# Supplementary material for: Using systems biology and drug repositioning approaches to discover FDA-approved drugs candidates for endometriosis treatment
Source: PLoS One. 2025 Sep 12;20(9):e0330841. doi: 10.1371/journal.pone.0330841 (PMC12431326; doi:10.1371/journal.pone.0330841)
Supplement: S1 File — (PDB). (PDB) [file pone.0330841.s013.pdb]

HEADER    TRANSFERASE                             18-FEB-05   1YWN              
TITLE     VEGFR2 IN COMPLEX WITH A NOVEL 4-AMINO-FURO[2,3-D]PYRIMIDINE          
COMPND    MOL_ID: 1;                                                            
COMPND   2 MOLECULE: VASCULAR ENDOTHELIAL GROWTH FACTOR RECEPTOR 2;             
COMPND   3 CHAIN: A;                                                            
COMPND   4 FRAGMENT: KINASE DOMAIN;                                             
COMPND   5 SYNONYM: VEGFR-2, KINASE INSERT DOMAIN RECEPTOR, PROTEIN-TYROSINE    
COMPND   6 KINASE RECEPTOR FLK-1;                                               
COMPND   7 EC: 2.7.1.112;                                                       
COMPND   8 ENGINEERED: YES;                                                     
COMPND   9 MUTATION: YES;                                                       
COMPND  10 OTHER_DETAILS: E990V, DELETION OF RESIDUES 940-989                   
SOURCE    MOL_ID: 1;                                                            
SOURCE   2 ORGANISM_SCIENTIFIC: HOMO SAPIENS;                                   
SOURCE   3 ORGANISM_COMMON: HUMAN;                                              
SOURCE   4 ORGANISM_TAXID: 9606;                                                
SOURCE   5 GENE: KDR, FLK1;                                                     
SOURCE   6 EXPRESSION_SYSTEM: SPODOPTERA FRUGIPERDA;                            
SOURCE   7 EXPRESSION_SYSTEM_COMMON: FALL ARMYWORM;                             
SOURCE   8 EXPRESSION_SYSTEM_TAXID: 7108;                                       
SOURCE   9 EXPRESSION_SYSTEM_CELL_LINE: SF9;                                    
SOURCE  10 EXPRESSION_SYSTEM_VECTOR_TYPE: BACULOVIRUS                           
KEYWDS    TRANSFERASE                                                           
EXPDTA    X-RAY DIFFRACTION                                                     
AUTHOR    Y.MIYAZAKI,S.MATSUNAGA,J.TANG,Y.MAEDA,M.NAKANO,R.J.PHILIPPE,          
AUTHOR   2 M.SHIBAHARA,W.LIU,H.SATO,L.WANG,R.T.NOLTE                            
REVDAT   8   16-OCT-24 1YWN    1       REMARK                                   
REVDAT   7   15-NOV-23 1YWN    1       REMARK                                   
REVDAT   6   23-AUG-23 1YWN    1       REMARK                                   
REVDAT   5   20-OCT-21 1YWN    1       REMARK SEQADV LINK                       
REVDAT   4   11-OCT-17 1YWN    1       REMARK                                   
REVDAT   3   13-JUL-11 1YWN    1       VERSN                                    
REVDAT   2   24-FEB-09 1YWN    1       VERSN                                    
REVDAT   1   23-AUG-05 1YWN    0                                                
JRNL        AUTH   Y.MIYAZAKI,S.MATSUNAGA,J.TANG,Y.MAEDA,M.NAKANO,R.J.PHILIPPE, 
JRNL        AUTH 2 M.SHIBAHARA,W.LIU,H.SATO,L.WANG,R.T.NOLTE                    
JRNL        TITL   NOVEL 4-AMINO-FURO[2,3-D]PYRIMIDINES AS TIE-2 AND VEGFR2     
JRNL        TITL 2 DUAL INHIBITORS                                              
JRNL        REF    BIOORG.MED.CHEM.LETT.         V.  15  2203 2005              
JRNL        REFN                   ISSN 0960-894X                               
JRNL        PMID   15837294                                                     
JRNL        DOI    10.1016/J.BMCL.2005.03.034                                   
REMARK   1                                                                      
REMARK   1 REFERENCE 1                                                          
REMARK   1  TITL   CRYSTAL STRUCTURE OF THE KINASE DOMAIN OF HUMAN VASCULAR     
REMARK   1  TITL 2 ENDOTHELIAL GROWTH FACTOR RECEPTOR 2: A KEY ENZYME IN        
REMARK   1  TITL 3 ANGIOGENESIS                                                 
REMARK   1  REF    STRUCTURE                     V.   7   319 1999              
REMARK   1  REFN                   ISSN 0969-2126                               
REMARK   2                                                                      
REMARK   2 RESOLUTION.    1.71 ANGSTROMS.                                       
REMARK   3                                                                      
REMARK   3 REFINEMENT.                                                          
REMARK   3   PROGRAM     : REFMAC 5.2.0005                                      
REMARK   3   AUTHORS     : MURSHUDOV,SKUBAK,LEBEDEV,PANNU,STEINER,              
REMARK   3               : NICHOLLS,WINN,LONG,VAGIN                             
REMARK   3                                                                      
REMARK   3    REFINEMENT TARGET : MAXIMUM LIKELIHOOD                            
REMARK   3                                                                      
REMARK   3  DATA USED IN REFINEMENT.                                            
REMARK   3   RESOLUTION RANGE HIGH (ANGSTROMS) : 1.71                           
REMARK   3   RESOLUTION RANGE LOW  (ANGSTROMS) : 47.89                          
REMARK   3   DATA CUTOFF            (SIGMA(F)) : -3.000                         
REMARK   3   COMPLETENESS FOR RANGE        (%) : 95.2                           
REMARK   3   NUMBER OF REFLECTIONS             : 35577                          
REMARK   3                                                                      
REMARK   3  FIT TO DATA USED IN REFINEMENT.                                     
REMARK   3   CROSS-VALIDATION METHOD          : THROUGHOUT                      
REMARK   3   FREE R VALUE TEST SET SELECTION  : RANDOM                          
REMARK   3   R VALUE     (WORKING + TEST SET) : 0.206                           
REMARK   3   R VALUE            (WORKING SET) : 0.205                           
REMARK   3   FREE R VALUE                     : 0.230                           
REMARK   3   FREE R VALUE TEST SET SIZE   (%) : 3.100                           
REMARK   3   FREE R VALUE TEST SET COUNT      : 1139                            
REMARK   3                                                                      
REMARK   3  FIT IN THE HIGHEST RESOLUTION BIN.                                  
REMARK   3   TOTAL NUMBER OF BINS USED           : 20                           
REMARK   3   BIN RESOLUTION RANGE HIGH       (A) : 1.71                         
REMARK   3   BIN RESOLUTION RANGE LOW        (A) : 1.75                         
REMARK   3   REFLECTION IN BIN     (WORKING SET) : 2005                         
REMARK   3   BIN COMPLETENESS (WORKING+TEST) (%) : 73.88                        
REMARK   3   BIN R VALUE           (WORKING SET) : 0.2270                       
REMARK   3   BIN FREE R VALUE SET COUNT          : 63                           
REMARK   3   BIN FREE R VALUE                    : 0.2590                       
REMARK   3                                                                      
REMARK   3  NUMBER OF NON-HYDROGEN ATOMS USED IN REFINEMENT.                    
REMARK   3   PROTEIN ATOMS            : 2264                                    
REMARK   3   NUCLEIC ACID ATOMS       : 0                                       
REMARK   3   HETEROGEN ATOMS          : 39                                      
REMARK   3   SOLVENT ATOMS            : 209                                     
REMARK   3                                                                      
REMARK   3  B VALUES.                                                           
REMARK   3   B VALUE TYPE : LIKELY RESIDUAL                                     
REMARK   3   FROM WILSON PLOT           (A**2) : 25.20                          
REMARK   3   MEAN B VALUE      (OVERALL, A**2) : 32.12                          
REMARK   3   OVERALL ANISOTROPIC B VALUE.                                       
REMARK   3    B11 (A**2) : 0.12000                                              
REMARK   3    B22 (A**2) : 1.12000                                              
REMARK   3    B33 (A**2) : -1.24000                                             
REMARK   3    B12 (A**2) : 0.00000                                              
REMARK   3    B13 (A**2) : 0.00000                                              
REMARK   3    B23 (A**2) : 0.00000                                              
REMARK   3                                                                      
REMARK   3  ESTIMATED OVERALL COORDINATE ERROR.                                 
REMARK   3   ESU BASED ON R VALUE                            (A): 0.113         
REMARK   3   ESU BASED ON FREE R VALUE                       (A): 0.107         
REMARK   3   ESU BASED ON MAXIMUM LIKELIHOOD                 (A): 0.071         
REMARK   3   ESU FOR B VALUES BASED ON MAXIMUM LIKELIHOOD (A**2): 4.206         
REMARK   3                                                                      
REMARK   3 CORRELATION COEFFICIENTS.                                            
REMARK   3   CORRELATION COEFFICIENT FO-FC      : 0.953                         
REMARK   3   CORRELATION COEFFICIENT FO-FC FREE : 0.944                         
REMARK   3                                                                      
REMARK   3  RMS DEVIATIONS FROM IDEAL VALUES        COUNT    RMS    WEIGHT      
REMARK   3   BOND LENGTHS REFINED ATOMS        (A):  2360 ; 0.012 ; 0.022       
REMARK   3   BOND LENGTHS OTHERS               (A):  2148 ; 0.002 ; 0.020       
REMARK   3   BOND ANGLES REFINED ATOMS   (DEGREES):  3195 ; 1.485 ; 1.991       
REMARK   3   BOND ANGLES OTHERS          (DEGREES):  4983 ; 0.823 ; 3.000       
REMARK   3   TORSION ANGLES, PERIOD 1    (DEGREES):   277 ; 5.922 ; 5.000       
REMARK   3   TORSION ANGLES, PERIOD 2    (DEGREES):   104 ;32.683 ;22.981       
REMARK   3   TORSION ANGLES, PERIOD 3    (DEGREES):   409 ;12.752 ;15.000       
REMARK   3   TORSION ANGLES, PERIOD 4    (DEGREES):    18 ;16.288 ;15.000       
REMARK   3   CHIRAL-CENTER RESTRAINTS       (A**3):   342 ; 0.085 ; 0.200       
REMARK   3   GENERAL PLANES REFINED ATOMS      (A):  2570 ; 0.006 ; 0.020       
REMARK   3   GENERAL PLANES OTHERS             (A):   506 ; 0.005 ; 0.020       
REMARK   3   NON-BONDED CONTACTS REFINED ATOMS (A):   477 ; 0.219 ; 0.200       
REMARK   3   NON-BONDED CONTACTS OTHERS        (A):  2072 ; 0.188 ; 0.200       
REMARK   3   NON-BONDED TORSION REFINED ATOMS  (A):  1165 ; 0.188 ; 0.200       
REMARK   3   NON-BONDED TORSION OTHERS         (A):  1208 ; 0.086 ; 0.200       
REMARK   3   H-BOND (X...Y) REFINED ATOMS      (A):   136 ; 0.210 ; 0.200       
REMARK   3   H-BOND (X...Y) OTHERS             (A):  NULL ;  NULL ;  NULL       
REMARK   3   POTENTIAL METAL-ION REFINED ATOMS (A):  NULL ;  NULL ;  NULL       
REMARK   3   POTENTIAL METAL-ION OTHERS        (A):  NULL ;  NULL ;  NULL       
REMARK   3   SYMMETRY VDW REFINED ATOMS        (A):    13 ; 0.229 ; 0.200       
REMARK   3   SYMMETRY VDW OTHERS               (A):    61 ; 0.205 ; 0.200       
REMARK   3   SYMMETRY H-BOND REFINED ATOMS     (A):    23 ; 0.168 ; 0.200       
REMARK   3   SYMMETRY H-BOND OTHERS            (A):  NULL ;  NULL ;  NULL       
REMARK   3   SYMMETRY METAL-ION REFINED ATOMS  (A):  NULL ;  NULL ;  NULL       
REMARK   3   SYMMETRY METAL-ION OTHERS         (A):  NULL ;  NULL ;  NULL       
REMARK   3                                                                      
REMARK   3  ISOTROPIC THERMAL FACTOR RESTRAINTS.     COUNT   RMS    WEIGHT      
REMARK   3   MAIN-CHAIN BOND REFINED ATOMS  (A**2):  1805 ; 1.213 ; 1.500       
REMARK   3   MAIN-CHAIN BOND OTHER ATOMS    (A**2):   567 ; 0.218 ; 1.500       
REMARK   3   MAIN-CHAIN ANGLE REFINED ATOMS (A**2):  2255 ; 1.365 ; 2.000       
REMARK   3   MAIN-CHAIN ANGLE OTHER ATOMS   (A**2):  NULL ;  NULL ;  NULL       
REMARK   3   SIDE-CHAIN BOND REFINED ATOMS  (A**2):  1152 ; 2.214 ; 3.000       
REMARK   3   SIDE-CHAIN BOND OTHER ATOMS    (A**2):  NULL ;  NULL ;  NULL       
REMARK   3   SIDE-CHAIN ANGLE REFINED ATOMS (A**2):   940 ; 3.067 ; 4.500       
REMARK   3   SIDE-CHAIN ANGLE OTHER ATOMS   (A**2):  NULL ;  NULL ;  NULL       
REMARK   3   LONG RANGE B REFINED ATOMS     (A**2):  NULL ;  NULL ;  NULL       
REMARK   3   LONG RANGE B OTHER ATOMS       (A**2):  NULL ;  NULL ;  NULL       
REMARK   3                                                                      
REMARK   3 ANISOTROPIC THERMAL FACTOR RESTRAINTS.    COUNT   RMS   WEIGHT       
REMARK   3   RIGID-BOND RESTRAINTS          (A**2):  NULL ;  NULL ;  NULL       
REMARK   3   SPHERICITY; FREE ATOMS         (A**2):  NULL ;  NULL ;  NULL       
REMARK   3   SPHERICITY; BONDED ATOMS       (A**2):  NULL ;  NULL ;  NULL       
REMARK   3                                                                      
REMARK   3  NCS RESTRAINTS STATISTICS                                           
REMARK   3   NUMBER OF DIFFERENT NCS GROUPS : NULL                              
REMARK   3                                                                      
REMARK   3  TLS DETAILS                                                         
REMARK   3   NUMBER OF TLS GROUPS  : 2                                          
REMARK   3                                                                      
REMARK   3   TLS GROUP : 1                                                      
REMARK   3    NUMBER OF COMPONENTS GROUP : 1                                    
REMARK   3    COMPONENTS        C SSSEQI   TO  C SSSEQI                         
REMARK   3    RESIDUE RANGE :   A   818        A   920                          
REMARK   3    ORIGIN FOR THE GROUP (A):   2.1180  34.2230   6.1800              
REMARK   3    T TENSOR                                                          
REMARK   3      T11:  -0.1108 T22:  -0.0080                                     
REMARK   3      T33:  -0.0747 T12:  -0.0011                                     
REMARK   3      T13:   0.0002 T23:  -0.0120                                     
REMARK   3    L TENSOR                                                          
REMARK   3      L11:   1.9558 L22:   2.4370                                     
REMARK   3      L33:   2.9376 L12:   0.1241                                     
REMARK   3      L13:  -0.5716 L23:   0.4925                                     
REMARK   3    S TENSOR                                                          
REMARK   3      S11:   0.0214 S12:   0.0724 S13:   0.0571                       
REMARK   3      S21:  -0.0612 S22:   0.0050 S23:   0.2199                       
REMARK   3      S31:  -0.0261 S32:  -0.0804 S33:  -0.0265                       
REMARK   3                                                                      
REMARK   3   TLS GROUP : 2                                                      
REMARK   3    NUMBER OF COMPONENTS GROUP : 1                                    
REMARK   3    COMPONENTS        C SSSEQI   TO  C SSSEQI                         
REMARK   3    RESIDUE RANGE :   A   921        A  1169                          
REMARK   3    ORIGIN FOR THE GROUP (A):   7.6840  41.4310  32.3890              
REMARK   3    T TENSOR                                                          
REMARK   3      T11:  -0.1049 T22:   0.0431                                     
REMARK   3      T33:  -0.1020 T12:  -0.0155                                     
REMARK   3      T13:   0.0056 T23:  -0.0367                                     
REMARK   3    L TENSOR                                                          
REMARK   3      L11:   1.7237 L22:   1.6632                                     
REMARK   3      L33:   2.6364 L12:   0.2735                                     
REMARK   3      L13:   0.5084 L23:   0.9058                                     
REMARK   3    S TENSOR                                                          
REMARK   3      S11:  -0.0551 S12:  -0.0696 S13:  -0.0434                       
REMARK   3      S21:   0.0610 S22:  -0.0367 S23:   0.0696                       
REMARK   3      S31:   0.0962 S32:  -0.2470 S33:   0.0918                       
REMARK   3                                                                      
REMARK   3  BULK SOLVENT MODELLING.                                             
REMARK   3   METHOD USED : BABINET MODEL WITH MASK                              
REMARK   3   PARAMETERS FOR MASK CALCULATION                                    
REMARK   3   VDW PROBE RADIUS   : 1.20                                          
REMARK   3   ION PROBE RADIUS   : 0.80                                          
REMARK   3   SHRINKAGE RADIUS   : 0.80                                          
REMARK   3                                                                      
REMARK   3  OTHER REFINEMENT REMARKS: NULL                                      
REMARK   4                                                                      
REMARK   4 1YWN COMPLIES WITH FORMAT V. 3.30, 13-JUL-11                         
REMARK 100                                                                      
REMARK 100 THIS ENTRY HAS BEEN PROCESSED BY RCSB ON 02-MAR-05.                  
REMARK 100 THE DEPOSITION ID IS D_1000032005.                                   
REMARK 200                                                                      
REMARK 200 EXPERIMENTAL DETAILS                                                 
REMARK 200  EXPERIMENT TYPE                : X-RAY DIFFRACTION                  
REMARK 200  DATE OF DATA COLLECTION        : 01-MAY-01                          
REMARK 200  TEMPERATURE           (KELVIN) : 100.0                              
REMARK 200  PH                             : NULL                               
REMARK 200  NUMBER OF CRYSTALS USED        : 1                                  
REMARK 200                                                                      
REMARK 200  SYNCHROTRON              (Y/N) : Y                                  
REMARK 200  RADIATION SOURCE               : APS                                
REMARK 200  BEAMLINE                       : 17-ID                              
REMARK 200  X-RAY GENERATOR MODEL          : NULL                               
REMARK 200  MONOCHROMATIC OR LAUE    (M/L) : M                                  
REMARK 200  WAVELENGTH OR RANGE        (A) : 1.0                                
REMARK 200  MONOCHROMATOR                  : SI 111                             
REMARK 200  OPTICS                         : NULL                               
REMARK 200                                                                      
REMARK 200  DETECTOR TYPE                  : CCD                                
REMARK 200  DETECTOR MANUFACTURER          : MARRESEARCH                        
REMARK 200  INTENSITY-INTEGRATION SOFTWARE : MAR                                
REMARK 200  DATA SCALING SOFTWARE          : SCALEPACK                          
REMARK 200                                                                      
REMARK 200  NUMBER OF UNIQUE REFLECTIONS   : 37357                              
REMARK 200  RESOLUTION RANGE HIGH      (A) : 1.700                              
REMARK 200  RESOLUTION RANGE LOW       (A) : 50.000                             
REMARK 200  REJECTION CRITERIA  (SIGMA(I)) : -3.000                             
REMARK 200                                                                      
REMARK 200 OVERALL.                                                             
REMARK 200  COMPLETENESS FOR RANGE     (%) : 94.7                               
REMARK 200  DATA REDUNDANCY                : 6.430                              
REMARK 200  R MERGE                    (I) : 0.04700                            
REMARK 200  R SYM                      (I) : NULL                               
REMARK 200  <I/SIGMA(I)> FOR THE DATA SET  : 31.3800                            
REMARK 200                                                                      
REMARK 200 IN THE HIGHEST RESOLUTION SHELL.                                     
REMARK 200  HIGHEST RESOLUTION SHELL, RANGE HIGH (A) : 1.70                     
REMARK 200  HIGHEST RESOLUTION SHELL, RANGE LOW  (A) : 1.76                     
REMARK 200  COMPLETENESS FOR SHELL     (%) : 71.8                               
REMARK 200  DATA REDUNDANCY IN SHELL       : 4.30                               
REMARK 200  R MERGE FOR SHELL          (I) : 0.38300                            
REMARK 200  R SYM FOR SHELL            (I) : NULL                               
REMARK 200  <I/SIGMA(I)> FOR SHELL         : 2.630                              
REMARK 200                                                                      
REMARK 200 DIFFRACTION PROTOCOL: SINGLE WAVELENGTH                              
REMARK 200 METHOD USED TO DETERMINE THE STRUCTURE: MOLECULAR REPLACEMENT        
REMARK 200 SOFTWARE USED: AMORE                                                 
REMARK 200 STARTING MODEL: PDB ENTRY 1Y6A                                       
REMARK 200                                                                      
REMARK 200 REMARK: NULL                                                         
REMARK 280                                                                      
REMARK 280 CRYSTAL                                                              
REMARK 280 SOLVENT CONTENT, VS   (%): 48.54                                     
REMARK 280 MATTHEWS COEFFICIENT, VM (ANGSTROMS**3/DA): 2.39                     
REMARK 280                                                                      
REMARK 280 CRYSTALLIZATION CONDITIONS: VAPOR DIFFUSION, HANGING DROP            
REMARK 290                                                                      
REMARK 290 CRYSTALLOGRAPHIC SYMMETRY                                            
REMARK 290 SYMMETRY OPERATORS FOR SPACE GROUP: P 21 21 21                       
REMARK 290                                                                      
REMARK 290      SYMOP   SYMMETRY                                                
REMARK 290     NNNMMM   OPERATOR                                                
REMARK 290       1555   X,Y,Z                                                   
REMARK 290       2555   -X+1/2,-Y,Z+1/2                                         
REMARK 290       3555   -X,Y+1/2,-Z+1/2                                         
REMARK 290       4555   X+1/2,-Y+1/2,-Z                                         
REMARK 290                                                                      
REMARK 290     WHERE NNN -> OPERATOR NUMBER                                     
REMARK 290           MMM -> TRANSLATION VECTOR                                  
REMARK 290                                                                      
REMARK 290 CRYSTALLOGRAPHIC SYMMETRY TRANSFORMATIONS                            
REMARK 290 THE FOLLOWING TRANSFORMATIONS OPERATE ON THE ATOM/HETATM             
REMARK 290 RECORDS IN THIS ENTRY TO PRODUCE CRYSTALLOGRAPHICALLY                
REMARK 290 RELATED MOLECULES.                                                   
REMARK 290   SMTRY1   1  1.000000  0.000000  0.000000        0.00000            
REMARK 290   SMTRY2   1  0.000000  1.000000  0.000000        0.00000            
REMARK 290   SMTRY3   1  0.000000  0.000000  1.000000        0.00000            
REMARK 290   SMTRY1   2 -1.000000  0.000000  0.000000       18.97650            
REMARK 290   SMTRY2   2  0.000000 -1.000000  0.000000        0.00000            
REMARK 290   SMTRY3   2  0.000000  0.000000  1.000000       47.90150            
REMARK 290   SMTRY1   3 -1.000000  0.000000  0.000000        0.00000            
REMARK 290   SMTRY2   3  0.000000  1.000000  0.000000       47.79750            
REMARK 290   SMTRY3   3  0.000000  0.000000 -1.000000       47.90150            
REMARK 290   SMTRY1   4  1.000000  0.000000  0.000000       18.97650            
REMARK 290   SMTRY2   4  0.000000 -1.000000  0.000000       47.79750            
REMARK 290   SMTRY3   4  0.000000  0.000000 -1.000000        0.00000            
REMARK 290                                                                      
REMARK 290 REMARK: NULL                                                         
REMARK 300                                                                      
REMARK 300 BIOMOLECULE: 1                                                       
REMARK 300 SEE REMARK 350 FOR THE AUTHOR PROVIDED AND/OR PROGRAM                
REMARK 300 GENERATED ASSEMBLY INFORMATION FOR THE STRUCTURE IN                  
REMARK 300 THIS ENTRY. THE REMARK MAY ALSO PROVIDE INFORMATION ON               
REMARK 300 BURIED SURFACE AREA.                                                 
REMARK 350                                                                      
REMARK 350 COORDINATES FOR A COMPLETE MULTIMER REPRESENTING THE KNOWN           
REMARK 350 BIOLOGICALLY SIGNIFICANT OLIGOMERIZATION STATE OF THE                
REMARK 350 MOLECULE CAN BE GENERATED BY APPLYING BIOMT TRANSFORMATIONS          
REMARK 350 GIVEN BELOW.  BOTH NON-CRYSTALLOGRAPHIC AND                          
REMARK 350 CRYSTALLOGRAPHIC OPERATIONS ARE GIVEN.                               
REMARK 350                                                                      
REMARK 350 BIOMOLECULE: 1                                                       
REMARK 350 AUTHOR DETERMINED BIOLOGICAL UNIT: MONOMERIC                         
REMARK 350 APPLY THE FOLLOWING TO CHAINS: A                                     
REMARK 350   BIOMT1   1  1.000000  0.000000  0.000000        0.00000            
REMARK 350   BIOMT2   1  0.000000  1.000000  0.000000        0.00000            
REMARK 350   BIOMT3   1  0.000000  0.000000  1.000000        0.00000            
REMARK 465                                                                      
REMARK 465 MISSING RESIDUES                                                     
REMARK 465 THE FOLLOWING RESIDUES WERE NOT LOCATED IN THE                       
REMARK 465 EXPERIMENT. (M=MODEL NUMBER; RES=RESIDUE NAME; C=CHAIN               
REMARK 465 IDENTIFIER; SSSEQ=SEQUENCE NUMBER; I=INSERTION CODE.)                
REMARK 465                                                                      
REMARK 465   M RES C SSSEQI                                                     
REMARK 465     MET A   804                                                      
REMARK 465     ASP A   805                                                      
REMARK 465     PRO A   806                                                      
REMARK 465     ASP A   807                                                      
REMARK 465     GLU A   808                                                      
REMARK 465     LEU A   809                                                      
REMARK 465     PRO A   810                                                      
REMARK 465     LEU A   811                                                      
REMARK 465     ASP A   812                                                      
REMARK 465     GLU A   813                                                      
REMARK 465     HIS A   814                                                      
REMARK 465     CYS A   815                                                      
REMARK 465     GLU A   816                                                      
REMARK 465     ARG A   817                                                      
REMARK 465     LYS A   869                                                      
REMARK 465     GLU A   870                                                      
REMARK 465     GLY A   871                                                      
REMARK 465     ALA A   872                                                      
REMARK 465     TYR A   936                                                      
REMARK 465     LYS A   937                                                      
REMARK 465     VAL A   988                                                      
REMARK 465     ALA A   989                                                      
REMARK 465     PRO A   990                                                      
REMARK 465     GLU A   991                                                      
REMARK 465     ASP A   992                                                      
REMARK 465     LEU A   993                                                      
REMARK 465     TYR A   994                                                      
REMARK 465     LYS A   995                                                      
REMARK 465     ASP A   996                                                      
REMARK 465     PHE A  1045                                                      
REMARK 465     GLY A  1046                                                      
REMARK 465     LEU A  1047                                                      
REMARK 465     ALA A  1048                                                      
REMARK 465     ARG A  1049                                                      
REMARK 465     ASP A  1050                                                      
REMARK 500                                                                      
REMARK 500 GEOMETRY AND STEREOCHEMISTRY                                         
REMARK 500 SUBTOPIC: CLOSE CONTACTS IN SAME ASYMMETRIC UNIT                     
REMARK 500                                                                      
REMARK 500 THE FOLLOWING ATOMS ARE IN CLOSE CONTACT.                            
REMARK 500                                                                      
REMARK 500  ATM1  RES C  SSEQI   ATM2  RES C  SSEQI           DISTANCE          
REMARK 500   SG   CYS A  1005     O    HOH A   202              2.13            
REMARK 500   O    PRO A   819     O    HOH A   193              2.19            
REMARK 500                                                                      
REMARK 500 REMARK: NULL                                                         
REMARK 500                                                                      
REMARK 500 GEOMETRY AND STEREOCHEMISTRY                                         
REMARK 500 SUBTOPIC: TORSION ANGLES                                             
REMARK 500                                                                      
REMARK 500 TORSION ANGLES OUTSIDE THE EXPECTED RAMACHANDRAN REGIONS:            
REMARK 500 (M=MODEL NUMBER; RES=RESIDUE NAME; C=CHAIN IDENTIFIER;               
REMARK 500 SSEQ=SEQUENCE NUMBER; I=INSERTION CODE).                             
REMARK 500                                                                      
REMARK 500 STANDARD TABLE:                                                      
REMARK 500 FORMAT:(10X,I3,1X,A3,1X,A1,I4,A1,4X,F7.2,3X,F7.2)                    
REMARK 500                                                                      
REMARK 500 EXPECTED VALUES: GJ KLEYWEGT AND TA JONES (1996). PHI/PSI-           
REMARK 500 CHOLOGY: RAMACHANDRAN REVISITED. STRUCTURE 4, 1395 - 1400            
REMARK 500                                                                      
REMARK 500  M RES CSSEQI        PSI       PHI                                   
REMARK 500    LYS A 856       -9.26     75.28                                   
REMARK 500    ALA A 858       49.41    -83.07                                   
REMARK 500    ARG A1025      -17.60     82.87                                   
REMARK 500    ASP A1026       59.51   -146.56                                   
REMARK 500    SER A1035     -168.18   -108.28                                   
REMARK 500    ARG A1078       38.47     34.33                                   
REMARK 500                                                                      
REMARK 500 REMARK: NULL                                                         
REMARK 800                                                                      
REMARK 800 SITE                                                                 
REMARK 800 SITE_IDENTIFIER: AC1                                                 
REMARK 800 EVIDENCE_CODE: SOFTWARE                                              
REMARK 800 SITE_DESCRIPTION: BINDING SITE FOR RESIDUE LIF A 301                 
REMARK 900                                                                      
REMARK 900 RELATED ENTRIES                                                      
REMARK 900 RELATED ID: 1VR2   RELATED DB: PDB                                   
REMARK 900 VEGFR2 KINASE DOMAIN - UNLIGANDED STRUCTURE                          
REMARK 900 RELATED ID: 1Y6A   RELATED DB: PDB                                   
REMARK 900 VEGFR2 IN COMPLEX WITH A 2-ANILINO-5-ARYL-OXAZOLE INHIBITOR          
REMARK 900 RELATED ID: 1Y6B   RELATED DB: PDB                                   
REMARK 900 VEGFR2 IN COMPLEX WITH A 2-ANILINO-5-ARYL-OXAZOLE INHIBITOR          
REMARK 999                                                                      
REMARK 999 SEQUENCE                                                             
REMARK 999 DELETION OF RESIDUES 938-987 (CORRESPONDS TO DBREF 940-989)          
DBREF  1YWN A  804  1169  UNP    P35968   VGFR2_HUMAN    806   1171             
SEQADV 1YWN VAL A  988  UNP  P35968    GLU   990 ENGINEERED MUTATION            
SEQADV 1YWN PTR A 1052  UNP  P35968    TYR  1054 MODIFIED RESIDUE               
SEQADV 1YWN PTR A 1057  UNP  P35968    TYR  1059 MODIFIED RESIDUE               
SEQRES   1 A  316  MET ASP PRO ASP GLU LEU PRO LEU ASP GLU HIS CYS GLU          
SEQRES   2 A  316  ARG LEU PRO TYR ASP ALA SER LYS TRP GLU PHE PRO ARG          
SEQRES   3 A  316  ASP ARG LEU LYS LEU GLY LYS PRO LEU GLY ARG GLY ALA          
SEQRES   4 A  316  PHE GLY GLN VAL ILE GLU ALA ASP ALA PHE GLY ILE ASP          
SEQRES   5 A  316  LYS THR ALA THR CYS ARG THR VAL ALA VAL LYS MET LEU          
SEQRES   6 A  316  LYS GLU GLY ALA THR HIS SER GLU HIS ARG ALA LEU MET          
SEQRES   7 A  316  SER GLU LEU LYS ILE LEU ILE HIS ILE GLY HIS HIS LEU          
SEQRES   8 A  316  ASN VAL VAL ASN LEU LEU GLY ALA CYS THR LYS PRO GLY          
SEQRES   9 A  316  GLY PRO LEU MET VAL ILE VAL GLU PHE CYS LYS PHE GLY          
SEQRES  10 A  316  ASN LEU SER THR TYR LEU ARG SER LYS ARG ASN GLU PHE          
SEQRES  11 A  316  VAL PRO TYR LYS VAL ALA PRO GLU ASP LEU TYR LYS ASP          
SEQRES  12 A  316  PHE LEU THR LEU GLU HIS LEU ILE CYS TYR SER PHE GLN          
SEQRES  13 A  316  VAL ALA LYS GLY MET GLU PHE LEU ALA SER ARG LYS CYS          
SEQRES  14 A  316  ILE HIS ARG ASP LEU ALA ALA ARG ASN ILE LEU LEU SER          
SEQRES  15 A  316  GLU LYS ASN VAL VAL LYS ILE CYS ASP PHE GLY LEU ALA          
SEQRES  16 A  316  ARG ASP ILE PTR LYS ASP PRO ASP PTR VAL ARG LYS GLY          
SEQRES  17 A  316  ASP ALA ARG LEU PRO LEU LYS TRP MET ALA PRO GLU THR          
SEQRES  18 A  316  ILE PHE ASP ARG VAL TYR THR ILE GLN SER ASP VAL TRP          
SEQRES  19 A  316  SER PHE GLY VAL LEU LEU TRP GLU ILE PHE SER LEU GLY          
SEQRES  20 A  316  ALA SER PRO TYR PRO GLY VAL LYS ILE ASP GLU GLU PHE          
SEQRES  21 A  316  CYS ARG ARG LEU LYS GLU GLY THR ARG MET ARG ALA PRO          
SEQRES  22 A  316  ASP TYR THR THR PRO GLU MET TYR GLN THR MET LEU ASP          
SEQRES  23 A  316  CYS TRP HIS GLY GLU PRO SER GLN ARG PRO THR PHE SER          
SEQRES  24 A  316  GLU LEU VAL GLU HIS LEU GLY ASN LEU LEU GLN ALA ASN          
SEQRES  25 A  316  ALA GLN GLN ASP                                              
MODRES 1YWN PTR A 1052  TYR  O-PHOSPHOTYROSINE                                  
MODRES 1YWN PTR A 1057  TYR  O-PHOSPHOTYROSINE                                  
HET    PTR  A1052      16                                                       
HET    PTR  A1057      16                                                       
HET    LIF  A 301      39                                                       
HETNAM     PTR O-PHOSPHOTYROSINE                                                
HETNAM     LIF N-{4-[4-AMINO-6-(4-METHOXYPHENYL)FURO[2,3-D]PYRIMIDIN-           
HETNAM   2 LIF  5-YL]PHENYL}-N'-[2-FLUORO-5-(TRIFLUOROMETHYL)                   
HETNAM   3 LIF  PHENYL]UREA                                                     
HETSYN     PTR PHOSPHONOTYROSINE                                                
HETSYN     LIF N-(4-{4-AMINO-6-[4-(METHYLOXY)PHENYL]FURO[2,3-                   
HETSYN   2 LIF  D]PYRIMIDIN-5-YL}PHENYL)-N'-[2-FLUORO-5-                        
HETSYN   3 LIF  (TRIFLUOROMETHYL)PHENYL]UREA                                    
FORMUL   1  PTR    2(C9 H12 N O6 P)                                             
FORMUL   2  LIF    C27 H19 F4 N5 O3                                             
FORMUL   3  HOH   *209(H2 O)                                                    
HELIX    1   1 ASP A  821  GLU A  826  1                                   6    
HELIX    2   2 PRO A  828  ASP A  830  5                                   3    
HELIX    3   3 THR A  873  GLY A  891  1                                  19    
HELIX    4   4 ASN A  921  LYS A  929  1                                   9    
HELIX    5   5 ARG A  930  PHE A  933  5                                   4    
HELIX    6   6 THR A  999  ARG A 1020  1                                  22    
HELIX    7   7 ALA A 1028  ARG A 1030  5                                   3    
HELIX    8   8 GLU A 1036  ASN A 1038  5                                   3    
HELIX    9   9 LEU A 1065  MET A 1070  5                                   6    
HELIX   10  10 ALA A 1071  ARG A 1078  1                                   8    
HELIX   11  11 THR A 1081  SER A 1098  1                                  18    
HELIX   12  12 ASP A 1110  GLY A 1120  1                                  11    
HELIX   13  13 THR A 1130  TRP A 1141  1                                  12    
HELIX   14  14 GLU A 1144  ARG A 1148  5                                   5    
HELIX   15  15 THR A 1150  ALA A 1166  1                                  17    
SHEET    1   A 5 LEU A 832  ARG A 840  0                                        
SHEET    2   A 5 GLN A 845  PHE A 852 -1  O  VAL A 846   N  GLY A 839           
SHEET    3   A 5 CYS A 860  MET A 867 -1  O  ARG A 861   N  ALA A 851           
SHEET    4   A 5 MET A 911  GLU A 915 -1  O  VAL A 912   N  LYS A 866           
SHEET    5   A 5 LEU A 899  CYS A 903 -1  N  LEU A 900   O  ILE A 913           
SHEET    1   B 2 ILE A1032  LEU A1034  0                                        
SHEET    2   B 2 VAL A1040  ILE A1042 -1  O  LYS A1041   N  LEU A1033           
LINK         C   ILE A1051                 N   PTR A1052     1555   1555  1.34  
LINK         C   PTR A1052                 N   LYS A1053     1555   1555  1.33  
LINK         C   ASP A1056                 N   PTR A1057     1555   1555  1.33  
LINK         C   PTR A1057                 N   VAL A1058     1555   1555  1.33  
SITE     1 AC1 18 HOH A 127  LEU A 838  GLY A 839  ARG A 840                    
SITE     2 AC1 18 GLY A 841  VAL A 846  ALA A 864  GLU A 883                    
SITE     3 AC1 18 VAL A 896  VAL A 897  GLU A 915  PHE A 916                    
SITE     4 AC1 18 CYS A 917  LEU A1017  HIS A1024  ILE A1042                    
SITE     5 AC1 18 CYS A1043  ASP A1044                                          
CRYST1   37.953   95.595   95.803  90.00  90.00  90.00 P 21 21 21    4          
ORIGX1      1.000000  0.000000  0.000000        0.00000                         
ORIGX2      0.000000  1.000000  0.000000        0.00000                         
ORIGX3      0.000000  0.000000  1.000000        0.00000                         
SCALE1      0.026348  0.000000  0.000000        0.00000                         
SCALE2      0.000000  0.010461  0.000000        0.00000                         
SCALE3      0.000000  0.000000  0.010438        0.00000                         
ATOM      1  N   LEU A 818       0.297  50.454   2.350  1.00 38.03           N  
ATOM      2  CA  LEU A 818       1.746  50.420   1.972  1.00 37.21           C  
ATOM      3  C   LEU A 818       1.922  49.495   0.779  1.00 36.31           C  
ATOM      4  O   LEU A 818       1.046  48.701   0.484  1.00 35.85           O  
ATOM      5  CB  LEU A 818       2.604  49.954   3.159  1.00 37.65           C  
ATOM      6  CG  LEU A 818       2.842  51.023   4.232  1.00 39.35           C  
ATOM      7  CD1 LEU A 818       3.380  50.396   5.510  1.00 39.92           C  
ATOM      8  CD2 LEU A 818       3.777  52.131   3.727  1.00 40.11           C  
ATOM      9  N   PRO A 819       3.062  49.597   0.078  1.00 35.44           N  
ATOM     10  CA  PRO A 819       3.234  48.765  -1.122  1.00 33.90           C  
ATOM     11  C   PRO A 819       3.474  47.351  -0.702  1.00 32.84           C  
ATOM     12  O   PRO A 819       3.772  47.096   0.467  1.00 34.52           O  
ATOM     13  CB  PRO A 819       4.514  49.323  -1.745  1.00 34.50           C  
ATOM     14  CG  PRO A 819       5.304  49.789  -0.508  1.00 34.95           C  
ATOM     15  CD  PRO A 819       4.253  50.435   0.331  1.00 35.83           C  
ATOM     16  N   TYR A 820       3.298  46.414  -1.617  1.00 30.12           N  
ATOM     17  CA  TYR A 820       3.629  45.026  -1.331  1.00 28.69           C  
ATOM     18  C   TYR A 820       4.532  44.481  -2.416  1.00 28.01           C  
ATOM     19  O   TYR A 820       4.126  44.373  -3.576  1.00 26.93           O  
ATOM     20  CB  TYR A 820       2.361  44.187  -1.259  1.00 28.90           C  
ATOM     21  CG  TYR A 820       2.585  42.699  -1.128  1.00 27.66           C  
ATOM     22  CD1 TYR A 820       3.063  42.144   0.038  1.00 26.86           C  
ATOM     23  CD2 TYR A 820       2.305  41.845  -2.179  1.00 26.34           C  
ATOM     24  CE1 TYR A 820       3.232  40.781   0.166  1.00 28.20           C  
ATOM     25  CE2 TYR A 820       2.485  40.483  -2.067  1.00 26.14           C  
ATOM     26  CZ  TYR A 820       2.952  39.956  -0.887  1.00 26.98           C  
ATOM     27  OH  TYR A 820       3.113  38.603  -0.786  1.00 29.48           O  
ATOM     28  N   ASP A 821       5.773  44.164  -2.045  1.00 25.94           N  
ATOM     29  CA  ASP A 821       6.705  43.580  -2.974  1.00 25.99           C  
ATOM     30  C   ASP A 821       6.470  42.088  -3.100  1.00 25.25           C  
ATOM     31  O   ASP A 821       7.005  41.280  -2.340  1.00 26.14           O  
ATOM     32  CB  ASP A 821       8.131  43.896  -2.539  1.00 25.16           C  
ATOM     33  CG  ASP A 821       9.142  43.567  -3.599  1.00 27.99           C  
ATOM     34  OD1 ASP A 821       8.832  42.775  -4.486  1.00 27.00           O  
ATOM     35  OD2 ASP A 821      10.259  44.095  -3.524  1.00 31.11           O  
ATOM     36  N   ALA A 822       5.719  41.692  -4.111  1.00 25.74           N  
ATOM     37  CA  ALA A 822       5.380  40.274  -4.256  1.00 25.94           C  
ATOM     38  C   ALA A 822       6.640  39.433  -4.572  1.00 26.73           C  
ATOM     39  O   ALA A 822       6.755  38.280  -4.147  1.00 26.60           O  
ATOM     40  CB  ALA A 822       4.341  40.095  -5.318  1.00 26.84           C  
ATOM     41  N   SER A 823       7.593  40.018  -5.312  1.00 26.33           N  
ATOM     42  CA  SER A 823       8.843  39.307  -5.573  1.00 26.56           C  
ATOM     43  C   SER A 823       9.464  38.821  -4.276  1.00 27.47           C  
ATOM     44  O   SER A 823       9.921  37.671  -4.193  1.00 29.09           O  
ATOM     45  CB  SER A 823       9.862  40.209  -6.286  1.00 26.67           C  
ATOM     46  OG  SER A 823      10.964  39.411  -6.734  1.00 26.45           O  
ATOM     47  N   LYS A 824       9.488  39.674  -3.266  1.00 27.48           N  
ATOM     48  CA  LYS A 824      10.147  39.345  -2.007  1.00 28.90           C  
ATOM     49  C   LYS A 824       9.323  38.359  -1.177  1.00 29.32           C  
ATOM     50  O   LYS A 824       9.897  37.438  -0.577  1.00 30.70           O  
ATOM     51  CB  LYS A 824      10.406  40.611  -1.193  1.00 30.03           C  
ATOM     52  CG  LYS A 824      11.215  40.379   0.072  1.00 30.87           C  
ATOM     53  CD  LYS A 824      11.719  41.693   0.648  1.00 33.79           C  
ATOM     54  CE  LYS A 824      12.633  41.466   1.831  1.00 37.97           C  
ATOM     55  NZ  LYS A 824      13.125  42.769   2.450  1.00 39.27           N  
ATOM     56  N   TRP A 825       8.001  38.554  -1.154  1.00 27.72           N  
ATOM     57  CA  TRP A 825       7.143  37.912  -0.125  1.00 28.36           C  
ATOM     58  C   TRP A 825       6.206  36.827  -0.596  1.00 28.74           C  
ATOM     59  O   TRP A 825       5.827  35.944   0.182  1.00 28.11           O  
ATOM     60  CB  TRP A 825       6.352  38.994   0.631  1.00 29.04           C  
ATOM     61  CG  TRP A 825       7.221  39.928   1.365  1.00 30.10           C  
ATOM     62  CD1 TRP A 825       7.452  41.236   1.072  1.00 31.14           C  
ATOM     63  CD2 TRP A 825       8.024  39.627   2.508  1.00 31.54           C  
ATOM     64  NE1 TRP A 825       8.324  41.776   1.984  1.00 31.22           N  
ATOM     65  CE2 TRP A 825       8.712  40.801   2.857  1.00 32.59           C  
ATOM     66  CE3 TRP A 825       8.234  38.468   3.262  1.00 33.36           C  
ATOM     67  CZ2 TRP A 825       9.591  40.856   3.925  1.00 32.40           C  
ATOM     68  CZ3 TRP A 825       9.114  38.525   4.327  1.00 32.44           C  
ATOM     69  CH2 TRP A 825       9.772  39.706   4.651  1.00 32.42           C  
ATOM     70  N   GLU A 826       5.798  36.881  -1.860  1.00 27.62           N  
ATOM     71  CA  GLU A 826       4.720  36.013  -2.303  1.00 28.35           C  
ATOM     72  C   GLU A 826       5.200  34.569  -2.329  1.00 29.80           C  
ATOM     73  O   GLU A 826       6.291  34.291  -2.831  1.00 30.72           O  
ATOM     74  CB  GLU A 826       4.191  36.428  -3.673  1.00 28.46           C  
ATOM     75  CG  GLU A 826       2.868  35.738  -4.073  1.00 28.25           C  
ATOM     76  CD  GLU A 826       1.621  36.290  -3.389  1.00 28.81           C  
ATOM     77  OE1 GLU A 826       1.660  37.336  -2.693  1.00 29.09           O  
ATOM     78  OE2 GLU A 826       0.573  35.639  -3.559  1.00 30.51           O  
ATOM     79  N   PHE A 827       4.390  33.656  -1.791  1.00 28.19           N  
ATOM     80  CA  PHE A 827       4.736  32.236  -1.706  1.00 28.60           C  
ATOM     81  C   PHE A 827       3.621  31.432  -2.383  1.00 28.94           C  
ATOM     82  O   PHE A 827       2.482  31.751  -2.187  1.00 27.85           O  
ATOM     83  CB  PHE A 827       4.894  31.801  -0.234  1.00 29.49           C  
ATOM     84  CG  PHE A 827       5.425  30.409  -0.074  1.00 28.33           C  
ATOM     85  CD1 PHE A 827       6.759  30.151  -0.300  1.00 27.79           C  
ATOM     86  CD2 PHE A 827       4.609  29.368   0.308  1.00 29.32           C  
ATOM     87  CE1 PHE A 827       7.267  28.868  -0.177  1.00 30.53           C  
ATOM     88  CE2 PHE A 827       5.125  28.075   0.440  1.00 28.48           C  
ATOM     89  CZ  PHE A 827       6.457  27.844   0.191  1.00 30.34           C  
ATOM     90  N   PRO A 828       3.960  30.394  -3.154  1.00 29.22           N  
ATOM     91  CA  PRO A 828       2.925  29.627  -3.844  1.00 29.74           C  
ATOM     92  C   PRO A 828       2.041  28.809  -2.917  1.00 29.49           C  
ATOM     93  O   PRO A 828       2.548  28.074  -2.104  1.00 29.55           O  
ATOM     94  CB  PRO A 828       3.724  28.692  -4.769  1.00 29.79           C  
ATOM     95  CG  PRO A 828       5.088  29.210  -4.743  1.00 31.32           C  
ATOM     96  CD  PRO A 828       5.303  29.881  -3.479  1.00 29.52           C  
ATOM     97  N   ARG A 829       0.724  28.946  -3.061  1.00 30.20           N  
ATOM     98  CA  ARG A 829      -0.214  28.205  -2.227  1.00 29.78           C  
ATOM     99  C   ARG A 829      -0.043  26.703  -2.414  1.00 30.52           C  
ATOM    100  O   ARG A 829      -0.302  25.951  -1.476  1.00 31.54           O  
ATOM    101  CB  ARG A 829      -1.668  28.591  -2.543  1.00 29.26           C  
ATOM    102  CG  ARG A 829      -2.067  29.988  -2.121  1.00 29.29           C  
ATOM    103  CD  ARG A 829      -3.582  30.250  -2.224  1.00 30.40           C  
ATOM    104  NE  ARG A 829      -3.896  31.631  -1.877  1.00 30.45           N  
ATOM    105  CZ  ARG A 829      -3.833  32.662  -2.716  1.00 31.39           C  
ATOM    106  NH1 ARG A 829      -3.505  32.484  -3.978  1.00 31.03           N  
ATOM    107  NH2 ARG A 829      -4.097  33.886  -2.293  1.00 32.38           N  
ATOM    108  N   ASP A 830       0.376  26.263  -3.602  1.00 30.65           N  
ATOM    109  CA  ASP A 830       0.577  24.819  -3.824  1.00 31.27           C  
ATOM    110  C   ASP A 830       1.808  24.246  -3.118  1.00 30.97           C  
ATOM    111  O   ASP A 830       1.984  23.028  -3.111  1.00 30.45           O  
ATOM    112  CB  ASP A 830       0.523  24.385  -5.297  1.00 31.99           C  
ATOM    113  CG  ASP A 830       1.584  24.999  -6.172  1.00 33.42           C  
ATOM    114  OD1 ASP A 830       2.566  25.562  -5.685  1.00 35.59           O  
ATOM    115  OD2 ASP A 830       1.405  24.893  -7.416  1.00 37.63           O  
ATOM    116  N   ARG A 831       2.616  25.104  -2.501  1.00 30.82           N  
ATOM    117  CA  ARG A 831       3.754  24.666  -1.691  1.00 32.36           C  
ATOM    118  C   ARG A 831       3.505  24.760  -0.183  1.00 31.40           C  
ATOM    119  O   ARG A 831       4.425  24.588   0.635  1.00 29.79           O  
ATOM    120  CB  ARG A 831       4.998  25.456  -2.119  1.00 32.27           C  
ATOM    121  CG  ARG A 831       5.454  24.954  -3.479  1.00 35.00           C  
ATOM    122  CD  ARG A 831       6.466  25.810  -4.149  1.00 38.58           C  
ATOM    123  NE  ARG A 831       7.566  26.134  -3.274  1.00 44.85           N  
ATOM    124  CZ  ARG A 831       8.591  26.902  -3.623  1.00 47.33           C  
ATOM    125  NH1 ARG A 831       8.658  27.414  -4.862  1.00 49.89           N  
ATOM    126  NH2 ARG A 831       9.553  27.142  -2.744  1.00 45.99           N  
ATOM    127  N   LEU A 832       2.240  24.938   0.179  1.00 30.62           N  
ATOM    128  CA  LEU A 832       1.777  24.875   1.568  1.00 32.08           C  
ATOM    129  C   LEU A 832       0.839  23.686   1.769  1.00 31.89           C  
ATOM    130  O   LEU A 832      -0.236  23.614   1.145  1.00 31.31           O  
ATOM    131  CB  LEU A 832       1.005  26.142   1.919  1.00 31.89           C  
ATOM    132  CG  LEU A 832       1.678  27.443   2.253  1.00 35.39           C  
ATOM    133  CD1 LEU A 832       0.618  28.467   2.590  1.00 34.33           C  
ATOM    134  CD2 LEU A 832       2.596  27.254   3.432  1.00 34.55           C  
ATOM    135  N   LYS A 833       1.245  22.756   2.626  1.00 32.60           N  
ATOM    136  CA  LYS A 833       0.437  21.575   2.947  1.00 33.94           C  
ATOM    137  C   LYS A 833      -0.270  21.893   4.242  1.00 33.61           C  
ATOM    138  O   LYS A 833       0.363  22.138   5.265  1.00 31.78           O  
ATOM    139  CB  LYS A 833       1.326  20.332   3.090  1.00 33.90           C  
ATOM    140  CG  LYS A 833       0.585  19.046   3.455  1.00 35.65           C  
ATOM    141  CD  LYS A 833       1.498  17.819   3.405  1.00 37.24           C  
ATOM    142  CE  LYS A 833       0.733  16.548   3.808  1.00 40.09           C  
ATOM    143  NZ  LYS A 833       1.634  15.344   3.981  1.00 41.76           N  
ATOM    144  N   LEU A 834      -1.591  21.915   4.174  1.00 34.62           N  
ATOM    145  CA  LEU A 834      -2.442  22.278   5.292  1.00 35.55           C  
ATOM    146  C   LEU A 834      -2.247  21.301   6.453  1.00 35.25           C  
ATOM    147  O   LEU A 834      -2.197  20.098   6.234  1.00 34.89           O  
ATOM    148  CB  LEU A 834      -3.902  22.160   4.847  1.00 36.16           C  
ATOM    149  CG  LEU A 834      -4.422  23.060   3.733  1.00 38.02           C  
ATOM    150  CD1 LEU A 834      -5.827  22.571   3.305  1.00 39.70           C  
ATOM    151  CD2 LEU A 834      -4.439  24.515   4.236  1.00 39.68           C  
ATOM    152  N   GLY A 835      -2.125  21.832   7.663  1.00 35.57           N  
ATOM    153  CA  GLY A 835      -2.006  21.017   8.862  1.00 36.39           C  
ATOM    154  C   GLY A 835      -3.039  21.348   9.924  1.00 37.05           C  
ATOM    155  O   GLY A 835      -4.141  21.827   9.630  1.00 36.70           O  
ATOM    156  N   LYS A 836      -2.672  21.106  11.174  1.00 37.94           N  
ATOM    157  CA  LYS A 836      -3.629  21.200  12.264  1.00 39.69           C  
ATOM    158  C   LYS A 836      -4.001  22.642  12.616  1.00 40.05           C  
ATOM    159  O   LYS A 836      -3.146  23.542  12.614  1.00 39.18           O  
ATOM    160  CB  LYS A 836      -3.139  20.433  13.496  1.00 39.97           C  
ATOM    161  CG  LYS A 836      -1.864  20.937  14.117  1.00 42.26           C  
ATOM    162  CD  LYS A 836      -1.492  20.122  15.366  1.00 42.83           C  
ATOM    163  CE  LYS A 836      -0.655  18.888  15.007  1.00 45.17           C  
ATOM    164  NZ  LYS A 836      -0.400  18.022  16.208  1.00 46.27           N  
ATOM    165  N   PRO A 837      -5.296  22.886  12.869  1.00 41.00           N  
ATOM    166  CA  PRO A 837      -5.738  24.183  13.365  1.00 42.04           C  
ATOM    167  C   PRO A 837      -5.028  24.580  14.656  1.00 43.02           C  
ATOM    168  O   PRO A 837      -4.906  23.762  15.568  1.00 43.31           O  
ATOM    169  CB  PRO A 837      -7.239  23.968  13.601  1.00 41.82           C  
ATOM    170  CG  PRO A 837      -7.601  22.923  12.681  1.00 42.20           C  
ATOM    171  CD  PRO A 837      -6.437  21.987  12.644  1.00 41.24           C  
ATOM    172  N   LEU A 838      -4.550  25.824  14.719  1.00 44.21           N  
ATOM    173  CA  LEU A 838      -3.804  26.351  15.868  1.00 45.38           C  
ATOM    174  C   LEU A 838      -4.638  27.344  16.660  1.00 46.86           C  
ATOM    175  O   LEU A 838      -4.186  27.870  17.684  1.00 47.50           O  
ATOM    176  CB  LEU A 838      -2.526  27.059  15.422  1.00 45.61           C  
ATOM    177  CG  LEU A 838      -1.345  26.202  14.983  1.00 45.64           C  
ATOM    178  CD1 LEU A 838      -0.242  27.077  14.420  1.00 45.75           C  
ATOM    179  CD2 LEU A 838      -0.816  25.348  16.142  1.00 47.24           C  
ATOM    180  N   GLY A 839      -5.849  27.602  16.183  1.00 47.82           N  
ATOM    181  CA  GLY A 839      -6.740  28.502  16.866  1.00 48.69           C  
ATOM    182  C   GLY A 839      -7.529  29.347  15.904  1.00 50.47           C  
ATOM    183  O   GLY A 839      -7.049  29.763  14.856  1.00 50.15           O  
ATOM    184  N   ARG A 840      -8.773  29.576  16.271  1.00 52.55           N  
ATOM    185  CA  ARG A 840      -9.599  30.550  15.610  1.00 54.31           C  
ATOM    186  C   ARG A 840      -9.937  31.552  16.697  1.00 54.21           C  
ATOM    187  O   ARG A 840     -10.234  31.167  17.834  1.00 54.70           O  
ATOM    188  CB  ARG A 840     -10.845  29.903  14.993  1.00 54.44           C  
ATOM    189  CG  ARG A 840     -11.597  28.909  15.889  1.00 56.49           C  
ATOM    190  CD  ARG A 840     -12.461  27.952  15.078  1.00 57.20           C  
ATOM    191  NE  ARG A 840     -13.257  28.638  14.055  1.00 59.67           N  
ATOM    192  CZ  ARG A 840     -14.154  28.044  13.271  1.00 60.07           C  
ATOM    193  NH1 ARG A 840     -14.409  26.740  13.388  1.00 61.33           N  
ATOM    194  NH2 ARG A 840     -14.817  28.766  12.370  1.00 60.71           N  
ATOM    195  N   GLY A 841      -9.796  32.829  16.372  1.00 54.37           N  
ATOM    196  CA  GLY A 841     -10.227  33.904  17.249  1.00 54.76           C  
ATOM    197  C   GLY A 841     -11.451  34.527  16.614  1.00 54.95           C  
ATOM    198  O   GLY A 841     -12.001  33.980  15.651  1.00 54.83           O  
ATOM    199  N   ALA A 842     -11.882  35.666  17.149  1.00 55.26           N  
ATOM    200  CA  ALA A 842     -13.020  36.394  16.590  1.00 55.34           C  
ATOM    201  C   ALA A 842     -12.775  36.737  15.119  1.00 55.41           C  
ATOM    202  O   ALA A 842     -13.697  36.673  14.303  1.00 55.39           O  
ATOM    203  CB  ALA A 842     -13.293  37.657  17.394  1.00 55.49           C  
ATOM    204  N   PHE A 843     -11.527  37.071  14.791  1.00 55.58           N  
ATOM    205  CA  PHE A 843     -11.139  37.411  13.421  1.00 55.16           C  
ATOM    206  C   PHE A 843      -9.793  36.767  13.024  1.00 54.74           C  
ATOM    207  O   PHE A 843      -8.734  37.096  13.575  1.00 55.21           O  
ATOM    208  CB  PHE A 843     -11.135  38.941  13.218  1.00 56.48           C  
ATOM    209  CG  PHE A 843     -10.294  39.707  14.216  1.00 57.20           C  
ATOM    210  CD1 PHE A 843     -10.682  39.812  15.547  1.00 57.97           C  
ATOM    211  CD2 PHE A 843      -9.128  40.357  13.808  1.00 59.14           C  
ATOM    212  CE1 PHE A 843      -9.911  40.527  16.461  1.00 58.53           C  
ATOM    213  CE2 PHE A 843      -8.348  41.081  14.718  1.00 58.71           C  
ATOM    214  CZ  PHE A 843      -8.740  41.165  16.044  1.00 58.55           C  
ATOM    215  N   GLY A 844      -9.860  35.833  12.074  1.00 53.39           N  
ATOM    216  CA  GLY A 844      -8.681  35.138  11.541  1.00 51.70           C  
ATOM    217  C   GLY A 844      -8.407  33.798  12.217  1.00 50.77           C  
ATOM    218  O   GLY A 844      -8.289  33.746  13.446  1.00 52.33           O  
ATOM    219  N   GLN A 845      -8.319  32.717  11.428  1.00 47.99           N  
ATOM    220  CA  GLN A 845      -7.909  31.405  11.944  1.00 45.22           C  
ATOM    221  C   GLN A 845      -6.477  31.098  11.561  1.00 42.20           C  
ATOM    222  O   GLN A 845      -6.048  31.429  10.456  1.00 40.35           O  
ATOM    223  CB  GLN A 845      -8.781  30.279  11.413  1.00 45.55           C  
ATOM    224  CG  GLN A 845      -8.652  30.012   9.943  1.00 46.37           C  
ATOM    225  CD  GLN A 845      -9.442  28.809   9.517  1.00 47.76           C  
ATOM    226  OE1 GLN A 845      -9.275  27.712  10.063  1.00 53.09           O  
ATOM    227  NE2 GLN A 845     -10.316  28.999   8.540  1.00 49.39           N  
ATOM    228  N   VAL A 846      -5.767  30.461  12.479  1.00 38.82           N  
ATOM    229  CA  VAL A 846      -4.382  30.118  12.265  1.00 37.60           C  
ATOM    230  C   VAL A 846      -4.290  28.609  12.170  1.00 36.14           C  
ATOM    231  O   VAL A 846      -5.012  27.885  12.883  1.00 35.43           O  
ATOM    232  CB  VAL A 846      -3.486  30.659  13.395  1.00 37.76           C  
ATOM    233  CG1 VAL A 846      -2.042  30.372  13.112  1.00 37.80           C  
ATOM    234  CG2 VAL A 846      -3.709  32.168  13.555  1.00 38.91           C  
ATOM    235  N   ILE A 847      -3.429  28.127  11.274  1.00 33.27           N  
ATOM    236  CA  ILE A 847      -3.228  26.697  11.095  1.00 33.29           C  
ATOM    237  C   ILE A 847      -1.736  26.428  11.020  1.00 31.96           C  
ATOM    238  O   ILE A 847      -0.973  27.305  10.611  1.00 30.45           O  
ATOM    239  CB  ILE A 847      -3.891  26.176   9.796  1.00 33.10           C  
ATOM    240  CG1 ILE A 847      -3.371  26.929   8.572  1.00 35.23           C  
ATOM    241  CG2 ILE A 847      -5.417  26.329   9.855  1.00 34.74           C  
ATOM    242  CD1 ILE A 847      -3.567  26.216   7.300  1.00 36.46           C  
ATOM    243  N   GLU A 848      -1.317  25.238  11.418  1.00 31.22           N  
ATOM    244  CA  GLU A 848       0.028  24.793  11.068  1.00 32.21           C  
ATOM    245  C   GLU A 848       0.014  24.396   9.604  1.00 31.47           C  
ATOM    246  O   GLU A 848      -0.991  23.932   9.059  1.00 30.16           O  
ATOM    247  CB  GLU A 848       0.470  23.572  11.875  1.00 32.49           C  
ATOM    248  CG  GLU A 848       0.550  23.781  13.332  1.00 35.58           C  
ATOM    249  CD  GLU A 848       1.094  22.547  14.073  1.00 35.64           C  
ATOM    250  OE1 GLU A 848       1.645  21.636  13.431  1.00 40.55           O  
ATOM    251  OE2 GLU A 848       0.986  22.534  15.303  1.00 40.71           O  
ATOM    252  N   ALA A 849       1.155  24.543   8.960  1.00 30.46           N  
ATOM    253  CA  ALA A 849       1.317  24.049   7.625  1.00 29.96           C  
ATOM    254  C   ALA A 849       2.738  23.633   7.400  1.00 30.44           C  
ATOM    255  O   ALA A 849       3.641  24.030   8.117  1.00 30.21           O  
ATOM    256  CB  ALA A 849       0.910  25.116   6.587  1.00 31.39           C  
ATOM    257  N   ASP A 850       2.919  22.779   6.408  1.00 30.88           N  
ATOM    258  CA  ASP A 850       4.252  22.442   5.956  1.00 32.07           C  
ATOM    259  C   ASP A 850       4.563  23.179   4.674  1.00 31.17           C  
ATOM    260  O   ASP A 850       3.863  23.000   3.678  1.00 32.30           O  
ATOM    261  CB  ASP A 850       4.340  20.955   5.706  1.00 33.83           C  
ATOM    262  CG  ASP A 850       5.070  20.260   6.776  1.00 40.49           C  
ATOM    263  OD1 ASP A 850       6.326  20.250   6.703  1.00 47.96           O  
ATOM    264  OD2 ASP A 850       4.392  19.761   7.691  1.00 47.74           O  
ATOM    265  N   ALA A 851       5.636  23.974   4.676  1.00 30.15           N  
ATOM    266  CA  ALA A 851       5.996  24.786   3.515  1.00 29.10           C  
ATOM    267  C   ALA A 851       7.229  24.264   2.818  1.00 28.20           C  
ATOM    268  O   ALA A 851       8.244  24.113   3.475  1.00 29.00           O  
ATOM    269  CB  ALA A 851       6.217  26.219   3.925  1.00 28.57           C  
ATOM    270  N   PHE A 852       7.170  23.974   1.516  1.00 26.56           N  
ATOM    271  CA  PHE A 852       8.382  23.519   0.875  1.00 27.33           C  
ATOM    272  C   PHE A 852       9.140  24.743   0.335  1.00 27.36           C  
ATOM    273  O   PHE A 852       8.618  25.475  -0.491  1.00 28.05           O  
ATOM    274  CB  PHE A 852       8.075  22.598  -0.290  1.00 27.70           C  
ATOM    275  CG  PHE A 852       9.291  22.164  -1.033  1.00 27.34           C  
ATOM    276  CD1 PHE A 852      10.216  21.330  -0.423  1.00 29.90           C  
ATOM    277  CD2 PHE A 852       9.536  22.615  -2.311  1.00 30.10           C  
ATOM    278  CE1 PHE A 852      11.354  20.937  -1.084  1.00 31.13           C  
ATOM    279  CE2 PHE A 852      10.681  22.187  -2.993  1.00 30.87           C  
ATOM    280  CZ  PHE A 852      11.585  21.370  -2.357  1.00 30.61           C  
ATOM    281  N   GLY A 853      10.388  24.900   0.716  1.00 28.91           N  
ATOM    282  CA  GLY A 853      11.251  25.891   0.076  1.00 29.99           C  
ATOM    283  C   GLY A 853      11.050  27.342   0.464  1.00 31.68           C  
ATOM    284  O   GLY A 853      11.509  28.240  -0.254  1.00 33.25           O  
ATOM    285  N   ILE A 854      10.430  27.580   1.606  1.00 32.37           N  
ATOM    286  CA  ILE A 854      10.097  28.962   1.985  1.00 33.89           C  
ATOM    287  C   ILE A 854      11.332  29.783   2.343  1.00 34.75           C  
ATOM    288  O   ILE A 854      11.301  31.010   2.265  1.00 35.78           O  
ATOM    289  CB  ILE A 854       9.033  29.038   3.063  1.00 35.43           C  
ATOM    290  CG1 ILE A 854       8.451  30.465   3.099  1.00 36.04           C  
ATOM    291  CG2 ILE A 854       9.579  28.636   4.410  1.00 36.22           C  
ATOM    292  CD1 ILE A 854       7.107  30.520   3.575  1.00 36.88           C  
ATOM    293  N   ASP A 855      12.416  29.106   2.684  1.00 34.54           N  
ATOM    294  CA  ASP A 855      13.702  29.796   2.927  1.00 36.23           C  
ATOM    295  C   ASP A 855      14.718  29.589   1.794  1.00 36.31           C  
ATOM    296  O   ASP A 855      15.931  29.745   2.002  1.00 37.28           O  
ATOM    297  CB  ASP A 855      14.253  29.351   4.269  1.00 37.52           C  
ATOM    298  CG  ASP A 855      14.716  27.919   4.269  1.00 39.90           C  
ATOM    299  OD1 ASP A 855      14.534  27.217   3.262  1.00 40.50           O  
ATOM    300  OD2 ASP A 855      15.305  27.500   5.286  1.00 47.67           O  
ATOM    301  N   LYS A 856      14.199  29.229   0.621  1.00 35.87           N  
ATOM    302  CA  LYS A 856      14.910  29.041  -0.648  1.00 36.97           C  
ATOM    303  C   LYS A 856      15.729  27.746  -0.730  1.00 35.42           C  
ATOM    304  O   LYS A 856      16.221  27.403  -1.802  1.00 36.83           O  
ATOM    305  CB  LYS A 856      15.790  30.251  -0.993  1.00 37.40           C  
ATOM    306  CG  LYS A 856      15.000  31.551  -1.061  1.00 40.34           C  
ATOM    307  CD  LYS A 856      15.724  32.604  -1.883  1.00 41.45           C  
ATOM    308  CE  LYS A 856      15.502  34.021  -1.333  1.00 43.86           C  
ATOM    309  NZ  LYS A 856      16.478  34.969  -1.981  1.00 46.45           N  
ATOM    310  N   THR A 857      15.872  27.035   0.381  1.00 34.53           N  
ATOM    311  CA  THR A 857      16.564  25.741   0.374  1.00 34.24           C  
ATOM    312  C   THR A 857      15.536  24.671   0.074  1.00 33.81           C  
ATOM    313  O   THR A 857      14.348  24.935   0.178  1.00 34.25           O  
ATOM    314  CB  THR A 857      17.238  25.457   1.718  1.00 34.24           C  
ATOM    315  OG1 THR A 857      16.256  25.309   2.740  1.00 34.28           O  
ATOM    316  CG2 THR A 857      18.189  26.585   2.086  1.00 35.62           C  
ATOM    317  N   ALA A 858      15.982  23.443  -0.273  1.00 33.05           N  
ATOM    318  CA  ALA A 858      15.086  22.347  -0.629  1.00 31.08           C  
ATOM    319  C   ALA A 858      14.545  21.612   0.614  1.00 30.28           C  
ATOM    320  O   ALA A 858      14.590  20.413   0.697  1.00 28.14           O  
ATOM    321  CB  ALA A 858      15.842  21.363  -1.559  1.00 30.71           C  
ATOM    322  N   THR A 859      14.036  22.349   1.581  1.00 30.60           N  
ATOM    323  CA  THR A 859      13.597  21.760   2.862  1.00 31.71           C  
ATOM    324  C   THR A 859      12.100  21.990   3.033  1.00 32.25           C  
ATOM    325  O   THR A 859      11.569  22.977   2.495  1.00 31.26           O  
ATOM    326  CB  THR A 859      14.267  22.439   4.058  1.00 31.62           C  
ATOM    327  OG1 THR A 859      14.093  23.856   3.948  1.00 34.29           O  
ATOM    328  CG2 THR A 859      15.752  22.130   4.091  1.00 32.65           C  
ATOM    329  N   CYS A 860      11.449  21.088   3.780  1.00 32.16           N  
ATOM    330  CA  CYS A 860      10.074  21.300   4.240  1.00 33.59           C  
ATOM    331  C   CYS A 860      10.138  21.885   5.657  1.00 33.36           C  
ATOM    332  O   CYS A 860      10.834  21.358   6.544  1.00 33.65           O  
ATOM    333  CB  CYS A 860       9.294  19.993   4.302  1.00 34.58           C  
ATOM    334  SG  CYS A 860       8.902  19.182   2.748  1.00 40.55           S  
ATOM    335  N   ARG A 861       9.429  22.963   5.891  1.00 33.61           N  
ATOM    336  CA  ARG A 861       9.487  23.639   7.174  1.00 33.80           C  
ATOM    337  C   ARG A 861       8.082  23.813   7.715  1.00 32.42           C  
ATOM    338  O   ARG A 861       7.210  24.198   6.968  1.00 31.97           O  
ATOM    339  CB  ARG A 861      10.127  24.998   6.982  1.00 33.95           C  
ATOM    340  CG  ARG A 861      10.236  25.828   8.199  1.00 37.92           C  
ATOM    341  CD  ARG A 861      11.192  27.007   8.017  1.00 41.03           C  
ATOM    342  NE  ARG A 861      11.089  27.910   9.164  1.00 46.96           N  
ATOM    343  CZ  ARG A 861      11.675  29.095   9.252  1.00 47.11           C  
ATOM    344  NH1 ARG A 861      12.454  29.561   8.267  1.00 48.64           N  
ATOM    345  NH2 ARG A 861      11.492  29.807  10.343  1.00 48.70           N  
ATOM    346  N   THR A 862       7.880  23.562   9.004  1.00 31.76           N  
ATOM    347  CA  THR A 862       6.590  23.845   9.607  1.00 30.94           C  
ATOM    348  C   THR A 862       6.532  25.343   9.816  1.00 29.95           C  
ATOM    349  O   THR A 862       7.515  25.968  10.287  1.00 29.14           O  
ATOM    350  CB  THR A 862       6.365  23.073  10.940  1.00 32.15           C  
ATOM    351  OG1 THR A 862       6.470  21.670  10.677  1.00 35.05           O  
ATOM    352  CG2 THR A 862       5.000  23.348  11.509  1.00 32.76           C  
ATOM    353  N   VAL A 863       5.369  25.904   9.479  1.00 28.63           N  
ATOM    354  CA  VAL A 863       5.106  27.329   9.611  1.00 28.83           C  
ATOM    355  C   VAL A 863       3.714  27.486  10.230  1.00 28.16           C  
ATOM    356  O   VAL A 863       2.936  26.512  10.298  1.00 27.78           O  
ATOM    357  CB  VAL A 863       5.164  28.041   8.228  1.00 29.02           C  
ATOM    358  CG1 VAL A 863       6.546  27.901   7.603  1.00 30.38           C  
ATOM    359  CG2 VAL A 863       4.106  27.462   7.267  1.00 27.94           C  
ATOM    360  N   ALA A 864       3.396  28.703  10.671  1.00 28.03           N  
ATOM    361  CA  ALA A 864       2.049  29.042  11.141  1.00 27.47           C  
ATOM    362  C   ALA A 864       1.434  29.952  10.098  1.00 28.18           C  
ATOM    363  O   ALA A 864       2.076  30.878   9.647  1.00 29.11           O  
ATOM    364  CB  ALA A 864       2.083  29.729  12.472  1.00 28.78           C  
ATOM    365  N   VAL A 865       0.207  29.662   9.696  1.00 27.77           N  
ATOM    366  CA  VAL A 865      -0.444  30.426   8.662  1.00 29.14           C  
ATOM    367  C   VAL A 865      -1.725  31.059   9.211  1.00 29.74           C  
ATOM    368  O   VAL A 865      -2.637  30.343   9.660  1.00 29.76           O  
ATOM    369  CB  VAL A 865      -0.823  29.530   7.481  1.00 29.25           C  
ATOM    370  CG1 VAL A 865      -1.448  30.353   6.382  1.00 30.67           C  
ATOM    371  CG2 VAL A 865       0.399  28.770   6.935  1.00 29.29           C  
ATOM    372  N   LYS A 866      -1.817  32.381   9.137  1.00 30.52           N  
ATOM    373  CA  LYS A 866      -3.027  33.096   9.479  1.00 32.01           C  
ATOM    374  C   LYS A 866      -3.829  33.340   8.213  1.00 32.07           C  
ATOM    375  O   LYS A 866      -3.349  33.929   7.252  1.00 29.53           O  
ATOM    376  CB  LYS A 866      -2.677  34.392  10.200  1.00 32.41           C  
ATOM    377  CG  LYS A 866      -3.827  35.041  10.899  1.00 32.97           C  
ATOM    378  CD  LYS A 866      -3.337  35.921  12.071  1.00 33.76           C  
ATOM    379  CE  LYS A 866      -4.411  36.824  12.599  1.00 38.13           C  
ATOM    380  NZ  LYS A 866      -3.802  37.699  13.646  1.00 37.28           N  
ATOM    381  N   MET A 867      -5.087  32.924   8.216  1.00 33.91           N  
ATOM    382  CA  MET A 867      -5.882  33.050   7.022  1.00 37.76           C  
ATOM    383  C   MET A 867      -7.294  33.505   7.387  1.00 39.19           C  
ATOM    384  O   MET A 867      -7.701  33.361   8.505  1.00 39.74           O  
ATOM    385  CB  MET A 867      -5.926  31.725   6.296  1.00 37.85           C  
ATOM    386  CG  MET A 867      -6.366  30.564   7.152  1.00 40.51           C  
ATOM    387  SD  MET A 867      -6.140  28.987   6.318  1.00 46.37           S  
ATOM    388  CE  MET A 867      -7.007  29.282   4.826  1.00 40.64           C  
ATOM    389  N   LEU A 868      -7.998  34.076   6.438  1.00 41.88           N  
ATOM    390  CA  LEU A 868      -9.369  34.524   6.718  1.00 43.17           C  
ATOM    391  C   LEU A 868     -10.381  33.368   6.824  1.00 45.11           C  
ATOM    392  O   LEU A 868     -10.092  32.276   7.360  1.00 46.69           O  
ATOM    393  CB  LEU A 868      -9.819  35.516   5.650  1.00 44.70           C  
ATOM    394  CG  LEU A 868      -9.180  36.904   5.553  1.00 45.10           C  
ATOM    395  CD1 LEU A 868      -9.855  37.625   4.414  1.00 46.39           C  
ATOM    396  CD2 LEU A 868      -9.347  37.715   6.822  1.00 45.16           C  
ATOM    397  N   THR A 873     -15.283  39.793   5.254  1.00 36.50           N  
ATOM    398  CA  THR A 873     -15.715  41.181   5.021  1.00 36.86           C  
ATOM    399  C   THR A 873     -14.535  42.021   4.581  1.00 37.08           C  
ATOM    400  O   THR A 873     -13.404  41.580   4.703  1.00 36.62           O  
ATOM    401  CB  THR A 873     -16.317  41.833   6.288  1.00 36.99           C  
ATOM    402  OG1 THR A 873     -15.328  41.914   7.318  1.00 37.76           O  
ATOM    403  CG2 THR A 873     -17.523  41.045   6.803  1.00 36.77           C  
ATOM    404  N   HIS A 874     -14.791  43.232   4.091  1.00 37.36           N  
ATOM    405  CA  HIS A 874     -13.687  44.135   3.734  1.00 37.34           C  
ATOM    406  C   HIS A 874     -12.870  44.485   4.991  1.00 37.28           C  
ATOM    407  O   HIS A 874     -11.638  44.586   4.932  1.00 37.25           O  
ATOM    408  CB  HIS A 874     -14.211  45.401   3.052  1.00 37.73           C  
ATOM    409  CG  HIS A 874     -13.138  46.364   2.642  1.00 37.74           C  
ATOM    410  ND1 HIS A 874     -12.125  46.027   1.769  1.00 40.04           N  
ATOM    411  CD2 HIS A 874     -12.927  47.659   2.981  1.00 39.37           C  
ATOM    412  CE1 HIS A 874     -11.330  47.070   1.595  1.00 40.33           C  
ATOM    413  NE2 HIS A 874     -11.794  48.073   2.318  1.00 40.55           N  
ATOM    414  N   SER A 875     -13.566  44.643   6.122  1.00 36.90           N  
ATOM    415  CA  SER A 875     -12.927  44.975   7.397  1.00 36.91           C  
ATOM    416  C   SER A 875     -11.928  43.894   7.840  1.00 36.13           C  
ATOM    417  O   SER A 875     -10.845  44.203   8.333  1.00 35.20           O  
ATOM    418  CB  SER A 875     -13.989  45.191   8.482  1.00 37.69           C  
ATOM    419  OG  SER A 875     -13.382  45.587   9.701  1.00 40.79           O  
ATOM    420  N   GLU A 876     -12.311  42.633   7.660  1.00 35.54           N  
ATOM    421  CA  GLU A 876     -11.475  41.497   8.036  1.00 35.89           C  
ATOM    422  C   GLU A 876     -10.275  41.365   7.096  1.00 34.46           C  
ATOM    423  O   GLU A 876      -9.130  41.174   7.548  1.00 34.03           O  
ATOM    424  CB  GLU A 876     -12.332  40.229   8.053  1.00 36.25           C  
ATOM    425  CG  GLU A 876     -13.331  40.230   9.210  1.00 38.16           C  
ATOM    426  CD  GLU A 876     -14.569  39.389   8.976  1.00 38.54           C  
ATOM    427  OE1 GLU A 876     -14.723  38.786   7.895  1.00 43.91           O  
ATOM    428  OE2 GLU A 876     -15.413  39.349   9.890  1.00 43.12           O  
ATOM    429  N   HIS A 877     -10.546  41.471   5.794  1.00 33.71           N  
ATOM    430  CA  HIS A 877      -9.508  41.524   4.788  1.00 33.70           C  
ATOM    431  C   HIS A 877      -8.534  42.656   5.072  1.00 33.25           C  
ATOM    432  O   HIS A 877      -7.322  42.461   5.046  1.00 32.93           O  
ATOM    433  CB  HIS A 877     -10.093  41.697   3.381  1.00 33.47           C  
ATOM    434  CG  HIS A 877      -9.073  41.557   2.297  1.00 34.49           C  
ATOM    435  ND1 HIS A 877      -8.772  40.346   1.717  1.00 34.87           N  
ATOM    436  CD2 HIS A 877      -8.266  42.472   1.708  1.00 34.96           C  
ATOM    437  CE1 HIS A 877      -7.824  40.521   0.815  1.00 36.33           C  
ATOM    438  NE2 HIS A 877      -7.503  41.803   0.787  1.00 36.72           N  
ATOM    439  N   ARG A 878      -9.061  43.839   5.362  1.00 32.00           N  
ATOM    440  CA  ARG A 878      -8.191  44.969   5.656  1.00 32.36           C  
ATOM    441  C   ARG A 878      -7.298  44.674   6.889  1.00 30.35           C  
ATOM    442  O   ARG A 878      -6.104  44.994   6.917  1.00 30.07           O  
ATOM    443  CB  ARG A 878      -9.032  46.225   5.874  1.00 32.12           C  
ATOM    444  CG  ARG A 878      -8.235  47.493   6.091  1.00 34.02           C  
ATOM    445  CD  ARG A 878      -9.044  48.738   5.736  1.00 37.00           C  
ATOM    446  NE  ARG A 878     -10.442  48.646   6.152  1.00 42.59           N  
ATOM    447  CZ  ARG A 878     -10.884  48.820   7.397  1.00 44.57           C  
ATOM    448  NH1 ARG A 878     -10.033  49.077   8.389  1.00 47.38           N  
ATOM    449  NH2 ARG A 878     -12.183  48.719   7.657  1.00 44.42           N  
ATOM    450  N   ALA A 879      -7.863  44.044   7.904  1.00 29.91           N  
ATOM    451  CA  ALA A 879      -7.098  43.823   9.147  1.00 29.97           C  
ATOM    452  C   ALA A 879      -5.938  42.865   8.936  1.00 30.04           C  
ATOM    453  O   ALA A 879      -4.822  43.096   9.432  1.00 29.88           O  
ATOM    454  CB  ALA A 879      -7.994  43.301  10.220  1.00 30.54           C  
ATOM    455  N   LEU A 880      -6.179  41.797   8.176  1.00 28.92           N  
ATOM    456  CA  LEU A 880      -5.124  40.828   7.916  1.00 29.44           C  
ATOM    457  C   LEU A 880      -4.081  41.420   6.959  1.00 29.60           C  
ATOM    458  O   LEU A 880      -2.861  41.212   7.118  1.00 28.74           O  
ATOM    459  CB  LEU A 880      -5.713  39.518   7.399  1.00 29.06           C  
ATOM    460  CG  LEU A 880      -4.660  38.425   7.167  1.00 29.97           C  
ATOM    461  CD1 LEU A 880      -3.861  38.174   8.448  1.00 30.04           C  
ATOM    462  CD2 LEU A 880      -5.297  37.158   6.649  1.00 30.87           C  
ATOM    463  N   MET A 881      -4.535  42.188   5.971  1.00 29.98           N  
ATOM    464  CA  MET A 881      -3.601  42.866   5.083  1.00 30.17           C  
ATOM    465  C   MET A 881      -2.761  43.882   5.887  1.00 29.45           C  
ATOM    466  O   MET A 881      -1.583  44.048   5.617  1.00 29.00           O  
ATOM    467  CB  MET A 881      -4.346  43.524   3.907  1.00 30.85           C  
ATOM    468  CG  MET A 881      -3.544  43.720   2.683  1.00 34.11           C  
ATOM    469  SD  MET A 881      -2.979  42.180   1.943  1.00 38.86           S  
ATOM    470  CE  MET A 881      -4.487  41.518   1.289  1.00 43.98           C  
ATOM    471  N   SER A 882      -3.369  44.538   6.883  1.00 29.56           N  
ATOM    472  CA  SER A 882      -2.651  45.452   7.768  1.00 30.86           C  
ATOM    473  C   SER A 882      -1.560  44.718   8.551  1.00 30.74           C  
ATOM    474  O   SER A 882      -0.440  45.191   8.660  1.00 31.49           O  
ATOM    475  CB  SER A 882      -3.607  46.114   8.746  1.00 31.71           C  
ATOM    476  OG  SER A 882      -2.915  47.078   9.521  1.00 36.76           O  
ATOM    477  N   GLU A 883      -1.900  43.575   9.113  1.00 31.01           N  
ATOM    478  CA  GLU A 883      -0.894  42.771   9.834  1.00 30.69           C  
ATOM    479  C   GLU A 883       0.306  42.407   8.962  1.00 30.71           C  
ATOM    480  O   GLU A 883       1.493  42.508   9.361  1.00 29.43           O  
ATOM    481  CB  GLU A 883      -1.567  41.514  10.377  1.00 30.62           C  
ATOM    482  CG  GLU A 883      -0.557  40.520  11.004  1.00 32.08           C  
ATOM    483  CD  GLU A 883      -1.200  39.546  11.988  1.00 34.80           C  
ATOM    484  OE1 GLU A 883      -2.476  39.460  12.044  1.00 35.24           O  
ATOM    485  OE2 GLU A 883      -0.422  38.866  12.703  1.00 33.76           O  
ATOM    486  N   LEU A 884       0.010  41.992   7.738  1.00 30.02           N  
ATOM    487  CA  LEU A 884       1.071  41.691   6.756  1.00 30.30           C  
ATOM    488  C   LEU A 884       2.006  42.895   6.550  1.00 30.89           C  
ATOM    489  O   LEU A 884       3.226  42.762   6.631  1.00 31.13           O  
ATOM    490  CB  LEU A 884       0.447  41.278   5.428  1.00 29.53           C  
ATOM    491  CG  LEU A 884       1.385  41.066   4.248  1.00 30.42           C  
ATOM    492  CD1 LEU A 884       2.495  40.080   4.547  1.00 31.14           C  
ATOM    493  CD2 LEU A 884       0.580  40.612   3.056  1.00 30.50           C  
ATOM    494  N   LYS A 885       1.424  44.072   6.310  1.00 30.87           N  
ATOM    495  CA  LYS A 885       2.197  45.272   6.039  1.00 31.29           C  
ATOM    496  C   LYS A 885       3.011  45.721   7.248  1.00 31.43           C  
ATOM    497  O   LYS A 885       4.140  46.201   7.079  1.00 30.87           O  
ATOM    498  CB  LYS A 885       1.306  46.440   5.571  1.00 32.38           C  
ATOM    499  CG  LYS A 885       0.615  46.321   4.208  1.00 34.46           C  
ATOM    500  CD  LYS A 885       1.068  45.190   3.362  1.00 36.75           C  
ATOM    501  CE  LYS A 885       0.874  45.444   1.851  1.00 38.57           C  
ATOM    502  NZ  LYS A 885      -0.366  46.130   1.379  1.00 38.04           N  
ATOM    503  N   ILE A 886       2.424  45.604   8.435  1.00 31.09           N  
ATOM    504  CA  ILE A 886       3.135  45.907   9.699  1.00 31.77           C  
ATOM    505  C   ILE A 886       4.319  44.973   9.883  1.00 31.11           C  
ATOM    506  O   ILE A 886       5.417  45.403  10.206  1.00 31.77           O  
ATOM    507  CB  ILE A 886       2.188  45.800  10.912  1.00 31.88           C  
ATOM    508  CG1 ILE A 886       1.234  46.990  10.931  1.00 33.63           C  
ATOM    509  CG2 ILE A 886       2.967  45.721  12.234  1.00 32.39           C  
ATOM    510  CD1 ILE A 886       0.030  46.788  11.788  1.00 34.13           C  
ATOM    511  N   LEU A 887       4.116  43.686   9.650  1.00 30.54           N  
ATOM    512  CA  LEU A 887       5.231  42.740   9.741  1.00 30.89           C  
ATOM    513  C   LEU A 887       6.339  43.034   8.740  1.00 30.35           C  
ATOM    514  O   LEU A 887       7.535  42.898   9.035  1.00 30.07           O  
ATOM    515  CB  LEU A 887       4.707  41.311   9.570  1.00 31.04           C  
ATOM    516  CG  LEU A 887       3.962  40.744  10.786  1.00 32.01           C  
ATOM    517  CD1 LEU A 887       3.300  39.492  10.373  1.00 33.71           C  
ATOM    518  CD2 LEU A 887       4.910  40.488  11.964  1.00 34.00           C  
ATOM    519  N   ILE A 888       5.971  43.412   7.525  1.00 29.80           N  
ATOM    520  CA  ILE A 888       6.993  43.787   6.554  1.00 31.00           C  
ATOM    521  C   ILE A 888       7.763  45.030   7.048  1.00 32.00           C  
ATOM    522  O   ILE A 888       8.991  45.100   6.966  1.00 32.75           O  
ATOM    523  CB  ILE A 888       6.368  44.044   5.167  1.00 30.56           C  
ATOM    524  CG1 ILE A 888       5.855  42.722   4.579  1.00 29.03           C  
ATOM    525  CG2 ILE A 888       7.386  44.607   4.252  1.00 31.50           C  
ATOM    526  CD1 ILE A 888       4.926  42.856   3.340  1.00 29.20           C  
ATOM    527  N   HIS A 889       7.027  46.010   7.562  1.00 33.30           N  
ATOM    528  CA  HIS A 889       7.645  47.205   8.144  1.00 34.32           C  
ATOM    529  C   HIS A 889       8.611  46.906   9.285  1.00 35.64           C  
ATOM    530  O   HIS A 889       9.717  47.473   9.331  1.00 36.22           O  
ATOM    531  CB  HIS A 889       6.579  48.168   8.654  1.00 35.22           C  
ATOM    532  CG  HIS A 889       7.140  49.312   9.438  1.00 35.40           C  
ATOM    533  ND1 HIS A 889       7.758  50.386   8.837  1.00 37.17           N  
ATOM    534  CD2 HIS A 889       7.220  49.528  10.772  1.00 37.37           C  
ATOM    535  CE1 HIS A 889       8.174  51.228   9.767  1.00 39.08           C  
ATOM    536  NE2 HIS A 889       7.858  50.732  10.951  1.00 38.30           N  
ATOM    537  N   ILE A 890       8.176  46.085  10.233  1.00 36.16           N  
ATOM    538  CA  ILE A 890       8.996  45.756  11.401  1.00 35.93           C  
ATOM    539  C   ILE A 890      10.313  45.168  10.915  1.00 36.40           C  
ATOM    540  O   ILE A 890      11.400  45.648  11.282  1.00 35.07           O  
ATOM    541  CB  ILE A 890       8.268  44.811  12.368  1.00 35.87           C  
ATOM    542  CG1 ILE A 890       7.164  45.573  13.105  1.00 35.38           C  
ATOM    543  CG2 ILE A 890       9.239  44.195  13.384  1.00 36.73           C  
ATOM    544  CD1 ILE A 890       6.101  44.675  13.767  1.00 36.75           C  
ATOM    545  N   GLY A 891      10.215  44.176  10.035  1.00 36.60           N  
ATOM    546  CA  GLY A 891      11.389  43.494   9.521  1.00 36.69           C  
ATOM    547  C   GLY A 891      11.857  42.440  10.500  1.00 36.59           C  
ATOM    548  O   GLY A 891      11.147  42.094  11.458  1.00 37.67           O  
ATOM    549  N   HIS A 892      13.064  41.942  10.288  1.00 35.55           N  
ATOM    550  CA  HIS A 892      13.477  40.703  10.899  1.00 34.44           C  
ATOM    551  C   HIS A 892      14.287  40.963  12.185  1.00 33.11           C  
ATOM    552  O   HIS A 892      15.214  41.775  12.180  1.00 32.83           O  
ATOM    553  CB  HIS A 892      14.410  39.913   9.962  1.00 36.15           C  
ATOM    554  CG  HIS A 892      15.044  38.741  10.633  1.00 37.57           C  
ATOM    555  ND1 HIS A 892      16.331  38.772  11.133  1.00 44.17           N  
ATOM    556  CD2 HIS A 892      14.533  37.539  10.979  1.00 40.75           C  
ATOM    557  CE1 HIS A 892      16.593  37.620  11.729  1.00 43.77           C  
ATOM    558  NE2 HIS A 892      15.516  36.856  11.646  1.00 43.82           N  
ATOM    559  N   HIS A 893      13.962  40.239  13.263  1.00 30.86           N  
ATOM    560  CA  HIS A 893      14.823  40.171  14.452  1.00 30.33           C  
ATOM    561  C   HIS A 893      14.603  38.798  15.060  1.00 29.02           C  
ATOM    562  O   HIS A 893      13.458  38.306  14.998  1.00 30.22           O  
ATOM    563  CB  HIS A 893      14.476  41.277  15.486  1.00 29.69           C  
ATOM    564  CG  HIS A 893      15.462  41.391  16.611  1.00 29.53           C  
ATOM    565  ND1 HIS A 893      15.403  40.603  17.740  1.00 26.87           N  
ATOM    566  CD2 HIS A 893      16.559  42.172  16.758  1.00 26.71           C  
ATOM    567  CE1 HIS A 893      16.412  40.901  18.539  1.00 26.08           C  
ATOM    568  NE2 HIS A 893      17.137  41.846  17.963  1.00 26.90           N  
ATOM    569  N   LEU A 894      15.649  38.236  15.679  1.00 29.47           N  
ATOM    570  CA  LEU A 894      15.593  36.929  16.339  1.00 29.67           C  
ATOM    571  C   LEU A 894      14.425  36.837  17.343  1.00 30.04           C  
ATOM    572  O   LEU A 894      13.764  35.807  17.465  1.00 30.49           O  
ATOM    573  CB  LEU A 894      16.908  36.605  17.027  1.00 31.04           C  
ATOM    574  CG  LEU A 894      16.956  35.320  17.870  1.00 31.60           C  
ATOM    575  CD1 LEU A 894      16.818  34.090  16.960  1.00 35.53           C  
ATOM    576  CD2 LEU A 894      18.181  35.270  18.681  1.00 33.11           C  
ATOM    577  N   ASN A 895      14.158  37.937  18.026  1.00 28.57           N  
ATOM    578  CA  ASN A 895      13.222  37.906  19.133  1.00 27.92           C  
ATOM    579  C   ASN A 895      11.853  38.512  18.844  1.00 28.33           C  
ATOM    580  O   ASN A 895      11.112  38.835  19.785  1.00 27.28           O  
ATOM    581  CB  ASN A 895      13.882  38.504  20.369  1.00 27.04           C  
ATOM    582  CG  ASN A 895      15.138  37.762  20.750  1.00 25.67           C  
ATOM    583  OD1 ASN A 895      16.231  38.333  20.816  1.00 25.47           O  
ATOM    584  ND2 ASN A 895      14.987  36.465  21.016  1.00 24.22           N  
ATOM    585  N   VAL A 896      11.512  38.605  17.554  1.00 29.64           N  
ATOM    586  CA  VAL A 896      10.168  38.969  17.100  1.00 30.51           C  
ATOM    587  C   VAL A 896       9.701  37.863  16.159  1.00 31.27           C  
ATOM    588  O   VAL A 896      10.502  37.293  15.407  1.00 31.87           O  
ATOM    589  CB  VAL A 896      10.216  40.351  16.400  1.00 32.23           C  
ATOM    590  CG1 VAL A 896       8.910  40.725  15.799  1.00 34.26           C  
ATOM    591  CG2 VAL A 896      10.624  41.428  17.401  1.00 32.82           C  
ATOM    592  N   VAL A 897       8.434  37.510  16.227  1.00 31.88           N  
ATOM    593  CA  VAL A 897       7.917  36.499  15.308  1.00 32.25           C  
ATOM    594  C   VAL A 897       8.177  37.006  13.899  1.00 33.75           C  
ATOM    595  O   VAL A 897       7.856  38.140  13.574  1.00 35.58           O  
ATOM    596  CB  VAL A 897       6.424  36.238  15.530  1.00 32.95           C  
ATOM    597  CG1 VAL A 897       5.599  37.446  15.181  1.00 36.00           C  
ATOM    598  CG2 VAL A 897       5.986  35.043  14.699  1.00 33.83           C  
ATOM    599  N   ASN A 898       8.787  36.201  13.054  1.00 34.77           N  
ATOM    600  CA  ASN A 898       9.070  36.766  11.751  1.00 35.04           C  
ATOM    601  C   ASN A 898       8.215  36.300  10.619  1.00 33.15           C  
ATOM    602  O   ASN A 898       7.810  35.145  10.561  1.00 32.98           O  
ATOM    603  CB  ASN A 898      10.496  36.660  11.425  1.00 36.16           C  
ATOM    604  CG  ASN A 898      11.359  37.337  12.466  1.00 38.32           C  
ATOM    605  OD1 ASN A 898      12.085  36.647  13.160  1.00 39.45           O  
ATOM    606  ND2 ASN A 898      11.266  38.687  12.598  1.00 38.12           N  
ATOM    607  N   LEU A 899       7.915  37.257   9.770  1.00 31.92           N  
ATOM    608  CA  LEU A 899       7.210  37.004   8.525  1.00 30.31           C  
ATOM    609  C   LEU A 899       8.082  36.194   7.578  1.00 29.16           C  
ATOM    610  O   LEU A 899       9.241  36.530   7.345  1.00 28.40           O  
ATOM    611  CB  LEU A 899       6.839  38.314   7.881  1.00 30.78           C  
ATOM    612  CG  LEU A 899       6.086  38.238   6.578  1.00 31.86           C  
ATOM    613  CD1 LEU A 899       4.679  37.661   6.741  1.00 33.93           C  
ATOM    614  CD2 LEU A 899       6.070  39.632   5.962  1.00 34.40           C  
ATOM    615  N   LEU A 900       7.505  35.126   7.023  1.00 28.50           N  
ATOM    616  CA  LEU A 900       8.201  34.298   6.035  1.00 28.17           C  
ATOM    617  C   LEU A 900       7.656  34.462   4.625  1.00 27.57           C  
ATOM    618  O   LEU A 900       8.397  34.237   3.650  1.00 28.33           O  
ATOM    619  CB  LEU A 900       8.188  32.817   6.421  1.00 27.02           C  
ATOM    620  CG  LEU A 900       8.728  32.425   7.807  1.00 29.50           C  
ATOM    621  CD1 LEU A 900       8.464  30.989   8.046  1.00 31.44           C  
ATOM    622  CD2 LEU A 900      10.166  32.759   7.891  1.00 31.59           C  
ATOM    623  N   GLY A 901       6.374  34.808   4.492  1.00 27.54           N  
ATOM    624  CA  GLY A 901       5.785  34.893   3.155  1.00 27.86           C  
ATOM    625  C   GLY A 901       4.314  35.190   3.286  1.00 27.66           C  
ATOM    626  O   GLY A 901       3.768  35.242   4.395  1.00 28.00           O  
ATOM    627  N   ALA A 902       3.672  35.362   2.142  1.00 28.22           N  
ATOM    628  CA  ALA A 902       2.251  35.577   2.107  1.00 27.83           C  
ATOM    629  C   ALA A 902       1.689  35.049   0.806  1.00 28.18           C  
ATOM    630  O   ALA A 902       2.386  34.903  -0.174  1.00 27.01           O  
ATOM    631  CB  ALA A 902       1.956  37.036   2.231  1.00 28.48           C  
ATOM    632  N   CYS A 903       0.387  34.813   0.812  1.00 27.93           N  
ATOM    633  CA  CYS A 903      -0.338  34.398  -0.385  1.00 28.78           C  
ATOM    634  C   CYS A 903      -1.453  35.419  -0.518  1.00 28.80           C  
ATOM    635  O   CYS A 903      -2.392  35.434   0.273  1.00 28.12           O  
ATOM    636  CB  CYS A 903      -0.891  32.967  -0.265  1.00 28.90           C  
ATOM    637  SG  CYS A 903       0.288  31.713   0.347  1.00 29.90           S  
ATOM    638  N   THR A 904      -1.306  36.301  -1.502  1.00 30.26           N  
ATOM    639  CA  THR A 904      -2.211  37.399  -1.674  1.00 30.90           C  
ATOM    640  C   THR A 904      -2.883  37.417  -3.045  1.00 31.50           C  
ATOM    641  O   THR A 904      -3.909  38.094  -3.222  1.00 30.86           O  
ATOM    642  CB  THR A 904      -1.471  38.739  -1.526  1.00 31.12           C  
ATOM    643  OG1 THR A 904      -0.558  38.882  -2.623  1.00 32.12           O  
ATOM    644  CG2 THR A 904      -0.771  38.849  -0.182  1.00 31.95           C  
ATOM    645  N   LYS A 905      -2.311  36.720  -4.018  1.00 31.78           N  
ATOM    646  CA  LYS A 905      -2.814  36.842  -5.381  1.00 34.25           C  
ATOM    647  C   LYS A 905      -4.184  36.201  -5.476  1.00 34.92           C  
ATOM    648  O   LYS A 905      -4.485  35.253  -4.736  1.00 35.24           O  
ATOM    649  CB  LYS A 905      -1.817  36.282  -6.383  1.00 34.02           C  
ATOM    650  CG  LYS A 905      -1.555  34.833  -6.302  1.00 35.57           C  
ATOM    651  CD  LYS A 905      -0.594  34.452  -7.400  1.00 37.95           C  
ATOM    652  CE  LYS A 905      -0.322  32.959  -7.411  1.00 41.27           C  
ATOM    653  NZ  LYS A 905      -0.152  32.439  -8.812  1.00 44.65           N  
ATOM    654  N   PRO A 906      -5.048  36.735  -6.363  1.00 36.10           N  
ATOM    655  CA  PRO A 906      -6.416  36.245  -6.440  1.00 36.13           C  
ATOM    656  C   PRO A 906      -6.455  34.749  -6.667  1.00 36.75           C  
ATOM    657  O   PRO A 906      -5.487  34.185  -7.162  1.00 37.67           O  
ATOM    658  CB  PRO A 906      -6.979  36.961  -7.671  1.00 36.16           C  
ATOM    659  CG  PRO A 906      -6.166  38.149  -7.848  1.00 36.20           C  
ATOM    660  CD  PRO A 906      -4.791  37.829  -7.318  1.00 36.14           C  
ATOM    661  N   GLY A 907      -7.570  34.111  -6.323  1.00 37.08           N  
ATOM    662  CA  GLY A 907      -7.754  32.697  -6.649  1.00 36.87           C  
ATOM    663  C   GLY A 907      -7.556  31.715  -5.507  1.00 37.03           C  
ATOM    664  O   GLY A 907      -7.799  30.525  -5.679  1.00 38.06           O  
ATOM    665  N   GLY A 908      -7.096  32.198  -4.355  1.00 36.31           N  
ATOM    666  CA  GLY A 908      -7.099  31.419  -3.118  1.00 35.09           C  
ATOM    667  C   GLY A 908      -7.295  32.352  -1.923  1.00 34.24           C  
ATOM    668  O   GLY A 908      -7.411  33.566  -2.093  1.00 34.42           O  
ATOM    669  N   PRO A 909      -7.337  31.801  -0.700  1.00 33.26           N  
ATOM    670  CA  PRO A 909      -7.482  32.659   0.476  1.00 32.79           C  
ATOM    671  C   PRO A 909      -6.260  33.529   0.707  1.00 31.35           C  
ATOM    672  O   PRO A 909      -5.151  33.130   0.350  1.00 31.33           O  
ATOM    673  CB  PRO A 909      -7.590  31.668   1.650  1.00 33.09           C  
ATOM    674  CG  PRO A 909      -7.826  30.378   1.069  1.00 34.37           C  
ATOM    675  CD  PRO A 909      -7.236  30.386  -0.322  1.00 33.79           C  
ATOM    676  N   LEU A 910      -6.464  34.677   1.349  1.00 30.83           N  
ATOM    677  CA  LEU A 910      -5.349  35.515   1.823  1.00 30.87           C  
ATOM    678  C   LEU A 910      -4.697  34.791   2.988  1.00 29.69           C  
ATOM    679  O   LEU A 910      -5.366  34.384   3.957  1.00 28.12           O  
ATOM    680  CB  LEU A 910      -5.847  36.892   2.272  1.00 31.34           C  
ATOM    681  CG  LEU A 910      -4.858  37.818   2.991  1.00 31.85           C  
ATOM    682  CD1 LEU A 910      -3.687  38.191   2.115  1.00 33.03           C  
ATOM    683  CD2 LEU A 910      -5.564  39.074   3.465  1.00 33.49           C  
ATOM    684  N   MET A 911      -3.381  34.656   2.923  1.00 29.67           N  
ATOM    685  CA  MET A 911      -2.652  33.945   3.957  1.00 30.10           C  
ATOM    686  C   MET A 911      -1.374  34.696   4.309  1.00 29.68           C  
ATOM    687  O   MET A 911      -0.698  35.222   3.437  1.00 29.50           O  
ATOM    688  CB  MET A 911      -2.345  32.509   3.524  1.00 30.11           C  
ATOM    689  CG  MET A 911      -3.594  31.643   3.372  1.00 32.84           C  
ATOM    690  SD  MET A 911      -3.261  29.882   2.993  1.00 37.72           S  
ATOM    691  CE  MET A 911      -2.859  30.085   1.337  1.00 37.61           C  
ATOM    692  N   VAL A 912      -1.094  34.792   5.602  1.00 28.40           N  
ATOM    693  CA  VAL A 912       0.140  35.390   6.103  1.00 28.46           C  
ATOM    694  C   VAL A 912       0.890  34.290   6.812  1.00 28.06           C  
ATOM    695  O   VAL A 912       0.369  33.667   7.727  1.00 28.19           O  
ATOM    696  CB  VAL A 912      -0.176  36.541   7.069  1.00 28.87           C  
ATOM    697  CG1 VAL A 912       1.094  37.174   7.567  1.00 30.46           C  
ATOM    698  CG2 VAL A 912      -1.030  37.568   6.348  1.00 28.93           C  
ATOM    699  N   ILE A 913       2.125  34.060   6.395  1.00 28.23           N  
ATOM    700  CA  ILE A 913       2.912  32.933   6.839  1.00 27.72           C  
ATOM    701  C   ILE A 913       4.031  33.444   7.771  1.00 28.27           C  
ATOM    702  O   ILE A 913       4.878  34.252   7.339  1.00 27.54           O  
ATOM    703  CB  ILE A 913       3.575  32.196   5.671  1.00 28.50           C  
ATOM    704  CG1 ILE A 913       2.545  31.817   4.601  1.00 27.05           C  
ATOM    705  CG2 ILE A 913       4.304  30.967   6.186  1.00 28.17           C  
ATOM    706  CD1 ILE A 913       3.134  31.520   3.248  1.00 28.84           C  
ATOM    707  N   VAL A 914       4.043  32.973   9.017  1.00 28.23           N  
ATOM    708  CA  VAL A 914       5.063  33.363   9.982  1.00 29.09           C  
ATOM    709  C   VAL A 914       5.763  32.131  10.569  1.00 30.12           C  
ATOM    710  O   VAL A 914       5.307  31.009  10.431  1.00 28.68           O  
ATOM    711  CB  VAL A 914       4.473  34.232  11.127  1.00 29.43           C  
ATOM    712  CG1 VAL A 914       3.770  35.456  10.574  1.00 29.43           C  
ATOM    713  CG2 VAL A 914       3.515  33.430  11.990  1.00 29.22           C  
ATOM    714  N   GLU A 915       6.893  32.368  11.225  1.00 30.64           N  
ATOM    715  CA  GLU A 915       7.631  31.316  11.890  1.00 31.24           C  
ATOM    716  C   GLU A 915       6.756  30.568  12.888  1.00 31.02           C  
ATOM    717  O   GLU A 915       6.051  31.184  13.663  1.00 30.68           O  
ATOM    718  CB  GLU A 915       8.787  31.938  12.703  1.00 32.31           C  
ATOM    719  CG  GLU A 915       9.669  32.865  11.881  1.00 37.25           C  
ATOM    720  CD  GLU A 915      10.781  33.466  12.687  1.00 37.24           C  
ATOM    721  OE1 GLU A 915      10.522  33.961  13.846  1.00 34.65           O  
ATOM    722  OE2 GLU A 915      11.927  33.419  12.151  1.00 45.31           O  
ATOM    723  N   PHE A 916       6.912  29.255  12.924  1.00 30.20           N  
ATOM    724  CA  PHE A 916       6.209  28.413  13.872  1.00 30.65           C  
ATOM    725  C   PHE A 916       7.028  28.325  15.158  1.00 30.80           C  
ATOM    726  O   PHE A 916       8.236  28.048  15.108  1.00 31.19           O  
ATOM    727  CB  PHE A 916       6.029  27.015  13.281  1.00 30.95           C  
ATOM    728  CG  PHE A 916       5.321  26.045  14.191  1.00 30.04           C  
ATOM    729  CD1 PHE A 916       3.999  26.236  14.523  1.00 32.57           C  
ATOM    730  CD2 PHE A 916       5.972  24.919  14.683  1.00 32.00           C  
ATOM    731  CE1 PHE A 916       3.327  25.332  15.337  1.00 32.97           C  
ATOM    732  CE2 PHE A 916       5.318  24.027  15.507  1.00 31.10           C  
ATOM    733  CZ  PHE A 916       4.006  24.226  15.834  1.00 32.49           C  
ATOM    734  N   CYS A 917       6.367  28.535  16.294  1.00 31.08           N  
ATOM    735  CA  CYS A 917       6.991  28.425  17.627  1.00 31.12           C  
ATOM    736  C   CYS A 917       6.394  27.235  18.333  1.00 31.60           C  
ATOM    737  O   CYS A 917       5.259  27.287  18.789  1.00 31.29           O  
ATOM    738  CB  CYS A 917       6.742  29.694  18.425  1.00 31.48           C  
ATOM    739  SG  CYS A 917       7.457  31.157  17.614  1.00 34.56           S  
ATOM    740  N   LYS A 918       7.151  26.149  18.395  1.00 32.49           N  
ATOM    741  CA  LYS A 918       6.565  24.861  18.734  1.00 34.70           C  
ATOM    742  C   LYS A 918       6.197  24.645  20.194  1.00 34.36           C  
ATOM    743  O   LYS A 918       5.383  23.753  20.504  1.00 33.86           O  
ATOM    744  CB  LYS A 918       7.476  23.740  18.250  1.00 35.44           C  
ATOM    745  CG  LYS A 918       8.715  23.502  19.064  1.00 38.88           C  
ATOM    746  CD  LYS A 918       9.210  22.064  18.886  1.00 39.48           C  
ATOM    747  CE  LYS A 918       9.426  21.718  17.420  1.00 43.17           C  
ATOM    748  NZ  LYS A 918      10.138  20.406  17.260  1.00 44.44           N  
ATOM    749  N   PHE A 919       6.778  25.433  21.100  1.00 34.12           N  
ATOM    750  CA  PHE A 919       6.556  25.215  22.531  1.00 34.40           C  
ATOM    751  C   PHE A 919       5.518  26.137  23.191  1.00 33.83           C  
ATOM    752  O   PHE A 919       5.347  26.118  24.421  1.00 34.00           O  
ATOM    753  CB  PHE A 919       7.881  25.282  23.282  1.00 35.59           C  
ATOM    754  CG  PHE A 919       8.851  24.239  22.847  1.00 36.76           C  
ATOM    755  CD1 PHE A 919       8.637  22.908  23.170  1.00 38.64           C  
ATOM    756  CD2 PHE A 919       9.961  24.576  22.095  1.00 37.55           C  
ATOM    757  CE1 PHE A 919       9.523  21.926  22.757  1.00 39.29           C  
ATOM    758  CE2 PHE A 919      10.854  23.606  21.678  1.00 38.60           C  
ATOM    759  CZ  PHE A 919      10.641  22.274  22.016  1.00 39.26           C  
ATOM    760  N   GLY A 920       4.828  26.922  22.375  1.00 34.04           N  
ATOM    761  CA  GLY A 920       3.699  27.710  22.848  1.00 34.25           C  
ATOM    762  C   GLY A 920       4.115  28.941  23.640  1.00 34.30           C  
ATOM    763  O   GLY A 920       5.260  29.385  23.558  1.00 31.86           O  
ATOM    764  N   ASN A 921       3.166  29.517  24.372  1.00 33.32           N  
ATOM    765  CA  ASN A 921       3.452  30.780  25.079  1.00 33.51           C  
ATOM    766  C   ASN A 921       4.276  30.575  26.345  1.00 33.43           C  
ATOM    767  O   ASN A 921       4.275  29.487  26.959  1.00 32.85           O  
ATOM    768  CB  ASN A 921       2.157  31.553  25.356  1.00 33.85           C  
ATOM    769  CG  ASN A 921       1.413  31.039  26.571  1.00 35.96           C  
ATOM    770  OD1 ASN A 921       1.720  31.424  27.703  1.00 35.35           O  
ATOM    771  ND2 ASN A 921       0.419  30.182  26.344  1.00 36.19           N  
ATOM    772  N   LEU A 922       5.009  31.622  26.712  1.00 32.30           N  
ATOM    773  CA  LEU A 922       5.980  31.544  27.782  1.00 32.71           C  
ATOM    774  C   LEU A 922       5.341  31.416  29.165  1.00 32.62           C  
ATOM    775  O   LEU A 922       5.915  30.791  30.049  1.00 33.55           O  
ATOM    776  CB  LEU A 922       6.873  32.792  27.753  1.00 32.17           C  
ATOM    777  CG  LEU A 922       8.040  32.818  28.717  1.00 32.32           C  
ATOM    778  CD1 LEU A 922       9.048  31.691  28.428  1.00 33.59           C  
ATOM    779  CD2 LEU A 922       8.762  34.205  28.670  1.00 31.78           C  
ATOM    780  N   SER A 923       4.180  32.023  29.353  1.00 33.06           N  
ATOM    781  CA  SER A 923       3.476  31.934  30.646  1.00 33.92           C  
ATOM    782  C   SER A 923       3.097  30.482  30.947  1.00 34.03           C  
ATOM    783  O   SER A 923       3.425  29.949  32.012  1.00 33.95           O  
ATOM    784  CB  SER A 923       2.217  32.799  30.658  1.00 34.36           C  
ATOM    785  OG  SER A 923       1.594  32.759  31.949  1.00 37.11           O  
ATOM    786  N   THR A 924       2.406  29.851  30.005  1.00 34.14           N  
ATOM    787  CA  THR A 924       1.989  28.461  30.171  1.00 34.19           C  
ATOM    788  C   THR A 924       3.227  27.576  30.335  1.00 34.17           C  
ATOM    789  O   THR A 924       3.269  26.712  31.210  1.00 34.16           O  
ATOM    790  CB  THR A 924       1.106  28.034  29.007  1.00 34.55           C  
ATOM    791  OG1 THR A 924      -0.053  28.888  28.985  1.00 35.64           O  
ATOM    792  CG2 THR A 924       0.662  26.578  29.138  1.00 34.67           C  
ATOM    793  N   TYR A 925       4.248  27.811  29.518  1.00 34.19           N  
ATOM    794  CA  TYR A 925       5.454  27.001  29.582  1.00 34.37           C  
ATOM    795  C   TYR A 925       6.107  27.071  30.966  1.00 34.79           C  
ATOM    796  O   TYR A 925       6.447  26.042  31.568  1.00 34.70           O  
ATOM    797  CB  TYR A 925       6.456  27.424  28.500  1.00 34.61           C  
ATOM    798  CG  TYR A 925       7.746  26.654  28.610  1.00 34.59           C  
ATOM    799  CD1 TYR A 925       7.817  25.320  28.224  1.00 35.54           C  
ATOM    800  CD2 TYR A 925       8.884  27.241  29.125  1.00 35.06           C  
ATOM    801  CE1 TYR A 925       8.988  24.611  28.338  1.00 36.13           C  
ATOM    802  CE2 TYR A 925      10.060  26.529  29.247  1.00 35.43           C  
ATOM    803  CZ  TYR A 925      10.110  25.225  28.857  1.00 36.94           C  
ATOM    804  OH  TYR A 925      11.293  24.532  28.995  1.00 37.97           O  
ATOM    805  N   LEU A 926       6.297  28.278  31.484  1.00 34.97           N  
ATOM    806  CA  LEU A 926       6.962  28.421  32.777  1.00 35.26           C  
ATOM    807  C   LEU A 926       6.138  27.775  33.891  1.00 35.31           C  
ATOM    808  O   LEU A 926       6.684  27.131  34.777  1.00 35.31           O  
ATOM    809  CB  LEU A 926       7.261  29.885  33.097  1.00 35.46           C  
ATOM    810  CG  LEU A 926       8.319  30.527  32.183  1.00 34.71           C  
ATOM    811  CD1 LEU A 926       8.502  31.985  32.528  1.00 36.81           C  
ATOM    812  CD2 LEU A 926       9.661  29.792  32.253  1.00 35.61           C  
ATOM    813  N   ARG A 927       4.830  27.956  33.831  1.00 35.47           N  
ATOM    814  CA  ARG A 927       3.904  27.244  34.719  1.00 37.11           C  
ATOM    815  C   ARG A 927       4.136  25.730  34.751  1.00 37.56           C  
ATOM    816  O   ARG A 927       4.174  25.122  35.824  1.00 37.76           O  
ATOM    817  CB  ARG A 927       2.487  27.490  34.233  1.00 37.53           C  
ATOM    818  CG  ARG A 927       1.844  28.658  34.841  1.00 40.34           C  
ATOM    819  CD  ARG A 927       0.837  28.165  35.828  1.00 44.44           C  
ATOM    820  NE  ARG A 927       0.537  29.169  36.823  1.00 47.67           N  
ATOM    821  CZ  ARG A 927      -0.291  28.991  37.842  1.00 49.44           C  
ATOM    822  NH1 ARG A 927      -0.943  27.840  38.025  1.00 49.68           N  
ATOM    823  NH2 ARG A 927      -0.465  29.984  38.688  1.00 49.79           N  
ATOM    824  N   SER A 928       4.288  25.133  33.573  1.00 38.31           N  
ATOM    825  CA  SER A 928       4.519  23.698  33.441  1.00 39.38           C  
ATOM    826  C   SER A 928       5.864  23.218  34.004  1.00 40.48           C  
ATOM    827  O   SER A 928       6.067  22.012  34.161  1.00 40.55           O  
ATOM    828  CB  SER A 928       4.421  23.282  31.972  1.00 39.27           C  
ATOM    829  OG  SER A 928       5.554  23.728  31.237  1.00 38.74           O  
ATOM    830  N   LYS A 929       6.775  24.150  34.298  1.00 41.75           N  
ATOM    831  CA  LYS A 929       8.140  23.821  34.728  1.00 42.68           C  
ATOM    832  C   LYS A 929       8.430  24.156  36.195  1.00 43.35           C  
ATOM    833  O   LYS A 929       9.591  24.157  36.608  1.00 43.33           O  
ATOM    834  CB  LYS A 929       9.150  24.562  33.834  1.00 42.96           C  
ATOM    835  CG  LYS A 929       9.100  24.178  32.364  1.00 43.56           C  
ATOM    836  CD  LYS A 929       9.598  22.751  32.095  1.00 43.56           C  
ATOM    837  CE  LYS A 929      11.085  22.607  32.377  1.00 43.59           C  
ATOM    838  NZ  LYS A 929      11.609  21.309  31.887  1.00 44.03           N  
ATOM    839  N   ARG A 930       7.401  24.439  36.989  1.00 44.64           N  
ATOM    840  CA  ARG A 930       7.618  24.802  38.408  1.00 45.83           C  
ATOM    841  C   ARG A 930       8.258  23.720  39.285  1.00 46.45           C  
ATOM    842  O   ARG A 930       8.997  24.029  40.224  1.00 47.06           O  
ATOM    843  CB  ARG A 930       6.318  25.253  39.058  1.00 46.07           C  
ATOM    844  CG  ARG A 930       5.918  26.627  38.652  1.00 46.42           C  
ATOM    845  CD  ARG A 930       4.894  27.179  39.603  1.00 47.46           C  
ATOM    846  NE  ARG A 930       4.434  28.485  39.148  1.00 47.05           N  
ATOM    847  CZ  ARG A 930       3.255  29.018  39.442  1.00 47.88           C  
ATOM    848  NH1 ARG A 930       2.383  28.372  40.212  1.00 48.41           N  
ATOM    849  NH2 ARG A 930       2.945  30.211  38.958  1.00 48.07           N  
ATOM    850  N   ASN A 931       7.967  22.462  38.983  1.00 47.02           N  
ATOM    851  CA  ASN A 931       8.627  21.331  39.638  1.00 47.30           C  
ATOM    852  C   ASN A 931       9.922  20.909  38.926  1.00 47.68           C  
ATOM    853  O   ASN A 931      10.571  19.935  39.326  1.00 47.95           O  
ATOM    854  CB  ASN A 931       7.666  20.146  39.711  1.00 47.52           C  
ATOM    855  CG  ASN A 931       6.403  20.474  40.475  1.00 48.35           C  
ATOM    856  OD1 ASN A 931       6.245  21.585  40.996  1.00 50.11           O  
ATOM    857  ND2 ASN A 931       5.490  19.516  40.541  1.00 48.97           N  
ATOM    858  N   GLU A 932      10.289  21.638  37.869  1.00 47.48           N  
ATOM    859  CA  GLU A 932      11.513  21.374  37.124  1.00 47.41           C  
ATOM    860  C   GLU A 932      12.390  22.635  37.062  1.00 47.03           C  
ATOM    861  O   GLU A 932      12.973  22.943  36.019  1.00 46.90           O  
ATOM    862  CB  GLU A 932      11.169  20.916  35.709  1.00 47.72           C  
ATOM    863  CG  GLU A 932      10.183  19.757  35.622  1.00 48.81           C  
ATOM    864  CD  GLU A 932       9.952  19.329  34.182  1.00 49.19           C  
ATOM    865  OE1 GLU A 932      10.835  18.645  33.622  1.00 52.61           O  
ATOM    866  OE2 GLU A 932       8.896  19.675  33.607  1.00 51.62           O  
ATOM    867  N   PHE A 933      12.468  23.354  38.180  1.00 46.08           N  
ATOM    868  CA  PHE A 933      13.304  24.551  38.296  1.00 46.17           C  
ATOM    869  C   PHE A 933      14.199  24.460  39.517  1.00 45.97           C  
ATOM    870  O   PHE A 933      13.734  24.105  40.601  1.00 45.77           O  
ATOM    871  CB  PHE A 933      12.439  25.803  38.427  1.00 45.09           C  
ATOM    872  CG  PHE A 933      13.206  27.030  38.852  1.00 45.29           C  
ATOM    873  CD1 PHE A 933      13.836  27.830  37.908  1.00 43.61           C  
ATOM    874  CD2 PHE A 933      13.305  27.381  40.198  1.00 43.90           C  
ATOM    875  CE1 PHE A 933      14.543  28.963  38.297  1.00 43.04           C  
ATOM    876  CE2 PHE A 933      14.017  28.507  40.587  1.00 43.59           C  
ATOM    877  CZ  PHE A 933      14.641  29.293  39.633  1.00 43.03           C  
ATOM    878  N   VAL A 934      15.474  24.788  39.337  1.00 46.19           N  
ATOM    879  CA  VAL A 934      16.396  25.006  40.455  1.00 46.77           C  
ATOM    880  C   VAL A 934      17.296  26.203  40.133  1.00 47.04           C  
ATOM    881  O   VAL A 934      17.661  26.394  38.975  1.00 47.37           O  
ATOM    882  CB  VAL A 934      17.283  23.760  40.719  1.00 46.79           C  
ATOM    883  CG1 VAL A 934      16.467  22.654  41.360  1.00 46.83           C  
ATOM    884  CG2 VAL A 934      17.945  23.264  39.425  1.00 47.26           C  
ATOM    885  N   PRO A 935      17.644  27.029  41.140  1.00 47.56           N  
ATOM    886  CA  PRO A 935      18.791  27.920  40.891  1.00 47.36           C  
ATOM    887  C   PRO A 935      20.001  27.094  40.431  1.00 47.32           C  
ATOM    888  O   PRO A 935      21.147  27.436  40.698  1.00 47.37           O  
ATOM    889  CB  PRO A 935      19.038  28.574  42.254  1.00 47.34           C  
ATOM    890  CG  PRO A 935      17.687  28.537  42.938  1.00 47.96           C  
ATOM    891  CD  PRO A 935      17.047  27.243  42.470  1.00 47.68           C  
ATOM    892  N   PHE A 997      16.193  20.868  33.678  1.00 39.58           N  
ATOM    893  CA  PHE A 997      15.537  21.832  34.557  1.00 39.43           C  
ATOM    894  C   PHE A 997      15.767  23.258  34.072  1.00 39.29           C  
ATOM    895  O   PHE A 997      16.751  23.533  33.380  1.00 39.63           O  
ATOM    896  CB  PHE A 997      16.063  21.703  35.994  1.00 40.14           C  
ATOM    897  CG  PHE A 997      15.359  20.660  36.821  1.00 40.66           C  
ATOM    898  CD1 PHE A 997      15.028  19.417  36.285  1.00 41.33           C  
ATOM    899  CD2 PHE A 997      15.057  20.910  38.157  1.00 42.29           C  
ATOM    900  CE1 PHE A 997      14.390  18.454  37.059  1.00 40.97           C  
ATOM    901  CE2 PHE A 997      14.423  19.940  38.943  1.00 41.39           C  
ATOM    902  CZ  PHE A 997      14.091  18.716  38.388  1.00 41.03           C  
ATOM    903  N   LEU A 998      14.839  24.153  34.414  1.00 38.37           N  
ATOM    904  CA  LEU A 998      15.088  25.581  34.274  1.00 37.79           C  
ATOM    905  C   LEU A 998      15.965  26.045  35.419  1.00 36.43           C  
ATOM    906  O   LEU A 998      15.992  25.448  36.503  1.00 35.43           O  
ATOM    907  CB  LEU A 998      13.792  26.391  34.244  1.00 37.64           C  
ATOM    908  CG  LEU A 998      12.887  26.150  33.038  1.00 38.87           C  
ATOM    909  CD1 LEU A 998      11.728  27.116  33.025  1.00 39.04           C  
ATOM    910  CD2 LEU A 998      13.644  26.242  31.724  1.00 40.20           C  
ATOM    911  N   THR A 999      16.698  27.115  35.151  1.00 35.35           N  
ATOM    912  CA  THR A 999      17.601  27.692  36.106  1.00 33.98           C  
ATOM    913  C   THR A 999      17.520  29.195  35.953  1.00 33.03           C  
ATOM    914  O   THR A 999      16.843  29.704  35.072  1.00 33.17           O  
ATOM    915  CB  THR A 999      19.060  27.249  35.867  1.00 33.91           C  
ATOM    916  OG1 THR A 999      19.536  27.815  34.640  1.00 34.28           O  
ATOM    917  CG2 THR A 999      19.171  25.719  35.792  1.00 33.94           C  
ATOM    918  N   LEU A1000      18.237  29.910  36.803  1.00 32.81           N  
ATOM    919  CA  LEU A1000      18.250  31.367  36.698  1.00 33.02           C  
ATOM    920  C   LEU A1000      18.803  31.779  35.333  1.00 32.35           C  
ATOM    921  O   LEU A1000      18.402  32.794  34.771  1.00 31.38           O  
ATOM    922  CB  LEU A1000      19.086  31.978  37.813  1.00 33.15           C  
ATOM    923  CG  LEU A1000      18.453  31.955  39.200  1.00 34.37           C  
ATOM    924  CD1 LEU A1000      19.461  32.480  40.200  1.00 35.38           C  
ATOM    925  CD2 LEU A1000      17.204  32.791  39.234  1.00 34.55           C  
ATOM    926  N   GLU A1001      19.739  30.992  34.810  1.00 32.03           N  
ATOM    927  CA  GLU A1001      20.288  31.264  33.483  1.00 31.94           C  
ATOM    928  C   GLU A1001      19.158  31.335  32.467  1.00 31.69           C  
ATOM    929  O   GLU A1001      19.117  32.255  31.658  1.00 30.90           O  
ATOM    930  CB  GLU A1001      21.318  30.206  33.069  1.00 31.81           C  
ATOM    931  CG  GLU A1001      21.985  30.436  31.675  1.00 33.02           C  
ATOM    932  CD  GLU A1001      22.896  31.679  31.592  1.00 34.88           C  
ATOM    933  OE1 GLU A1001      23.358  32.190  32.631  1.00 34.60           O  
ATOM    934  OE2 GLU A1001      23.157  32.142  30.456  1.00 37.70           O  
ATOM    935  N   HIS A1002      18.241  30.368  32.499  1.00 31.68           N  
ATOM    936  CA  HIS A1002      17.113  30.369  31.548  1.00 31.83           C  
ATOM    937  C   HIS A1002      16.258  31.609  31.732  1.00 31.81           C  
ATOM    938  O   HIS A1002      15.905  32.306  30.764  1.00 31.90           O  
ATOM    939  CB  HIS A1002      16.250  29.114  31.736  1.00 32.16           C  
ATOM    940  CG  HIS A1002      16.954  27.840  31.387  1.00 33.32           C  
ATOM    941  ND1 HIS A1002      17.964  27.316  32.164  1.00 33.31           N  
ATOM    942  CD2 HIS A1002      16.793  26.984  30.353  1.00 34.54           C  
ATOM    943  CE1 HIS A1002      18.391  26.189  31.621  1.00 34.59           C  
ATOM    944  NE2 HIS A1002      17.702  25.970  30.519  1.00 34.16           N  
ATOM    945  N   LEU A1003      15.900  31.889  32.979  1.00 31.81           N  
ATOM    946  CA  LEU A1003      14.993  32.991  33.271  1.00 31.41           C  
ATOM    947  C   LEU A1003      15.588  34.340  32.895  1.00 31.36           C  
ATOM    948  O   LEU A1003      14.911  35.196  32.321  1.00 31.06           O  
ATOM    949  CB  LEU A1003      14.575  32.982  34.743  1.00 32.26           C  
ATOM    950  CG  LEU A1003      13.961  31.687  35.284  1.00 32.58           C  
ATOM    951  CD1 LEU A1003      13.405  31.910  36.676  1.00 33.56           C  
ATOM    952  CD2 LEU A1003      12.874  31.197  34.346  1.00 33.11           C  
ATOM    953  N   ILE A1004      16.868  34.537  33.222  1.00 30.91           N  
ATOM    954  CA  ILE A1004      17.517  35.793  32.875  1.00 30.87           C  
ATOM    955  C   ILE A1004      17.667  35.905  31.349  1.00 30.81           C  
ATOM    956  O   ILE A1004      17.484  36.982  30.781  1.00 30.39           O  
ATOM    957  CB  ILE A1004      18.869  35.953  33.605  1.00 31.08           C  
ATOM    958  CG1 ILE A1004      18.653  35.950  35.138  1.00 30.88           C  
ATOM    959  CG2 ILE A1004      19.530  37.281  33.225  1.00 31.28           C  
ATOM    960  CD1 ILE A1004      19.868  35.748  35.935  1.00 31.24           C  
ATOM    961  N   CYS A1005      17.978  34.783  30.696  1.00 30.88           N  
ATOM    962  CA  CYS A1005      18.065  34.721  29.242  1.00 30.88           C  
ATOM    963  C   CYS A1005      16.756  35.109  28.581  1.00 29.92           C  
ATOM    964  O   CYS A1005      16.753  35.897  27.670  1.00 31.02           O  
ATOM    965  CB  CYS A1005      18.445  33.316  28.828  1.00 30.58           C  
ATOM    966  SG  CYS A1005      18.560  33.067  27.050  1.00 33.70           S  
ATOM    967  N   TYR A1006      15.639  34.544  29.026  1.00 31.08           N  
ATOM    968  CA  TYR A1006      14.343  34.919  28.462  1.00 30.42           C  
ATOM    969  C   TYR A1006      14.103  36.426  28.590  1.00 30.87           C  
ATOM    970  O   TYR A1006      13.628  37.080  27.640  1.00 30.24           O  
ATOM    971  CB  TYR A1006      13.184  34.160  29.109  1.00 31.44           C  
ATOM    972  CG  TYR A1006      13.234  32.644  28.979  1.00 30.00           C  
ATOM    973  CD1 TYR A1006      13.653  32.032  27.809  1.00 31.60           C  
ATOM    974  CD2 TYR A1006      12.832  31.833  30.041  1.00 31.10           C  
ATOM    975  CE1 TYR A1006      13.702  30.637  27.698  1.00 30.43           C  
ATOM    976  CE2 TYR A1006      12.856  30.458  29.938  1.00 31.79           C  
ATOM    977  CZ  TYR A1006      13.297  29.861  28.790  1.00 30.78           C  
ATOM    978  OH  TYR A1006      13.336  28.483  28.715  1.00 32.94           O  
ATOM    979  N   SER A1007      14.443  36.971  29.756  1.00 29.53           N  
ATOM    980  CA  SER A1007      14.245  38.390  30.040  1.00 29.84           C  
ATOM    981  C   SER A1007      15.046  39.240  29.078  1.00 29.03           C  
ATOM    982  O   SER A1007      14.539  40.223  28.513  1.00 29.80           O  
ATOM    983  CB  SER A1007      14.678  38.707  31.473  1.00 29.23           C  
ATOM    984  OG  SER A1007      13.957  37.939  32.430  1.00 29.70           O  
ATOM    985  N   PHE A1008      16.321  38.892  28.945  1.00 29.44           N  
ATOM    986  CA  PHE A1008      17.216  39.571  28.045  1.00 29.32           C  
ATOM    987  C   PHE A1008      16.685  39.560  26.602  1.00 29.08           C  
ATOM    988  O   PHE A1008      16.714  40.587  25.921  1.00 29.12           O  
ATOM    989  CB  PHE A1008      18.612  38.905  28.162  1.00 29.98           C  
ATOM    990  CG  PHE A1008      19.622  39.400  27.170  1.00 29.59           C  
ATOM    991  CD1 PHE A1008      20.169  40.664  27.299  1.00 30.26           C  
ATOM    992  CD2 PHE A1008      20.017  38.608  26.114  1.00 31.20           C  
ATOM    993  CE1 PHE A1008      21.103  41.109  26.387  1.00 31.39           C  
ATOM    994  CE2 PHE A1008      20.936  39.057  25.207  1.00 33.32           C  
ATOM    995  CZ  PHE A1008      21.482  40.307  25.351  1.00 32.29           C  
ATOM    996  N   GLN A1009      16.224  38.399  26.149  1.00 29.73           N  
ATOM    997  CA  GLN A1009      15.762  38.216  24.776  1.00 30.01           C  
ATOM    998  C   GLN A1009      14.542  39.084  24.515  1.00 30.12           C  
ATOM    999  O   GLN A1009      14.422  39.715  23.446  1.00 30.56           O  
ATOM   1000  CB  GLN A1009      15.388  36.760  24.530  1.00 29.26           C  
ATOM   1001  CG  GLN A1009      16.555  35.796  24.353  1.00 30.38           C  
ATOM   1002  CD  GLN A1009      16.058  34.446  23.947  1.00 30.21           C  
ATOM   1003  OE1 GLN A1009      15.673  34.239  22.795  1.00 31.03           O  
ATOM   1004  NE2 GLN A1009      16.016  33.515  24.892  1.00 31.80           N  
ATOM   1005  N   VAL A1010      13.612  39.107  25.469  1.00 29.93           N  
ATOM   1006  CA  VAL A1010      12.425  39.968  25.314  1.00 29.54           C  
ATOM   1007  C   VAL A1010      12.860  41.459  25.252  1.00 29.39           C  
ATOM   1008  O   VAL A1010      12.373  42.232  24.416  1.00 28.98           O  
ATOM   1009  CB  VAL A1010      11.360  39.700  26.372  1.00 29.65           C  
ATOM   1010  CG1 VAL A1010      10.207  40.673  26.255  1.00 30.75           C  
ATOM   1011  CG2 VAL A1010      10.833  38.289  26.257  1.00 30.77           C  
ATOM   1012  N   ALA A1011      13.788  41.865  26.119  1.00 29.70           N  
ATOM   1013  CA  ALA A1011      14.310  43.227  26.061  1.00 28.85           C  
ATOM   1014  C   ALA A1011      14.930  43.527  24.695  1.00 29.04           C  
ATOM   1015  O   ALA A1011      14.759  44.620  24.165  1.00 29.45           O  
ATOM   1016  CB  ALA A1011      15.356  43.480  27.202  1.00 28.95           C  
ATOM   1017  N   LYS A1012      15.691  42.585  24.149  1.00 29.59           N  
ATOM   1018  CA  LYS A1012      16.264  42.737  22.810  1.00 29.89           C  
ATOM   1019  C   LYS A1012      15.224  42.914  21.719  1.00 29.60           C  
ATOM   1020  O   LYS A1012      15.365  43.776  20.840  1.00 29.54           O  
ATOM   1021  CB  LYS A1012      17.143  41.535  22.501  1.00 31.43           C  
ATOM   1022  CG  LYS A1012      18.430  41.521  23.254  1.00 34.39           C  
ATOM   1023  CD  LYS A1012      19.521  42.286  22.545  1.00 39.46           C  
ATOM   1024  CE  LYS A1012      20.050  41.555  21.337  1.00 44.64           C  
ATOM   1025  NZ  LYS A1012      20.331  40.122  21.606  1.00 48.88           N  
ATOM   1026  N   GLY A1013      14.158  42.121  21.795  1.00 29.16           N  
ATOM   1027  CA  GLY A1013      13.045  42.224  20.838  1.00 29.79           C  
ATOM   1028  C   GLY A1013      12.337  43.556  20.966  1.00 29.34           C  
ATOM   1029  O   GLY A1013      12.021  44.193  19.961  1.00 28.88           O  
ATOM   1030  N   MET A1014      12.150  44.020  22.198  1.00 28.73           N  
ATOM   1031  CA  MET A1014      11.506  45.331  22.429  1.00 28.96           C  
ATOM   1032  C   MET A1014      12.379  46.520  22.021  1.00 28.57           C  
ATOM   1033  O   MET A1014      11.880  47.533  21.518  1.00 28.53           O  
ATOM   1034  CB  MET A1014      11.009  45.478  23.859  1.00 29.73           C  
ATOM   1035  CG  MET A1014       9.814  44.605  24.206  1.00 30.92           C  
ATOM   1036  SD  MET A1014       8.389  44.869  23.157  1.00 31.51           S  
ATOM   1037  CE  MET A1014       8.109  46.618  23.270  1.00 30.36           C  
ATOM   1038  N   GLU A1015      13.684  46.417  22.239  1.00 29.22           N  
ATOM   1039  CA  GLU A1015      14.608  47.451  21.765  1.00 29.35           C  
ATOM   1040  C   GLU A1015      14.500  47.574  20.248  1.00 29.07           C  
ATOM   1041  O   GLU A1015      14.445  48.674  19.697  1.00 29.26           O  
ATOM   1042  CB  GLU A1015      16.032  47.110  22.168  1.00 29.90           C  
ATOM   1043  CG  GLU A1015      17.090  48.064  21.633  1.00 29.75           C  
ATOM   1044  CD  GLU A1015      18.509  47.615  21.915  1.00 31.47           C  
ATOM   1045  OE1 GLU A1015      18.809  46.397  21.794  1.00 33.72           O  
ATOM   1046  OE2 GLU A1015      19.356  48.495  22.224  1.00 33.43           O  
ATOM   1047  N   PHE A1016      14.389  46.424  19.592  1.00 29.37           N  
ATOM   1048  CA  PHE A1016      14.201  46.370  18.152  1.00 29.46           C  
ATOM   1049  C   PHE A1016      12.882  47.021  17.747  1.00 29.15           C  
ATOM   1050  O   PHE A1016      12.843  47.857  16.850  1.00 29.38           O  
ATOM   1051  CB  PHE A1016      14.259  44.931  17.655  1.00 29.93           C  
ATOM   1052  CG  PHE A1016      14.048  44.811  16.193  1.00 30.19           C  
ATOM   1053  CD1 PHE A1016      15.039  45.212  15.303  1.00 31.26           C  
ATOM   1054  CD2 PHE A1016      12.841  44.341  15.680  1.00 32.18           C  
ATOM   1055  CE1 PHE A1016      14.842  45.104  13.927  1.00 33.25           C  
ATOM   1056  CE2 PHE A1016      12.654  44.264  14.316  1.00 33.06           C  
ATOM   1057  CZ  PHE A1016      13.643  44.638  13.451  1.00 32.05           C  
ATOM   1058  N   LEU A1017      11.793  46.628  18.387  1.00 29.30           N  
ATOM   1059  CA  LEU A1017      10.507  47.201  18.037  1.00 30.16           C  
ATOM   1060  C   LEU A1017      10.504  48.720  18.247  1.00 29.70           C  
ATOM   1061  O   LEU A1017       9.959  49.444  17.444  1.00 31.38           O  
ATOM   1062  CB  LEU A1017       9.371  46.544  18.840  1.00 29.91           C  
ATOM   1063  CG  LEU A1017       9.028  45.112  18.429  1.00 31.36           C  
ATOM   1064  CD1 LEU A1017       7.933  44.552  19.306  1.00 32.60           C  
ATOM   1065  CD2 LEU A1017       8.674  44.968  16.921  1.00 32.83           C  
ATOM   1066  N   ALA A1018      11.129  49.187  19.314  1.00 30.82           N  
ATOM   1067  CA  ALA A1018      11.209  50.611  19.587  1.00 31.87           C  
ATOM   1068  C   ALA A1018      11.968  51.316  18.468  1.00 31.95           C  
ATOM   1069  O   ALA A1018      11.602  52.426  18.064  1.00 32.32           O  
ATOM   1070  CB  ALA A1018      11.879  50.870  20.940  1.00 32.55           C  
ATOM   1071  N   SER A1019      13.011  50.669  17.956  1.00 32.02           N  
ATOM   1072  CA  SER A1019      13.816  51.223  16.855  1.00 32.57           C  
ATOM   1073  C   SER A1019      13.020  51.383  15.552  1.00 32.78           C  
ATOM   1074  O   SER A1019      13.366  52.191  14.685  1.00 34.29           O  
ATOM   1075  CB  SER A1019      15.053  50.352  16.605  1.00 31.97           C  
ATOM   1076  OG  SER A1019      14.776  49.264  15.752  1.00 32.32           O  
ATOM   1077  N   ARG A1020      11.977  50.569  15.395  1.00 32.73           N  
ATOM   1078  CA  ARG A1020      11.057  50.645  14.266  1.00 33.29           C  
ATOM   1079  C   ARG A1020       9.891  51.578  14.554  1.00 34.02           C  
ATOM   1080  O   ARG A1020       8.953  51.657  13.755  1.00 34.37           O  
ATOM   1081  CB  ARG A1020      10.526  49.248  13.954  1.00 32.35           C  
ATOM   1082  CG  ARG A1020      11.613  48.187  13.764  1.00 33.10           C  
ATOM   1083  CD  ARG A1020      12.623  48.555  12.676  1.00 34.30           C  
ATOM   1084  NE  ARG A1020      11.961  48.720  11.378  1.00 34.53           N  
ATOM   1085  CZ  ARG A1020      12.091  49.757  10.555  1.00 35.92           C  
ATOM   1086  NH1 ARG A1020      12.920  50.756  10.830  1.00 37.99           N  
ATOM   1087  NH2 ARG A1020      11.410  49.780   9.419  1.00 35.33           N  
ATOM   1088  N   LYS A1021       9.955  52.285  15.685  1.00 35.33           N  
ATOM   1089  CA  LYS A1021       8.902  53.208  16.119  1.00 36.45           C  
ATOM   1090  C   LYS A1021       7.572  52.492  16.309  1.00 36.74           C  
ATOM   1091  O   LYS A1021       6.507  53.024  15.958  1.00 37.28           O  
ATOM   1092  CB  LYS A1021       8.771  54.392  15.146  1.00 37.16           C  
ATOM   1093  CG  LYS A1021      10.036  55.228  15.052  1.00 38.71           C  
ATOM   1094  CD  LYS A1021       9.984  56.215  13.909  1.00 38.63           C  
ATOM   1095  CE  LYS A1021      11.130  57.221  13.985  1.00 39.43           C  
ATOM   1096  NZ  LYS A1021      11.115  58.166  12.828  1.00 41.43           N  
ATOM   1097  N   CYS A1022       7.641  51.277  16.857  1.00 36.77           N  
ATOM   1098  CA  CYS A1022       6.458  50.498  17.194  1.00 37.46           C  
ATOM   1099  C   CYS A1022       6.272  50.538  18.692  1.00 36.93           C  
ATOM   1100  O   CYS A1022       7.240  50.700  19.422  1.00 37.78           O  
ATOM   1101  CB  CYS A1022       6.618  49.039  16.762  1.00 37.88           C  
ATOM   1102  SG  CYS A1022       6.879  48.814  15.025  1.00 44.22           S  
ATOM   1103  N   ILE A1023       5.018  50.438  19.125  1.00 36.37           N  
ATOM   1104  CA  ILE A1023       4.651  50.252  20.523  1.00 35.96           C  
ATOM   1105  C   ILE A1023       3.817  48.990  20.530  1.00 35.50           C  
ATOM   1106  O   ILE A1023       2.925  48.833  19.675  1.00 35.21           O  
ATOM   1107  CB  ILE A1023       3.794  51.426  21.039  1.00 36.44           C  
ATOM   1108  CG1 ILE A1023       4.496  52.760  20.825  1.00 37.22           C  
ATOM   1109  CG2 ILE A1023       3.420  51.257  22.499  1.00 37.19           C  
ATOM   1110  CD1 ILE A1023       5.807  52.834  21.377  1.00 41.25           C  
ATOM   1111  N   HIS A1024       4.082  48.100  21.486  1.00 34.87           N  
ATOM   1112  CA  HIS A1024       3.409  46.810  21.533  1.00 35.31           C  
ATOM   1113  C   HIS A1024       2.006  46.935  22.092  1.00 35.69           C  
ATOM   1114  O   HIS A1024       1.041  46.429  21.486  1.00 35.36           O  
ATOM   1115  CB  HIS A1024       4.201  45.794  22.335  1.00 34.76           C  
ATOM   1116  CG  HIS A1024       3.658  44.416  22.213  1.00 34.31           C  
ATOM   1117  ND1 HIS A1024       2.524  44.007  22.886  1.00 36.55           N  
ATOM   1118  CD2 HIS A1024       4.054  43.365  21.464  1.00 33.98           C  
ATOM   1119  CE1 HIS A1024       2.254  42.757  22.558  1.00 37.81           C  
ATOM   1120  NE2 HIS A1024       3.167  42.345  21.697  1.00 33.44           N  
ATOM   1121  N   ARG A1025       1.903  47.606  23.245  1.00 36.82           N  
ATOM   1122  CA  ARG A1025       0.615  47.903  23.908  1.00 37.58           C  
ATOM   1123  C   ARG A1025       0.009  46.789  24.786  1.00 37.24           C  
ATOM   1124  O   ARG A1025      -0.886  47.073  25.613  1.00 37.69           O  
ATOM   1125  CB  ARG A1025      -0.431  48.421  22.918  1.00 38.21           C  
ATOM   1126  CG  ARG A1025       0.010  49.670  22.171  1.00 39.43           C  
ATOM   1127  CD  ARG A1025      -1.049  50.238  21.229  1.00 42.01           C  
ATOM   1128  NE  ARG A1025      -0.448  51.260  20.355  1.00 45.21           N  
ATOM   1129  CZ  ARG A1025       0.272  51.019  19.244  1.00 46.89           C  
ATOM   1130  NH1 ARG A1025       0.491  49.780  18.801  1.00 47.57           N  
ATOM   1131  NH2 ARG A1025       0.778  52.039  18.552  1.00 47.53           N  
ATOM   1132  N   ASP A1026       0.457  45.542  24.624  1.00 35.72           N  
ATOM   1133  CA  ASP A1026       0.055  44.467  25.532  1.00 35.24           C  
ATOM   1134  C   ASP A1026       1.151  43.465  25.726  1.00 34.14           C  
ATOM   1135  O   ASP A1026       0.988  42.271  25.487  1.00 33.05           O  
ATOM   1136  CB  ASP A1026      -1.224  43.778  25.065  1.00 35.53           C  
ATOM   1137  CG  ASP A1026      -1.874  42.935  26.169  1.00 36.15           C  
ATOM   1138  OD1 ASP A1026      -1.623  43.182  27.382  1.00 36.16           O  
ATOM   1139  OD2 ASP A1026      -2.656  42.026  25.814  1.00 38.84           O  
ATOM   1140  N   LEU A1027       2.269  43.963  26.226  1.00 32.89           N  
ATOM   1141  CA  LEU A1027       3.420  43.136  26.423  1.00 32.48           C  
ATOM   1142  C   LEU A1027       3.268  42.303  27.717  1.00 32.44           C  
ATOM   1143  O   LEU A1027       3.316  42.831  28.820  1.00 35.10           O  
ATOM   1144  CB  LEU A1027       4.665  44.030  26.435  1.00 32.67           C  
ATOM   1145  CG  LEU A1027       5.984  43.316  26.625  1.00 32.24           C  
ATOM   1146  CD1 LEU A1027       6.256  42.366  25.506  1.00 31.60           C  
ATOM   1147  CD2 LEU A1027       7.096  44.355  26.778  1.00 33.19           C  
ATOM   1148  N   ALA A1028       3.168  40.990  27.560  1.00 31.66           N  
ATOM   1149  CA  ALA A1028       2.905  40.051  28.630  1.00 30.61           C  
ATOM   1150  C   ALA A1028       3.472  38.702  28.203  1.00 30.88           C  
ATOM   1151  O   ALA A1028       3.628  38.452  26.998  1.00 31.21           O  
ATOM   1152  CB  ALA A1028       1.389  39.946  28.845  1.00 30.87           C  
ATOM   1153  N   ALA A1029       3.766  37.829  29.164  1.00 30.86           N  
ATOM   1154  CA  ALA A1029       4.361  36.530  28.848  1.00 31.51           C  
ATOM   1155  C   ALA A1029       3.500  35.628  27.948  1.00 32.15           C  
ATOM   1156  O   ALA A1029       4.019  34.818  27.184  1.00 32.29           O  
ATOM   1157  CB  ALA A1029       4.773  35.800  30.148  1.00 32.09           C  
ATOM   1158  N   ARG A1030       2.169  35.758  28.028  1.00 31.33           N  
ATOM   1159  CA  ARG A1030       1.295  35.056  27.091  1.00 31.37           C  
ATOM   1160  C   ARG A1030       1.561  35.416  25.634  1.00 31.44           C  
ATOM   1161  O   ARG A1030       1.224  34.632  24.743  1.00 32.58           O  
ATOM   1162  CB  ARG A1030      -0.176  35.389  27.406  1.00 32.18           C  
ATOM   1163  CG  ARG A1030      -1.212  34.736  26.513  1.00 35.19           C  
ATOM   1164  CD  ARG A1030      -1.419  33.277  26.877  1.00 41.90           C  
ATOM   1165  NE  ARG A1030      -2.544  32.636  26.177  1.00 43.08           N  
ATOM   1166  CZ  ARG A1030      -3.827  32.707  26.546  1.00 47.45           C  
ATOM   1167  NH1 ARG A1030      -4.216  33.423  27.604  1.00 50.10           N  
ATOM   1168  NH2 ARG A1030      -4.748  32.061  25.842  1.00 48.49           N  
ATOM   1169  N   ASN A1031       2.090  36.613  25.392  1.00 30.22           N  
ATOM   1170  CA  ASN A1031       2.364  37.094  24.036  1.00 31.39           C  
ATOM   1171  C   ASN A1031       3.806  36.937  23.648  1.00 30.19           C  
ATOM   1172  O   ASN A1031       4.243  37.496  22.644  1.00 33.24           O  
ATOM   1173  CB  ASN A1031       1.891  38.536  23.885  1.00 31.49           C  
ATOM   1174  CG  ASN A1031       0.384  38.670  24.112  1.00 33.99           C  
ATOM   1175  OD1 ASN A1031      -0.407  37.772  23.739  1.00 35.96           O  
ATOM   1176  ND2 ASN A1031      -0.028  39.760  24.767  1.00 36.35           N  
ATOM   1177  N   ILE A1032       4.515  36.091  24.376  1.00 30.58           N  
ATOM   1178  CA  ILE A1032       5.866  35.676  24.021  1.00 30.42           C  
ATOM   1179  C   ILE A1032       5.788  34.186  23.740  1.00 30.89           C  
ATOM   1180  O   ILE A1032       5.301  33.412  24.594  1.00 31.03           O  
ATOM   1181  CB  ILE A1032       6.821  35.874  25.189  1.00 29.93           C  
ATOM   1182  CG1 ILE A1032       6.766  37.334  25.707  1.00 31.03           C  
ATOM   1183  CG2 ILE A1032       8.252  35.403  24.800  1.00 30.64           C  
ATOM   1184  CD1 ILE A1032       7.134  38.409  24.690  1.00 33.36           C  
ATOM   1185  N   LEU A1033       6.225  33.768  22.553  1.00 30.56           N  
ATOM   1186  CA  LEU A1033       6.214  32.349  22.216  1.00 30.66           C  
ATOM   1187  C   LEU A1033       7.623  31.760  22.291  1.00 30.99           C  
ATOM   1188  O   LEU A1033       8.614  32.432  22.075  1.00 30.37           O  
ATOM   1189  CB  LEU A1033       5.624  32.112  20.824  1.00 30.43           C  
ATOM   1190  CG  LEU A1033       4.203  32.639  20.572  1.00 30.22           C  
ATOM   1191  CD1 LEU A1033       3.738  32.157  19.233  1.00 32.97           C  
ATOM   1192  CD2 LEU A1033       3.243  32.228  21.693  1.00 31.44           C  
ATOM   1193  N   LEU A1034       7.664  30.466  22.548  1.00 32.73           N  
ATOM   1194  CA  LEU A1034       8.899  29.748  22.753  1.00 33.53           C  
ATOM   1195  C   LEU A1034       9.164  28.841  21.571  1.00 33.17           C  
ATOM   1196  O   LEU A1034       8.342  28.001  21.210  1.00 32.99           O  
ATOM   1197  CB  LEU A1034       8.799  28.931  24.056  1.00 33.54           C  
ATOM   1198  CG  LEU A1034      10.035  28.132  24.455  1.00 34.86           C  
ATOM   1199  CD1 LEU A1034      11.279  29.003  24.503  1.00 36.28           C  
ATOM   1200  CD2 LEU A1034       9.772  27.479  25.810  1.00 34.81           C  
ATOM   1201  N   SER A1035      10.329  29.017  20.979  1.00 34.03           N  
ATOM   1202  CA  SER A1035      10.726  28.261  19.809  1.00 36.07           C  
ATOM   1203  C   SER A1035      11.807  27.279  20.236  1.00 36.44           C  
ATOM   1204  O   SER A1035      12.021  27.069  21.431  1.00 36.68           O  
ATOM   1205  CB  SER A1035      11.226  29.223  18.741  1.00 36.25           C  
ATOM   1206  OG  SER A1035      11.329  28.589  17.497  1.00 39.62           O  
ATOM   1207  N   GLU A1036      12.472  26.663  19.271  1.00 36.94           N  
ATOM   1208  CA  GLU A1036      13.534  25.732  19.588  1.00 37.32           C  
ATOM   1209  C   GLU A1036      14.722  26.451  20.236  1.00 37.02           C  
ATOM   1210  O   GLU A1036      14.881  27.667  20.100  1.00 36.67           O  
ATOM   1211  CB  GLU A1036      13.982  25.012  18.323  1.00 37.70           C  
ATOM   1212  CG  GLU A1036      12.832  24.334  17.613  1.00 39.12           C  
ATOM   1213  CD  GLU A1036      13.274  23.175  16.773  1.00 40.12           C  
ATOM   1214  OE1 GLU A1036      14.499  23.018  16.552  1.00 44.93           O  
ATOM   1215  OE2 GLU A1036      12.390  22.417  16.338  1.00 44.33           O  
ATOM   1216  N   LYS A1037      15.535  25.680  20.956  1.00 36.57           N  
ATOM   1217  CA  LYS A1037      16.792  26.156  21.504  1.00 36.59           C  
ATOM   1218  C   LYS A1037      16.580  27.376  22.403  1.00 36.08           C  
ATOM   1219  O   LYS A1037      17.425  28.257  22.468  1.00 36.21           O  
ATOM   1220  CB  LYS A1037      17.799  26.452  20.384  1.00 36.76           C  
ATOM   1221  CG  LYS A1037      18.281  25.206  19.640  1.00 38.55           C  
ATOM   1222  CD  LYS A1037      19.632  25.431  18.933  1.00 39.45           C  
ATOM   1223  CE  LYS A1037      20.825  25.701  19.902  1.00 41.86           C  
ATOM   1224  NZ  LYS A1037      21.023  24.667  20.986  1.00 41.00           N  
ATOM   1225  N   ASN A1038      15.446  27.388  23.103  1.00 34.77           N  
ATOM   1226  CA  ASN A1038      15.122  28.415  24.091  1.00 34.46           C  
ATOM   1227  C   ASN A1038      15.046  29.838  23.574  1.00 34.17           C  
ATOM   1228  O   ASN A1038      15.169  30.781  24.346  1.00 35.31           O  
ATOM   1229  CB  ASN A1038      16.110  28.341  25.250  1.00 34.28           C  
ATOM   1230  CG  ASN A1038      15.811  27.216  26.169  1.00 35.32           C  
ATOM   1231  OD1 ASN A1038      14.794  27.230  26.862  1.00 34.78           O  
ATOM   1232  ND2 ASN A1038      16.676  26.201  26.167  1.00 34.82           N  
ATOM   1233  N   VAL A1039      14.817  29.995  22.277  1.00 32.92           N  
ATOM   1234  CA  VAL A1039      14.661  31.300  21.698  1.00 32.76           C  
ATOM   1235  C   VAL A1039      13.227  31.724  21.894  1.00 32.55           C  
ATOM   1236  O   VAL A1039      12.307  30.967  21.590  1.00 33.85           O  
ATOM   1237  CB  VAL A1039      14.993  31.289  20.187  1.00 32.28           C  
ATOM   1238  CG1 VAL A1039      14.679  32.641  19.538  1.00 32.37           C  
ATOM   1239  CG2 VAL A1039      16.454  30.912  19.982  1.00 33.52           C  
ATOM   1240  N   VAL A1040      13.034  32.933  22.395  1.00 32.14           N  
ATOM   1241  CA  VAL A1040      11.681  33.443  22.630  1.00 31.79           C  
ATOM   1242  C   VAL A1040      11.383  34.542  21.629  1.00 31.50           C  
ATOM   1243  O   VAL A1040      12.295  35.239  21.153  1.00 33.09           O  
ATOM   1244  CB  VAL A1040      11.422  33.923  24.077  1.00 31.54           C  
ATOM   1245  CG1 VAL A1040      11.440  32.751  25.045  1.00 32.53           C  
ATOM   1246  CG2 VAL A1040      12.392  34.979  24.480  1.00 32.38           C  
ATOM   1247  N   LYS A1041      10.105  34.663  21.271  1.00 31.27           N  
ATOM   1248  CA  LYS A1041       9.698  35.600  20.227  1.00 32.32           C  
ATOM   1249  C   LYS A1041       8.469  36.375  20.623  1.00 30.74           C  
ATOM   1250  O   LYS A1041       7.456  35.798  21.032  1.00 30.99           O  
ATOM   1251  CB  LYS A1041       9.426  34.861  18.922  1.00 32.06           C  
ATOM   1252  CG  LYS A1041      10.710  34.219  18.382  1.00 34.05           C  
ATOM   1253  CD  LYS A1041      10.541  33.615  17.087  1.00 34.88           C  
ATOM   1254  CE  LYS A1041      11.894  33.030  16.627  1.00 33.90           C  
ATOM   1255  NZ  LYS A1041      12.649  33.956  15.777  1.00 33.61           N  
ATOM   1256  N   ILE A1042       8.578  37.688  20.522  1.00 30.90           N  
ATOM   1257  CA  ILE A1042       7.457  38.567  20.764  1.00 30.63           C  
ATOM   1258  C   ILE A1042       6.420  38.446  19.647  1.00 30.29           C  
ATOM   1259  O   ILE A1042       6.748  38.507  18.461  1.00 29.18           O  
ATOM   1260  CB  ILE A1042       7.934  40.019  20.865  1.00 30.25           C  
ATOM   1261  CG1 ILE A1042       8.885  40.197  22.076  1.00 31.74           C  
ATOM   1262  CG2 ILE A1042       6.748  40.991  20.984  1.00 30.84           C  
ATOM   1263  CD1 ILE A1042       9.680  41.485  21.989  1.00 31.94           C  
ATOM   1264  N   CYS A1043       5.147  38.289  20.027  1.00 30.87           N  
ATOM   1265  CA  CYS A1043       4.058  38.283  19.061  1.00 32.04           C  
ATOM   1266  C   CYS A1043       2.971  39.263  19.489  1.00 31.60           C  
ATOM   1267  O   CYS A1043       3.029  39.830  20.598  1.00 31.23           O  
ATOM   1268  CB  CYS A1043       3.466  36.901  18.918  1.00 32.49           C  
ATOM   1269  SG  CYS A1043       2.757  36.169  20.371  1.00 41.68           S  
ATOM   1270  N   ASP A1044       2.014  39.461  18.603  1.00 32.54           N  
ATOM   1271  CA  ASP A1044       0.818  40.260  18.906  1.00 33.71           C  
ATOM   1272  C   ASP A1044      -0.393  39.632  18.208  1.00 33.83           C  
ATOM   1273  O   ASP A1044      -0.296  39.115  17.101  1.00 32.60           O  
ATOM   1274  CB  ASP A1044       1.031  41.724  18.475  1.00 34.97           C  
ATOM   1275  CG  ASP A1044      -0.137  42.643  18.880  1.00 36.15           C  
ATOM   1276  OD1 ASP A1044      -0.726  42.437  19.955  1.00 40.56           O  
ATOM   1277  OD2 ASP A1044      -0.456  43.558  18.102  1.00 44.39           O  
ATOM   1278  N   ILE A1051     -12.405  35.706  25.562  1.00 52.53           N  
ATOM   1279  CA  ILE A1051     -13.328  36.595  24.860  1.00 52.19           C  
ATOM   1280  C   ILE A1051     -14.046  35.894  23.691  1.00 51.97           C  
ATOM   1281  O   ILE A1051     -15.149  36.299  23.322  1.00 51.42           O  
ATOM   1282  CB  ILE A1051     -12.597  37.905  24.420  1.00 52.42           C  
ATOM   1283  CG1 ILE A1051     -12.522  38.867  25.617  1.00 52.60           C  
ATOM   1284  CG2 ILE A1051     -13.291  38.578  23.231  1.00 52.57           C  
ATOM   1285  CD1 ILE A1051     -11.680  40.123  25.392  1.00 52.38           C  
HETATM 1286  N   PTR A1052     -13.427  34.850  23.128  1.00 51.73           N  
HETATM 1287  CA  PTR A1052     -14.014  34.092  22.014  1.00 51.32           C  
HETATM 1288  C   PTR A1052     -14.441  32.642  22.332  1.00 50.41           C  
HETATM 1289  O   PTR A1052     -15.361  32.120  21.707  1.00 50.62           O  
HETATM 1290  CB  PTR A1052     -12.974  34.095  20.894  1.00 52.40           C  
HETATM 1291  CG  PTR A1052     -13.420  33.400  19.627  1.00 52.73           C  
HETATM 1292  CD1 PTR A1052     -14.447  33.921  18.841  1.00 53.77           C  
HETATM 1293  CD2 PTR A1052     -12.825  32.212  19.222  1.00 53.98           C  
HETATM 1294  CE1 PTR A1052     -14.857  33.281  17.682  1.00 54.55           C  
HETATM 1295  CE2 PTR A1052     -13.231  31.565  18.068  1.00 53.83           C  
HETATM 1296  CZ  PTR A1052     -14.245  32.100  17.299  1.00 54.61           C  
HETATM 1297  OH  PTR A1052     -14.603  31.525  16.269  1.00 55.62           O  
HETATM 1298  P   PTR A1052     -15.549  30.227  16.357  1.00 59.22           P  
HETATM 1299  O1P PTR A1052     -14.752  29.114  16.926  1.00 60.29           O  
HETATM 1300  O2P PTR A1052     -16.061  29.825  14.962  1.00 59.26           O  
HETATM 1301  O3P PTR A1052     -16.728  30.557  17.290  1.00 59.92           O  
ATOM   1302  N   LYS A1053     -13.790  32.022  23.317  1.00 49.37           N  
ATOM   1303  CA  LYS A1053     -13.827  30.565  23.533  1.00 48.59           C  
ATOM   1304  C   LYS A1053     -15.067  30.037  24.264  1.00 47.54           C  
ATOM   1305  O   LYS A1053     -15.546  30.649  25.214  1.00 46.95           O  
ATOM   1306  CB  LYS A1053     -12.564  30.144  24.302  1.00 48.87           C  
ATOM   1307  CG  LYS A1053     -12.443  28.644  24.613  1.00 49.17           C  
ATOM   1308  CD  LYS A1053     -11.048  28.320  25.180  1.00 49.32           C  
ATOM   1309  CE  LYS A1053     -10.843  26.815  25.379  1.00 49.26           C  
ATOM   1310  NZ  LYS A1053      -9.517  26.510  25.995  1.00 49.21           N  
ATOM   1311  N   ASP A1054     -15.549  28.878  23.813  1.00 46.18           N  
ATOM   1312  CA  ASP A1054     -16.691  28.176  24.401  1.00 45.86           C  
ATOM   1313  C   ASP A1054     -16.457  27.909  25.891  1.00 45.06           C  
ATOM   1314  O   ASP A1054     -15.490  27.227  26.241  1.00 45.22           O  
ATOM   1315  CB  ASP A1054     -16.894  26.851  23.653  1.00 45.56           C  
ATOM   1316  CG  ASP A1054     -18.048  26.030  24.181  1.00 45.63           C  
ATOM   1317  OD1 ASP A1054     -18.519  26.272  25.308  1.00 43.51           O  
ATOM   1318  OD2 ASP A1054     -18.492  25.117  23.451  1.00 45.32           O  
ATOM   1319  N   PRO A1055     -17.329  28.452  26.771  1.00 44.31           N  
ATOM   1320  CA  PRO A1055     -17.144  28.322  28.227  1.00 44.26           C  
ATOM   1321  C   PRO A1055     -17.093  26.888  28.781  1.00 44.07           C  
ATOM   1322  O   PRO A1055     -16.599  26.685  29.890  1.00 43.68           O  
ATOM   1323  CB  PRO A1055     -18.355  29.078  28.812  1.00 43.99           C  
ATOM   1324  CG  PRO A1055     -19.349  29.167  27.702  1.00 44.01           C  
ATOM   1325  CD  PRO A1055     -18.530  29.246  26.449  1.00 44.03           C  
ATOM   1326  N   ASP A1056     -17.603  25.904  28.037  1.00 43.94           N  
ATOM   1327  CA  ASP A1056     -17.503  24.501  28.459  1.00 44.40           C  
ATOM   1328  C   ASP A1056     -16.046  24.041  28.552  1.00 44.87           C  
ATOM   1329  O   ASP A1056     -15.711  23.204  29.389  1.00 45.28           O  
ATOM   1330  CB  ASP A1056     -18.276  23.580  27.498  1.00 44.02           C  
ATOM   1331  CG  ASP A1056     -19.770  23.680  27.666  1.00 43.68           C  
ATOM   1332  OD1 ASP A1056     -20.233  24.447  28.527  1.00 43.58           O  
ATOM   1333  OD2 ASP A1056     -20.498  22.973  26.940  1.00 41.56           O  
HETATM 1334  N   PTR A1057     -15.187  24.599  27.704  1.00 45.14           N  
HETATM 1335  CA  PTR A1057     -13.797  24.154  27.602  1.00 45.85           C  
HETATM 1336  C   PTR A1057     -12.790  25.155  28.147  1.00 45.96           C  
HETATM 1337  O   PTR A1057     -11.585  24.921  28.070  1.00 46.09           O  
HETATM 1338  CB  PTR A1057     -13.500  23.822  26.135  1.00 46.75           C  
HETATM 1339  CG  PTR A1057     -14.564  22.955  25.489  1.00 47.16           C  
HETATM 1340  CD1 PTR A1057     -15.197  21.936  26.201  1.00 47.67           C  
HETATM 1341  CD2 PTR A1057     -14.960  23.174  24.177  1.00 48.10           C  
HETATM 1342  CE1 PTR A1057     -16.178  21.156  25.621  1.00 47.95           C  
HETATM 1343  CE2 PTR A1057     -15.937  22.398  23.587  1.00 47.66           C  
HETATM 1344  CZ  PTR A1057     -16.540  21.388  24.313  1.00 48.48           C  
HETATM 1345  OH  PTR A1057     -17.417  20.701  23.798  1.00 49.75           O  
HETATM 1346  P   PTR A1057     -17.120  19.210  23.274  1.00 52.94           P  
HETATM 1347  O1P PTR A1057     -15.932  19.281  22.388  1.00 52.53           O  
HETATM 1348  O2P PTR A1057     -16.840  18.290  24.481  1.00 53.02           O  
HETATM 1349  O3P PTR A1057     -18.355  18.700  22.511  1.00 52.39           O  
ATOM   1350  N   VAL A1058     -13.268  26.265  28.705  1.00 46.02           N  
ATOM   1351  CA  VAL A1058     -12.378  27.258  29.311  1.00 46.30           C  
ATOM   1352  C   VAL A1058     -11.795  26.703  30.611  1.00 46.48           C  
ATOM   1353  O   VAL A1058     -12.531  26.206  31.466  1.00 46.24           O  
ATOM   1354  CB  VAL A1058     -13.118  28.595  29.596  1.00 46.10           C  
ATOM   1355  CG1 VAL A1058     -12.253  29.542  30.424  1.00 46.16           C  
ATOM   1356  CG2 VAL A1058     -13.525  29.261  28.295  1.00 45.96           C  
ATOM   1357  N   ARG A1059     -10.473  26.790  30.740  1.00 47.17           N  
ATOM   1358  CA  ARG A1059      -9.753  26.354  31.941  1.00 47.74           C  
ATOM   1359  C   ARG A1059      -8.959  27.498  32.562  1.00 47.39           C  
ATOM   1360  O   ARG A1059      -8.550  28.426  31.865  1.00 47.53           O  
ATOM   1361  CB  ARG A1059      -8.795  25.218  31.588  1.00 47.92           C  
ATOM   1362  CG  ARG A1059      -9.499  23.982  31.062  1.00 48.96           C  
ATOM   1363  CD  ARG A1059      -8.585  22.757  31.039  1.00 50.59           C  
ATOM   1364  NE  ARG A1059      -8.196  22.316  32.388  1.00 53.25           N  
ATOM   1365  CZ  ARG A1059      -7.813  21.079  32.712  1.00 54.01           C  
ATOM   1366  NH1 ARG A1059      -7.774  20.105  31.801  1.00 54.56           N  
ATOM   1367  NH2 ARG A1059      -7.483  20.807  33.971  1.00 54.04           N  
ATOM   1368  N   LYS A1060      -8.722  27.420  33.871  1.00 47.38           N  
ATOM   1369  CA  LYS A1060      -7.881  28.406  34.548  1.00 47.23           C  
ATOM   1370  C   LYS A1060      -6.577  28.506  33.789  1.00 46.83           C  
ATOM   1371  O   LYS A1060      -5.985  27.482  33.448  1.00 47.17           O  
ATOM   1372  CB  LYS A1060      -7.626  28.020  36.007  1.00 47.54           C  
ATOM   1373  CG  LYS A1060      -8.855  28.150  36.882  1.00 48.02           C  
ATOM   1374  CD  LYS A1060      -8.521  28.231  38.371  1.00 48.07           C  
ATOM   1375  CE  LYS A1060      -9.784  28.517  39.180  1.00 48.59           C  
ATOM   1376  NZ  LYS A1060      -9.604  28.375  40.664  1.00 49.65           N  
ATOM   1377  N   GLY A1061      -6.167  29.735  33.479  1.00 46.06           N  
ATOM   1378  CA  GLY A1061      -4.988  29.995  32.662  1.00 45.74           C  
ATOM   1379  C   GLY A1061      -5.312  30.427  31.245  1.00 45.28           C  
ATOM   1380  O   GLY A1061      -4.467  31.019  30.572  1.00 45.63           O  
ATOM   1381  N   ASP A1062      -6.532  30.142  30.786  1.00 44.53           N  
ATOM   1382  CA  ASP A1062      -6.930  30.468  29.406  1.00 44.04           C  
ATOM   1383  C   ASP A1062      -7.243  31.940  29.158  1.00 43.45           C  
ATOM   1384  O   ASP A1062      -7.456  32.344  28.016  1.00 44.64           O  
ATOM   1385  CB  ASP A1062      -8.131  29.633  28.984  1.00 44.29           C  
ATOM   1386  CG  ASP A1062      -7.785  28.165  28.825  1.00 45.23           C  
ATOM   1387  OD1 ASP A1062      -6.571  27.836  28.822  1.00 45.44           O  
ATOM   1388  OD2 ASP A1062      -8.726  27.355  28.726  1.00 43.27           O  
ATOM   1389  N   ALA A1063      -7.298  32.736  30.217  1.00 41.83           N  
ATOM   1390  CA  ALA A1063      -7.491  34.165  30.078  1.00 40.02           C  
ATOM   1391  C   ALA A1063      -6.602  34.881  31.053  1.00 38.61           C  
ATOM   1392  O   ALA A1063      -6.137  34.302  32.029  1.00 38.36           O  
ATOM   1393  CB  ALA A1063      -8.952  34.529  30.327  1.00 39.94           C  
ATOM   1394  N   ARG A1064      -6.357  36.148  30.760  1.00 36.96           N  
ATOM   1395  CA  ARG A1064      -5.638  37.039  31.649  1.00 36.07           C  
ATOM   1396  C   ARG A1064      -6.307  38.399  31.567  1.00 35.15           C  
ATOM   1397  O   ARG A1064      -7.046  38.676  30.602  1.00 35.40           O  
ATOM   1398  CB  ARG A1064      -4.169  37.144  31.242  1.00 35.75           C  
ATOM   1399  CG  ARG A1064      -3.951  37.336  29.773  1.00 35.72           C  
ATOM   1400  CD  ARG A1064      -2.466  37.576  29.455  1.00 35.12           C  
ATOM   1401  NE  ARG A1064      -2.080  38.938  29.776  1.00 35.70           N  
ATOM   1402  CZ  ARG A1064      -2.212  39.980  28.962  1.00 35.11           C  
ATOM   1403  NH1 ARG A1064      -2.735  39.831  27.756  1.00 35.56           N  
ATOM   1404  NH2 ARG A1064      -1.828  41.181  29.364  1.00 35.46           N  
ATOM   1405  N   LEU A1065      -6.046  39.228  32.570  1.00 33.37           N  
ATOM   1406  CA  LEU A1065      -6.676  40.529  32.682  1.00 33.38           C  
ATOM   1407  C   LEU A1065      -5.671  41.593  32.279  1.00 32.52           C  
ATOM   1408  O   LEU A1065      -4.789  41.940  33.065  1.00 33.09           O  
ATOM   1409  CB  LEU A1065      -7.164  40.743  34.116  1.00 33.12           C  
ATOM   1410  CG  LEU A1065      -7.763  42.093  34.500  1.00 32.43           C  
ATOM   1411  CD1 LEU A1065      -8.950  42.407  33.598  1.00 32.30           C  
ATOM   1412  CD2 LEU A1065      -8.177  42.059  35.938  1.00 32.42           C  
ATOM   1413  N   PRO A1066      -5.772  42.099  31.033  1.00 32.37           N  
ATOM   1414  CA  PRO A1066      -4.732  43.019  30.558  1.00 32.15           C  
ATOM   1415  C   PRO A1066      -4.513  44.257  31.450  1.00 31.89           C  
ATOM   1416  O   PRO A1066      -3.409  44.811  31.470  1.00 31.89           O  
ATOM   1417  CB  PRO A1066      -5.207  43.413  29.174  1.00 32.46           C  
ATOM   1418  CG  PRO A1066      -6.105  42.271  28.746  1.00 33.08           C  
ATOM   1419  CD  PRO A1066      -6.795  41.854  30.002  1.00 32.29           C  
ATOM   1420  N   LEU A1067      -5.522  44.660  32.213  1.00 32.20           N  
ATOM   1421  CA  LEU A1067      -5.392  45.810  33.082  1.00 32.32           C  
ATOM   1422  C   LEU A1067      -4.127  45.679  33.969  1.00 31.79           C  
ATOM   1423  O   LEU A1067      -3.480  46.671  34.318  1.00 31.77           O  
ATOM   1424  CB  LEU A1067      -6.621  45.938  33.953  1.00 33.52           C  
ATOM   1425  CG  LEU A1067      -6.782  47.239  34.734  1.00 34.69           C  
ATOM   1426  CD1 LEU A1067      -6.333  48.448  33.933  1.00 37.01           C  
ATOM   1427  CD2 LEU A1067      -8.242  47.390  35.103  1.00 35.08           C  
ATOM   1428  N   LYS A1068      -3.792  44.442  34.320  1.00 31.40           N  
ATOM   1429  CA  LYS A1068      -2.710  44.171  35.266  1.00 30.87           C  
ATOM   1430  C   LYS A1068      -1.327  44.473  34.679  1.00 30.24           C  
ATOM   1431  O   LYS A1068      -0.318  44.544  35.404  1.00 29.44           O  
ATOM   1432  CB  LYS A1068      -2.783  42.714  35.734  1.00 31.08           C  
ATOM   1433  CG  LYS A1068      -3.935  42.422  36.705  1.00 31.47           C  
ATOM   1434  CD  LYS A1068      -3.875  40.962  37.148  1.00 33.06           C  
ATOM   1435  CE  LYS A1068      -4.787  40.654  38.327  1.00 35.44           C  
ATOM   1436  NZ  LYS A1068      -4.513  39.305  38.911  1.00 35.22           N  
ATOM   1437  N   TRP A1069      -1.264  44.645  33.371  1.00 29.72           N  
ATOM   1438  CA  TRP A1069       0.008  44.995  32.714  1.00 29.47           C  
ATOM   1439  C   TRP A1069       0.116  46.479  32.330  1.00 30.14           C  
ATOM   1440  O   TRP A1069       1.158  46.921  31.842  1.00 31.06           O  
ATOM   1441  CB  TRP A1069       0.202  44.115  31.489  1.00 29.35           C  
ATOM   1442  CG  TRP A1069       0.595  42.711  31.797  1.00 29.39           C  
ATOM   1443  CD1 TRP A1069       1.837  42.191  31.662  1.00 29.67           C  
ATOM   1444  CD2 TRP A1069      -0.244  41.637  32.244  1.00 28.35           C  
ATOM   1445  NE1 TRP A1069       1.838  40.873  32.031  1.00 30.11           N  
ATOM   1446  CE2 TRP A1069       0.561  40.500  32.357  1.00 30.26           C  
ATOM   1447  CE3 TRP A1069      -1.616  41.513  32.509  1.00 30.84           C  
ATOM   1448  CZ2 TRP A1069       0.060  39.260  32.765  1.00 29.76           C  
ATOM   1449  CZ3 TRP A1069      -2.104  40.288  32.936  1.00 29.53           C  
ATOM   1450  CH2 TRP A1069      -1.271  39.183  33.067  1.00 30.67           C  
ATOM   1451  N   MET A1070      -0.942  47.255  32.544  1.00 30.22           N  
ATOM   1452  CA  MET A1070      -0.984  48.626  32.047  1.00 30.49           C  
ATOM   1453  C   MET A1070      -0.305  49.613  32.976  1.00 30.98           C  
ATOM   1454  O   MET A1070      -0.510  49.571  34.199  1.00 30.77           O  
ATOM   1455  CB  MET A1070      -2.446  49.053  31.852  1.00 30.42           C  
ATOM   1456  CG  MET A1070      -3.084  48.338  30.734  1.00 30.64           C  
ATOM   1457  SD  MET A1070      -4.783  48.901  30.640  1.00 35.58           S  
ATOM   1458  CE  MET A1070      -4.548  50.455  29.833  1.00 37.87           C  
ATOM   1459  N   ALA A1071       0.480  50.527  32.394  1.00 31.40           N  
ATOM   1460  CA  ALA A1071       1.088  51.622  33.153  1.00 32.46           C  
ATOM   1461  C   ALA A1071       0.007  52.541  33.705  1.00 33.42           C  
ATOM   1462  O   ALA A1071      -1.048  52.692  33.087  1.00 33.20           O  
ATOM   1463  CB  ALA A1071       2.030  52.421  32.264  1.00 32.38           C  
ATOM   1464  N   PRO A1072       0.288  53.200  34.849  1.00 33.97           N  
ATOM   1465  CA  PRO A1072      -0.725  54.109  35.401  1.00 34.74           C  
ATOM   1466  C   PRO A1072      -1.238  55.122  34.377  1.00 35.12           C  
ATOM   1467  O   PRO A1072      -2.456  55.366  34.301  1.00 35.87           O  
ATOM   1468  CB  PRO A1072       0.022  54.806  36.552  1.00 34.41           C  
ATOM   1469  CG  PRO A1072       1.121  53.862  36.929  1.00 34.52           C  
ATOM   1470  CD  PRO A1072       1.518  53.172  35.672  1.00 34.33           C  
ATOM   1471  N   GLU A1073      -0.344  55.702  33.583  1.00 35.93           N  
ATOM   1472  CA  GLU A1073      -0.755  56.680  32.562  1.00 37.41           C  
ATOM   1473  C   GLU A1073      -1.635  56.056  31.453  1.00 38.28           C  
ATOM   1474  O   GLU A1073      -2.491  56.734  30.869  1.00 38.96           O  
ATOM   1475  CB  GLU A1073       0.464  57.445  31.997  1.00 37.10           C  
ATOM   1476  CG  GLU A1073       1.375  56.669  31.044  1.00 36.37           C  
ATOM   1477  CD  GLU A1073       2.471  55.850  31.734  1.00 34.76           C  
ATOM   1478  OE1 GLU A1073       2.427  55.695  32.977  1.00 32.91           O  
ATOM   1479  OE2 GLU A1073       3.354  55.350  30.992  1.00 32.49           O  
ATOM   1480  N   THR A1074      -1.459  54.763  31.190  1.00 39.21           N  
ATOM   1481  CA  THR A1074      -2.307  54.028  30.241  1.00 40.01           C  
ATOM   1482  C   THR A1074      -3.680  53.707  30.834  1.00 40.88           C  
ATOM   1483  O   THR A1074      -4.697  53.777  30.143  1.00 40.54           O  
ATOM   1484  CB  THR A1074      -1.625  52.709  29.779  1.00 39.98           C  
ATOM   1485  OG1 THR A1074      -0.259  52.985  29.469  1.00 40.01           O  
ATOM   1486  CG2 THR A1074      -2.265  52.196  28.537  1.00 40.12           C  
ATOM   1487  N   ILE A1075      -3.700  53.334  32.105  1.00 41.76           N  
ATOM   1488  CA  ILE A1075      -4.950  53.146  32.837  1.00 42.88           C  
ATOM   1489  C   ILE A1075      -5.759  54.428  32.895  1.00 43.50           C  
ATOM   1490  O   ILE A1075      -6.928  54.482  32.456  1.00 44.33           O  
ATOM   1491  CB  ILE A1075      -4.671  52.674  34.277  1.00 43.10           C  
ATOM   1492  CG1 ILE A1075      -4.236  51.218  34.240  1.00 42.15           C  
ATOM   1493  CG2 ILE A1075      -5.931  52.819  35.163  1.00 42.66           C  
ATOM   1494  CD1 ILE A1075      -3.653  50.717  35.533  1.00 43.15           C  
ATOM   1495  N   PHE A1076      -5.147  55.466  33.452  1.00 44.28           N  
ATOM   1496  CA  PHE A1076      -5.881  56.689  33.754  1.00 44.75           C  
ATOM   1497  C   PHE A1076      -6.149  57.537  32.518  1.00 45.28           C  
ATOM   1498  O   PHE A1076      -7.201  58.185  32.433  1.00 45.35           O  
ATOM   1499  CB  PHE A1076      -5.164  57.510  34.835  1.00 44.72           C  
ATOM   1500  CG  PHE A1076      -5.345  56.958  36.221  1.00 44.68           C  
ATOM   1501  CD1 PHE A1076      -4.504  55.967  36.714  1.00 44.52           C  
ATOM   1502  CD2 PHE A1076      -6.369  57.407  37.024  1.00 43.47           C  
ATOM   1503  CE1 PHE A1076      -4.690  55.444  37.979  1.00 43.68           C  
ATOM   1504  CE2 PHE A1076      -6.554  56.895  38.290  1.00 44.22           C  
ATOM   1505  CZ  PHE A1076      -5.705  55.922  38.773  1.00 45.26           C  
ATOM   1506  N   ASP A1077      -5.225  57.527  31.561  1.00 45.72           N  
ATOM   1507  CA  ASP A1077      -5.287  58.463  30.431  1.00 46.30           C  
ATOM   1508  C   ASP A1077      -5.113  57.812  29.050  1.00 46.61           C  
ATOM   1509  O   ASP A1077      -4.755  58.494  28.089  1.00 47.28           O  
ATOM   1510  CB  ASP A1077      -4.246  59.571  30.640  1.00 46.49           C  
ATOM   1511  CG  ASP A1077      -4.497  60.366  31.904  1.00 48.08           C  
ATOM   1512  OD1 ASP A1077      -5.674  60.640  32.203  1.00 49.21           O  
ATOM   1513  OD2 ASP A1077      -3.520  60.718  32.600  1.00 51.76           O  
ATOM   1514  N   ARG A1078      -5.402  56.512  28.955  1.00 46.30           N  
ATOM   1515  CA  ARG A1078      -5.206  55.712  27.724  1.00 46.14           C  
ATOM   1516  C   ARG A1078      -3.981  56.136  26.893  1.00 45.19           C  
ATOM   1517  O   ARG A1078      -4.013  56.132  25.667  1.00 45.24           O  
ATOM   1518  CB  ARG A1078      -6.488  55.697  26.877  1.00 46.26           C  
ATOM   1519  CG  ARG A1078      -6.941  57.060  26.391  1.00 47.97           C  
ATOM   1520  CD  ARG A1078      -8.275  56.969  25.648  1.00 48.90           C  
ATOM   1521  NE  ARG A1078      -8.282  57.779  24.427  1.00 51.65           N  
ATOM   1522  CZ  ARG A1078      -7.614  57.475  23.312  1.00 52.58           C  
ATOM   1523  NH1 ARG A1078      -6.867  56.379  23.242  1.00 54.05           N  
ATOM   1524  NH2 ARG A1078      -7.688  58.276  22.254  1.00 52.70           N  
ATOM   1525  N   VAL A1079      -2.899  56.484  27.584  1.00 44.25           N  
ATOM   1526  CA  VAL A1079      -1.647  56.885  26.948  1.00 43.31           C  
ATOM   1527  C   VAL A1079      -0.847  55.613  26.733  1.00 42.02           C  
ATOM   1528  O   VAL A1079      -0.534  54.926  27.705  1.00 42.92           O  
ATOM   1529  CB  VAL A1079      -0.846  57.857  27.868  1.00 43.74           C  
ATOM   1530  CG1 VAL A1079       0.560  58.131  27.334  1.00 43.74           C  
ATOM   1531  CG2 VAL A1079      -1.609  59.158  28.048  1.00 44.79           C  
ATOM   1532  N   TYR A1080      -0.545  55.280  25.476  1.00 40.62           N  
ATOM   1533  CA  TYR A1080       0.418  54.198  25.169  1.00 39.26           C  
ATOM   1534  C   TYR A1080       1.693  54.749  24.508  1.00 38.02           C  
ATOM   1535  O   TYR A1080       1.641  55.403  23.465  1.00 36.66           O  
ATOM   1536  CB  TYR A1080      -0.196  53.139  24.257  1.00 39.93           C  
ATOM   1537  CG  TYR A1080      -1.342  52.317  24.834  1.00 40.62           C  
ATOM   1538  CD1 TYR A1080      -2.650  52.744  24.721  1.00 41.09           C  
ATOM   1539  CD2 TYR A1080      -1.119  51.076  25.426  1.00 41.24           C  
ATOM   1540  CE1 TYR A1080      -3.709  51.984  25.227  1.00 41.86           C  
ATOM   1541  CE2 TYR A1080      -2.175  50.306  25.924  1.00 39.98           C  
ATOM   1542  CZ  TYR A1080      -3.460  50.769  25.831  1.00 41.38           C  
ATOM   1543  OH  TYR A1080      -4.511  50.012  26.322  1.00 41.72           O  
ATOM   1544  N   THR A1081       2.854  54.446  25.099  1.00 36.19           N  
ATOM   1545  CA  THR A1081       4.147  54.851  24.542  1.00 35.69           C  
ATOM   1546  C   THR A1081       5.139  53.730  24.742  1.00 34.02           C  
ATOM   1547  O   THR A1081       4.825  52.748  25.401  1.00 33.03           O  
ATOM   1548  CB  THR A1081       4.718  56.084  25.233  1.00 35.71           C  
ATOM   1549  OG1 THR A1081       5.109  55.740  26.582  1.00 36.80           O  
ATOM   1550  CG2 THR A1081       3.707  57.198  25.237  1.00 36.94           C  
ATOM   1551  N   ILE A1082       6.344  53.885  24.194  1.00 33.36           N  
ATOM   1552  CA  ILE A1082       7.380  52.898  24.434  1.00 32.80           C  
ATOM   1553  C   ILE A1082       7.688  52.807  25.932  1.00 32.28           C  
ATOM   1554  O   ILE A1082       7.969  51.727  26.441  1.00 31.34           O  
ATOM   1555  CB  ILE A1082       8.635  53.143  23.552  1.00 33.01           C  
ATOM   1556  CG1 ILE A1082       9.532  51.900  23.520  1.00 33.10           C  
ATOM   1557  CG2 ILE A1082       9.381  54.375  23.935  1.00 32.91           C  
ATOM   1558  CD1 ILE A1082       8.873  50.673  22.813  1.00 35.05           C  
ATOM   1559  N   GLN A1083       7.576  53.929  26.641  1.00 31.91           N  
ATOM   1560  CA  GLN A1083       7.811  53.897  28.089  1.00 32.20           C  
ATOM   1561  C   GLN A1083       6.691  53.214  28.880  1.00 31.58           C  
ATOM   1562  O   GLN A1083       6.963  52.654  29.924  1.00 30.17           O  
ATOM   1563  CB  GLN A1083       8.209  55.275  28.632  1.00 32.80           C  
ATOM   1564  CG  GLN A1083       9.591  55.762  28.082  1.00 35.38           C  
ATOM   1565  CD  GLN A1083      10.763  54.722  28.198  1.00 39.30           C  
ATOM   1566  OE1 GLN A1083      11.306  54.268  27.184  1.00 41.56           O  
ATOM   1567  NE2 GLN A1083      11.144  54.367  29.427  1.00 39.04           N  
ATOM   1568  N   SER A1084       5.448  53.178  28.376  1.00 30.55           N  
ATOM   1569  CA  SER A1084       4.436  52.333  29.008  1.00 31.05           C  
ATOM   1570  C   SER A1084       4.699  50.830  28.721  1.00 31.23           C  
ATOM   1571  O   SER A1084       4.415  49.956  29.554  1.00 29.85           O  
ATOM   1572  CB  SER A1084       3.020  52.779  28.597  1.00 31.67           C  
ATOM   1573  OG  SER A1084       2.793  52.688  27.216  1.00 34.52           O  
ATOM   1574  N   ASP A1085       5.269  50.520  27.561  1.00 29.67           N  
ATOM   1575  CA  ASP A1085       5.759  49.153  27.311  1.00 30.22           C  
ATOM   1576  C   ASP A1085       6.829  48.742  28.321  1.00 29.31           C  
ATOM   1577  O   ASP A1085       6.899  47.579  28.714  1.00 29.43           O  
ATOM   1578  CB  ASP A1085       6.304  48.984  25.892  1.00 29.59           C  
ATOM   1579  CG  ASP A1085       5.236  48.845  24.833  1.00 31.63           C  
ATOM   1580  OD1 ASP A1085       4.040  48.621  25.133  1.00 31.89           O  
ATOM   1581  OD2 ASP A1085       5.637  48.955  23.640  1.00 31.73           O  
ATOM   1582  N   VAL A1086       7.662  49.670  28.728  1.00 28.88           N  
ATOM   1583  CA  VAL A1086       8.670  49.355  29.751  1.00 29.20           C  
ATOM   1584  C   VAL A1086       8.014  48.951  31.074  1.00 28.67           C  
ATOM   1585  O   VAL A1086       8.428  47.976  31.717  1.00 28.10           O  
ATOM   1586  CB  VAL A1086       9.689  50.498  29.943  1.00 29.84           C  
ATOM   1587  CG1 VAL A1086      10.584  50.228  31.159  1.00 29.61           C  
ATOM   1588  CG2 VAL A1086      10.532  50.698  28.691  1.00 29.71           C  
ATOM   1589  N   TRP A1087       6.961  49.657  31.473  1.00 28.99           N  
ATOM   1590  CA  TRP A1087       6.192  49.251  32.663  1.00 28.94           C  
ATOM   1591  C   TRP A1087       5.709  47.814  32.480  1.00 28.69           C  
ATOM   1592  O   TRP A1087       5.879  46.956  33.340  1.00 28.19           O  
ATOM   1593  CB  TRP A1087       4.997  50.207  32.879  1.00 29.58           C  
ATOM   1594  CG  TRP A1087       4.114  49.796  33.991  1.00 29.74           C  
ATOM   1595  CD1 TRP A1087       3.249  48.725  34.006  1.00 31.32           C  
ATOM   1596  CD2 TRP A1087       4.023  50.402  35.282  1.00 30.17           C  
ATOM   1597  NE1 TRP A1087       2.635  48.642  35.228  1.00 31.44           N  
ATOM   1598  CE2 TRP A1087       3.073  49.667  36.023  1.00 29.85           C  
ATOM   1599  CE3 TRP A1087       4.618  51.518  35.872  1.00 30.69           C  
ATOM   1600  CZ2 TRP A1087       2.734  49.990  37.337  1.00 30.83           C  
ATOM   1601  CZ3 TRP A1087       4.268  51.846  37.198  1.00 31.96           C  
ATOM   1602  CH2 TRP A1087       3.329  51.088  37.902  1.00 31.03           C  
ATOM   1603  N   SER A1088       5.062  47.548  31.351  1.00 29.33           N  
ATOM   1604  CA  SER A1088       4.574  46.209  31.056  1.00 29.17           C  
ATOM   1605  C   SER A1088       5.668  45.165  31.116  1.00 29.07           C  
ATOM   1606  O   SER A1088       5.460  44.047  31.593  1.00 29.80           O  
ATOM   1607  CB  SER A1088       3.862  46.176  29.682  1.00 30.06           C  
ATOM   1608  OG  SER A1088       2.828  47.140  29.583  1.00 31.23           O  
ATOM   1609  N   PHE A1089       6.836  45.508  30.594  1.00 28.85           N  
ATOM   1610  CA  PHE A1089       7.973  44.649  30.659  1.00 29.36           C  
ATOM   1611  C   PHE A1089       8.308  44.285  32.093  1.00 28.10           C  
ATOM   1612  O   PHE A1089       8.676  43.149  32.374  1.00 29.38           O  
ATOM   1613  CB  PHE A1089       9.184  45.323  29.996  1.00 28.96           C  
ATOM   1614  CG  PHE A1089      10.389  44.465  29.951  1.00 28.91           C  
ATOM   1615  CD1 PHE A1089      10.441  43.336  29.133  1.00 30.97           C  
ATOM   1616  CD2 PHE A1089      11.501  44.785  30.714  1.00 29.41           C  
ATOM   1617  CE1 PHE A1089      11.565  42.541  29.109  1.00 30.25           C  
ATOM   1618  CE2 PHE A1089      12.634  43.978  30.690  1.00 28.92           C  
ATOM   1619  CZ  PHE A1089      12.674  42.867  29.876  1.00 29.84           C  
ATOM   1620  N   GLY A1090       8.190  45.243  33.000  1.00 28.60           N  
ATOM   1621  CA  GLY A1090       8.385  44.976  34.425  1.00 28.50           C  
ATOM   1622  C   GLY A1090       7.436  43.924  34.946  1.00 28.45           C  
ATOM   1623  O   GLY A1090       7.805  43.032  35.685  1.00 28.26           O  
ATOM   1624  N   VAL A1091       6.170  44.010  34.531  1.00 28.11           N  
ATOM   1625  CA  VAL A1091       5.224  42.981  34.854  1.00 28.59           C  
ATOM   1626  C   VAL A1091       5.593  41.645  34.241  1.00 28.61           C  
ATOM   1627  O   VAL A1091       5.511  40.613  34.904  1.00 28.58           O  
ATOM   1628  CB  VAL A1091       3.805  43.407  34.474  1.00 29.25           C  
ATOM   1629  CG1 VAL A1091       2.801  42.411  35.015  1.00 29.54           C  
ATOM   1630  CG2 VAL A1091       3.486  44.763  35.060  1.00 30.62           C  
ATOM   1631  N   LEU A1092       6.056  41.657  32.993  1.00 29.54           N  
ATOM   1632  CA  LEU A1092       6.486  40.431  32.331  1.00 29.05           C  
ATOM   1633  C   LEU A1092       7.661  39.787  33.082  1.00 29.31           C  
ATOM   1634  O   LEU A1092       7.719  38.570  33.234  1.00 29.66           O  
ATOM   1635  CB  LEU A1092       6.819  40.722  30.860  1.00 29.49           C  
ATOM   1636  CG  LEU A1092       7.151  39.572  29.901  1.00 31.87           C  
ATOM   1637  CD1 LEU A1092       7.010  40.085  28.468  1.00 33.98           C  
ATOM   1638  CD2 LEU A1092       8.530  39.051  30.089  1.00 35.02           C  
ATOM   1639  N   LEU A1093       8.586  40.605  33.560  1.00 28.35           N  
ATOM   1640  CA  LEU A1093       9.691  40.109  34.388  1.00 29.57           C  
ATOM   1641  C   LEU A1093       9.164  39.412  35.627  1.00 29.56           C  
ATOM   1642  O   LEU A1093       9.646  38.366  36.001  1.00 30.49           O  
ATOM   1643  CB  LEU A1093      10.643  41.239  34.767  1.00 30.08           C  
ATOM   1644  CG  LEU A1093      11.491  41.840  33.661  1.00 32.10           C  
ATOM   1645  CD1 LEU A1093      12.354  42.941  34.288  1.00 31.26           C  
ATOM   1646  CD2 LEU A1093      12.354  40.816  32.975  1.00 32.21           C  
ATOM   1647  N   TRP A1094       8.165  39.992  36.263  1.00 29.95           N  
ATOM   1648  CA  TRP A1094       7.560  39.399  37.448  1.00 29.88           C  
ATOM   1649  C   TRP A1094       6.967  38.017  37.095  1.00 30.79           C  
ATOM   1650  O   TRP A1094       7.183  37.027  37.807  1.00 30.07           O  
ATOM   1651  CB  TRP A1094       6.518  40.366  38.028  1.00 30.07           C  
ATOM   1652  CG  TRP A1094       6.006  39.930  39.360  1.00 29.68           C  
ATOM   1653  CD1 TRP A1094       6.412  40.357  40.590  1.00 31.03           C  
ATOM   1654  CD2 TRP A1094       4.960  38.994  39.589  1.00 29.48           C  
ATOM   1655  NE1 TRP A1094       5.706  39.722  41.571  1.00 31.72           N  
ATOM   1656  CE2 TRP A1094       4.809  38.875  40.990  1.00 31.38           C  
ATOM   1657  CE3 TRP A1094       4.130  38.244  38.751  1.00 30.75           C  
ATOM   1658  CZ2 TRP A1094       3.861  38.039  41.561  1.00 32.20           C  
ATOM   1659  CZ3 TRP A1094       3.228  37.408  39.313  1.00 31.49           C  
ATOM   1660  CH2 TRP A1094       3.084  37.314  40.709  1.00 30.73           C  
ATOM   1661  N   GLU A1095       6.276  37.949  35.955  1.00 30.97           N  
ATOM   1662  CA  GLU A1095       5.738  36.673  35.458  1.00 30.90           C  
ATOM   1663  C   GLU A1095       6.841  35.639  35.304  1.00 31.76           C  
ATOM   1664  O   GLU A1095       6.689  34.495  35.729  1.00 32.41           O  
ATOM   1665  CB  GLU A1095       5.042  36.863  34.117  1.00 31.20           C  
ATOM   1666  CG  GLU A1095       3.798  37.701  34.119  1.00 30.24           C  
ATOM   1667  CD  GLU A1095       3.200  37.701  32.744  1.00 31.28           C  
ATOM   1668  OE1 GLU A1095       2.428  36.771  32.468  1.00 33.47           O  
ATOM   1669  OE2 GLU A1095       3.568  38.571  31.923  1.00 30.93           O  
ATOM   1670  N   ILE A1096       7.948  36.019  34.670  1.00 30.84           N  
ATOM   1671  CA  ILE A1096       9.041  35.077  34.463  1.00 30.88           C  
ATOM   1672  C   ILE A1096       9.538  34.566  35.816  1.00 31.16           C  
ATOM   1673  O   ILE A1096       9.702  33.361  36.008  1.00 31.57           O  
ATOM   1674  CB  ILE A1096      10.175  35.700  33.643  1.00 30.61           C  
ATOM   1675  CG1 ILE A1096       9.736  35.879  32.187  1.00 31.26           C  
ATOM   1676  CG2 ILE A1096      11.416  34.850  33.729  1.00 31.44           C  
ATOM   1677  CD1 ILE A1096      10.729  36.640  31.335  1.00 30.47           C  
ATOM   1678  N   PHE A1097       9.761  35.469  36.764  1.00 30.85           N  
ATOM   1679  CA  PHE A1097      10.405  35.093  38.033  1.00 31.53           C  
ATOM   1680  C   PHE A1097       9.418  34.633  39.105  1.00 31.96           C  
ATOM   1681  O   PHE A1097       9.820  34.289  40.214  1.00 32.41           O  
ATOM   1682  CB  PHE A1097      11.366  36.204  38.490  1.00 31.10           C  
ATOM   1683  CG  PHE A1097      12.601  36.279  37.637  1.00 30.05           C  
ATOM   1684  CD1 PHE A1097      13.687  35.476  37.914  1.00 30.67           C  
ATOM   1685  CD2 PHE A1097      12.645  37.089  36.516  1.00 30.07           C  
ATOM   1686  CE1 PHE A1097      14.809  35.508  37.125  1.00 30.03           C  
ATOM   1687  CE2 PHE A1097      13.735  37.122  35.715  1.00 30.07           C  
ATOM   1688  CZ  PHE A1097      14.848  36.322  36.017  1.00 30.27           C  
ATOM   1689  N   SER A1098       8.146  34.562  38.727  1.00 32.27           N  
ATOM   1690  CA  SER A1098       7.150  33.781  39.453  1.00 32.66           C  
ATOM   1691  C   SER A1098       6.819  32.438  38.769  1.00 32.90           C  
ATOM   1692  O   SER A1098       5.900  31.725  39.194  1.00 33.66           O  
ATOM   1693  CB  SER A1098       5.878  34.602  39.561  1.00 32.47           C  
ATOM   1694  OG  SER A1098       5.225  34.632  38.319  1.00 31.73           O  
ATOM   1695  N   LEU A1099       7.557  32.106  37.711  1.00 33.83           N  
ATOM   1696  CA  LEU A1099       7.278  30.946  36.851  1.00 33.46           C  
ATOM   1697  C   LEU A1099       5.811  30.868  36.449  1.00 33.83           C  
ATOM   1698  O   LEU A1099       5.139  29.871  36.685  1.00 34.43           O  
ATOM   1699  CB  LEU A1099       7.754  29.635  37.499  1.00 33.77           C  
ATOM   1700  CG  LEU A1099       9.267  29.522  37.741  1.00 34.16           C  
ATOM   1701  CD1 LEU A1099       9.586  28.212  38.447  1.00 36.13           C  
ATOM   1702  CD2 LEU A1099      10.061  29.613  36.462  1.00 34.62           C  
ATOM   1703  N   GLY A1100       5.334  31.961  35.868  1.00 33.70           N  
ATOM   1704  CA  GLY A1100       4.068  31.989  35.179  1.00 33.94           C  
ATOM   1705  C   GLY A1100       2.859  32.208  36.058  1.00 34.12           C  
ATOM   1706  O   GLY A1100       1.772  31.796  35.682  1.00 35.12           O  
ATOM   1707  N   ALA A1101       3.034  32.889  37.189  1.00 33.53           N  
ATOM   1708  CA  ALA A1101       1.902  33.261  38.050  1.00 33.66           C  
ATOM   1709  C   ALA A1101       1.183  34.475  37.469  1.00 33.25           C  
ATOM   1710  O   ALA A1101       1.713  35.156  36.613  1.00 33.34           O  
ATOM   1711  CB  ALA A1101       2.373  33.548  39.463  1.00 33.60           C  
ATOM   1712  N   SER A1102      -0.047  34.704  37.921  1.00 32.89           N  
ATOM   1713  CA  SER A1102      -0.804  35.880  37.542  1.00 32.81           C  
ATOM   1714  C   SER A1102      -0.352  37.060  38.405  1.00 32.52           C  
ATOM   1715  O   SER A1102      -0.212  36.909  39.615  1.00 31.88           O  
ATOM   1716  CB  SER A1102      -2.290  35.638  37.770  1.00 33.41           C  
ATOM   1717  OG  SER A1102      -3.028  36.474  36.937  1.00 37.35           O  
ATOM   1718  N   PRO A1103      -0.112  38.232  37.789  1.00 32.39           N  
ATOM   1719  CA  PRO A1103       0.243  39.427  38.575  1.00 32.29           C  
ATOM   1720  C   PRO A1103      -0.800  39.852  39.621  1.00 32.22           C  
ATOM   1721  O   PRO A1103      -1.995  39.512  39.515  1.00 31.61           O  
ATOM   1722  CB  PRO A1103       0.431  40.510  37.501  1.00 32.76           C  
ATOM   1723  CG  PRO A1103       0.710  39.780  36.260  1.00 33.40           C  
ATOM   1724  CD  PRO A1103      -0.058  38.492  36.336  1.00 32.94           C  
ATOM   1725  N   TYR A1104      -0.324  40.585  40.631  1.00 32.16           N  
ATOM   1726  CA  TYR A1104      -1.159  41.112  41.724  1.00 33.23           C  
ATOM   1727  C   TYR A1104      -2.038  40.024  42.331  1.00 34.80           C  
ATOM   1728  O   TYR A1104      -3.259  40.143  42.326  1.00 34.48           O  
ATOM   1729  CB  TYR A1104      -1.999  42.302  41.231  1.00 32.28           C  
ATOM   1730  CG  TYR A1104      -1.145  43.416  40.674  1.00 31.61           C  
ATOM   1731  CD1 TYR A1104      -0.488  44.308  41.515  1.00 31.85           C  
ATOM   1732  CD2 TYR A1104      -0.984  43.566  39.306  1.00 31.68           C  
ATOM   1733  CE1 TYR A1104       0.332  45.316  40.990  1.00 31.33           C  
ATOM   1734  CE2 TYR A1104      -0.175  44.547  38.772  1.00 30.93           C  
ATOM   1735  CZ  TYR A1104       0.473  45.442  39.620  1.00 30.63           C  
ATOM   1736  OH  TYR A1104       1.292  46.434  39.081  1.00 32.08           O  
ATOM   1737  N   PRO A1105      -1.413  38.956  42.847  1.00 36.76           N  
ATOM   1738  CA  PRO A1105      -2.158  37.827  43.416  1.00 38.21           C  
ATOM   1739  C   PRO A1105      -3.245  38.219  44.444  1.00 39.67           C  
ATOM   1740  O   PRO A1105      -2.944  38.840  45.458  1.00 40.46           O  
ATOM   1741  CB  PRO A1105      -1.057  36.967  44.069  1.00 38.15           C  
ATOM   1742  CG  PRO A1105       0.205  37.683  43.931  1.00 38.25           C  
ATOM   1743  CD  PRO A1105       0.044  38.755  42.915  1.00 37.08           C  
ATOM   1744  N   GLY A1106      -4.501  37.880  44.157  1.00 40.96           N  
ATOM   1745  CA  GLY A1106      -5.612  38.114  45.089  1.00 41.54           C  
ATOM   1746  C   GLY A1106      -6.136  39.548  45.163  1.00 42.35           C  
ATOM   1747  O   GLY A1106      -7.110  39.823  45.876  1.00 42.21           O  
ATOM   1748  N   VAL A1107      -5.507  40.459  44.419  1.00 42.55           N  
ATOM   1749  CA  VAL A1107      -5.848  41.872  44.484  1.00 42.72           C  
ATOM   1750  C   VAL A1107      -7.016  42.136  43.573  1.00 43.07           C  
ATOM   1751  O   VAL A1107      -7.020  41.708  42.434  1.00 43.74           O  
ATOM   1752  CB  VAL A1107      -4.681  42.760  44.034  1.00 42.44           C  
ATOM   1753  CG1 VAL A1107      -5.090  44.233  44.044  1.00 42.79           C  
ATOM   1754  CG2 VAL A1107      -3.477  42.539  44.934  1.00 42.58           C  
ATOM   1755  N   LYS A1108      -8.022  42.845  44.066  1.00 43.59           N  
ATOM   1756  CA  LYS A1108      -9.131  43.208  43.195  1.00 43.60           C  
ATOM   1757  C   LYS A1108      -8.742  44.429  42.369  1.00 42.71           C  
ATOM   1758  O   LYS A1108      -8.286  45.433  42.906  1.00 42.36           O  
ATOM   1759  CB  LYS A1108     -10.424  43.404  43.995  1.00 44.29           C  
ATOM   1760  CG  LYS A1108     -10.996  42.055  44.462  1.00 45.50           C  
ATOM   1761  CD  LYS A1108     -12.472  42.081  44.720  1.00 45.30           C  
ATOM   1762  CE  LYS A1108     -13.036  40.658  44.747  1.00 46.47           C  
ATOM   1763  NZ  LYS A1108     -14.459  40.629  45.198  1.00 46.88           N  
ATOM   1764  N   ILE A1109      -8.885  44.300  41.055  1.00 42.29           N  
ATOM   1765  CA  ILE A1109      -8.458  45.328  40.104  1.00 41.89           C  
ATOM   1766  C   ILE A1109      -9.618  46.288  39.833  1.00 41.61           C  
ATOM   1767  O   ILE A1109     -10.419  46.068  38.926  1.00 41.36           O  
ATOM   1768  CB  ILE A1109      -7.945  44.692  38.792  1.00 42.03           C  
ATOM   1769  CG1 ILE A1109      -6.854  43.653  39.085  1.00 42.25           C  
ATOM   1770  CG2 ILE A1109      -7.428  45.750  37.841  1.00 41.92           C  
ATOM   1771  CD1 ILE A1109      -5.621  44.189  39.873  1.00 41.50           C  
ATOM   1772  N   ASP A1110      -9.707  47.339  40.645  1.00 40.70           N  
ATOM   1773  CA  ASP A1110     -10.796  48.306  40.556  1.00 40.09           C  
ATOM   1774  C   ASP A1110     -10.251  49.732  40.701  1.00 39.50           C  
ATOM   1775  O   ASP A1110      -9.053  49.944  40.573  1.00 38.85           O  
ATOM   1776  CB  ASP A1110     -11.836  47.976  41.626  1.00 40.18           C  
ATOM   1777  CG  ASP A1110     -11.276  48.043  43.035  1.00 40.22           C  
ATOM   1778  OD1 ASP A1110     -10.081  48.357  43.208  1.00 40.93           O  
ATOM   1779  OD2 ASP A1110     -12.035  47.787  43.984  1.00 43.83           O  
ATOM   1780  N   GLU A1111     -11.113  50.711  40.967  1.00 38.95           N  
ATOM   1781  CA  GLU A1111     -10.648  52.092  41.144  1.00 38.76           C  
ATOM   1782  C   GLU A1111      -9.661  52.242  42.298  1.00 37.98           C  
ATOM   1783  O   GLU A1111      -8.773  53.087  42.228  1.00 37.87           O  
ATOM   1784  CB  GLU A1111     -11.818  53.070  41.331  1.00 39.30           C  
ATOM   1785  CG  GLU A1111     -12.429  53.571  40.014  1.00 41.47           C  
ATOM   1786  CD  GLU A1111     -11.505  54.504  39.223  1.00 46.10           C  
ATOM   1787  OE1 GLU A1111     -10.510  55.013  39.790  1.00 49.07           O  
ATOM   1788  OE2 GLU A1111     -11.790  54.739  38.025  1.00 49.91           O  
ATOM   1789  N   GLU A1112      -9.809  51.413  43.333  1.00 37.26           N  
ATOM   1790  CA  GLU A1112      -8.905  51.433  44.492  1.00 37.15           C  
ATOM   1791  C   GLU A1112      -7.514  50.925  44.096  1.00 36.44           C  
ATOM   1792  O   GLU A1112      -6.502  51.541  44.436  1.00 36.51           O  
ATOM   1793  CB  GLU A1112      -9.483  50.586  45.633  1.00 37.55           C  
ATOM   1794  CG  GLU A1112      -8.580  50.392  46.876  1.00 37.83           C  
ATOM   1795  CD  GLU A1112      -8.204  51.679  47.581  1.00 36.81           C  
ATOM   1796  OE1 GLU A1112      -8.708  52.738  47.180  1.00 37.48           O  
ATOM   1797  OE2 GLU A1112      -7.394  51.634  48.541  1.00 37.87           O  
ATOM   1798  N   PHE A1113      -7.475  49.801  43.386  1.00 35.77           N  
ATOM   1799  CA  PHE A1113      -6.215  49.283  42.840  1.00 35.74           C  
ATOM   1800  C   PHE A1113      -5.501  50.372  42.068  1.00 35.58           C  
ATOM   1801  O   PHE A1113      -4.291  50.601  42.232  1.00 34.89           O  
ATOM   1802  CB  PHE A1113      -6.466  48.098  41.916  1.00 36.13           C  
ATOM   1803  CG  PHE A1113      -5.247  47.680  41.136  1.00 35.67           C  
ATOM   1804  CD1 PHE A1113      -4.220  47.003  41.767  1.00 37.54           C  
ATOM   1805  CD2 PHE A1113      -5.132  47.979  39.791  1.00 35.78           C  
ATOM   1806  CE1 PHE A1113      -3.094  46.620  41.060  1.00 36.16           C  
ATOM   1807  CE2 PHE A1113      -3.987  47.604  39.061  1.00 37.43           C  
ATOM   1808  CZ  PHE A1113      -2.976  46.925  39.705  1.00 37.35           C  
ATOM   1809  N   CYS A1114      -6.251  51.036  41.206  1.00 35.48           N  
ATOM   1810  CA  CYS A1114      -5.684  52.070  40.357  1.00 36.22           C  
ATOM   1811  C   CYS A1114      -5.171  53.250  41.158  1.00 36.15           C  
ATOM   1812  O   CYS A1114      -4.096  53.775  40.873  1.00 36.06           O  
ATOM   1813  CB  CYS A1114      -6.711  52.511  39.320  1.00 36.66           C  
ATOM   1814  SG  CYS A1114      -6.980  51.215  38.088  1.00 39.12           S  
ATOM   1815  N   ARG A1115      -5.926  53.641  42.183  1.00 35.94           N  
ATOM   1816  CA  ARG A1115      -5.508  54.707  43.081  1.00 36.23           C  
ATOM   1817  C   ARG A1115      -4.175  54.371  43.750  1.00 35.90           C  
ATOM   1818  O   ARG A1115      -3.253  55.183  43.732  1.00 36.74           O  
ATOM   1819  CB  ARG A1115      -6.579  54.946  44.149  1.00 35.85           C  
ATOM   1820  CG  ARG A1115      -6.428  56.233  44.953  1.00 36.80           C  
ATOM   1821  CD  ARG A1115      -7.449  56.274  46.090  1.00 38.04           C  
ATOM   1822  NE  ARG A1115      -7.145  55.257  47.094  1.00 39.82           N  
ATOM   1823  CZ  ARG A1115      -6.222  55.373  48.051  1.00 42.41           C  
ATOM   1824  NH1 ARG A1115      -5.490  56.479  48.174  1.00 43.98           N  
ATOM   1825  NH2 ARG A1115      -6.014  54.369  48.893  1.00 43.06           N  
ATOM   1826  N   ARG A1116      -4.074  53.176  44.324  1.00 35.57           N  
ATOM   1827  CA  ARG A1116      -2.853  52.767  45.032  1.00 35.93           C  
ATOM   1828  C   ARG A1116      -1.655  52.692  44.080  1.00 35.28           C  
ATOM   1829  O   ARG A1116      -0.517  52.961  44.475  1.00 33.43           O  
ATOM   1830  CB  ARG A1116      -3.043  51.395  45.675  1.00 35.85           C  
ATOM   1831  CG  ARG A1116      -4.147  51.326  46.730  1.00 38.01           C  
ATOM   1832  CD  ARG A1116      -4.380  49.873  47.153  1.00 39.83           C  
ATOM   1833  NE  ARG A1116      -3.301  49.391  48.022  1.00 43.68           N  
ATOM   1834  CZ  ARG A1116      -3.142  48.127  48.421  1.00 45.44           C  
ATOM   1835  NH1 ARG A1116      -3.991  47.171  48.029  1.00 46.25           N  
ATOM   1836  NH2 ARG A1116      -2.127  47.815  49.228  1.00 45.75           N  
ATOM   1837  N   LEU A1117      -1.922  52.297  42.839  1.00 35.63           N  
ATOM   1838  CA  LEU A1117      -0.874  52.200  41.835  1.00 36.55           C  
ATOM   1839  C   LEU A1117      -0.284  53.579  41.540  1.00 37.09           C  
ATOM   1840  O   LEU A1117       0.929  53.753  41.533  1.00 36.41           O  
ATOM   1841  CB  LEU A1117      -1.431  51.561  40.564  1.00 37.04           C  
ATOM   1842  CG  LEU A1117      -0.403  50.884  39.687  1.00 36.56           C  
ATOM   1843  CD1 LEU A1117       0.261  49.683  40.379  1.00 35.86           C  
ATOM   1844  CD2 LEU A1117      -1.093  50.462  38.415  1.00 36.77           C  
ATOM   1845  N   LYS A1118      -1.144  54.569  41.321  1.00 38.13           N  
ATOM   1846  CA  LYS A1118      -0.667  55.936  41.121  1.00 39.21           C  
ATOM   1847  C   LYS A1118       0.072  56.492  42.331  1.00 39.24           C  
ATOM   1848  O   LYS A1118       1.001  57.277  42.172  1.00 41.27           O  
ATOM   1849  CB  LYS A1118      -1.809  56.880  40.743  1.00 39.59           C  
ATOM   1850  CG  LYS A1118      -2.025  56.984  39.261  1.00 41.90           C  
ATOM   1851  CD  LYS A1118      -2.887  58.174  38.886  1.00 42.27           C  
ATOM   1852  CE  LYS A1118      -2.070  59.436  38.643  1.00 44.17           C  
ATOM   1853  NZ  LYS A1118      -2.918  60.428  37.898  1.00 45.54           N  
ATOM   1854  N   GLU A1119      -0.324  56.087  43.535  1.00 38.60           N  
ATOM   1855  CA  GLU A1119       0.320  56.572  44.744  1.00 37.91           C  
ATOM   1856  C   GLU A1119       1.676  55.900  44.989  1.00 37.01           C  
ATOM   1857  O   GLU A1119       2.489  56.411  45.758  1.00 37.28           O  
ATOM   1858  CB  GLU A1119      -0.607  56.394  45.951  1.00 38.85           C  
ATOM   1859  CG  GLU A1119      -1.917  57.167  45.830  1.00 40.91           C  
ATOM   1860  CD  GLU A1119      -1.765  58.684  45.985  1.00 44.57           C  
ATOM   1861  OE1 GLU A1119      -0.734  59.155  46.511  1.00 47.05           O  
ATOM   1862  OE2 GLU A1119      -2.705  59.407  45.596  1.00 47.43           O  
ATOM   1863  N   GLY A1120       1.925  54.763  44.345  1.00 34.92           N  
ATOM   1864  CA  GLY A1120       3.231  54.083  44.474  1.00 34.38           C  
ATOM   1865  C   GLY A1120       3.231  52.633  44.948  1.00 33.65           C  
ATOM   1866  O   GLY A1120       4.298  52.048  45.157  1.00 32.98           O  
ATOM   1867  N   THR A1121       2.053  52.032  45.134  1.00 32.63           N  
ATOM   1868  CA  THR A1121       2.011  50.647  45.588  1.00 31.96           C  
ATOM   1869  C   THR A1121       2.476  49.735  44.471  1.00 30.70           C  
ATOM   1870  O   THR A1121       2.062  49.905  43.357  1.00 29.93           O  
ATOM   1871  CB  THR A1121       0.583  50.253  46.000  1.00 32.41           C  
ATOM   1872  OG1 THR A1121       0.192  51.089  47.085  1.00 33.31           O  
ATOM   1873  CG2 THR A1121       0.521  48.788  46.443  1.00 33.97           C  
ATOM   1874  N   ARG A1122       3.327  48.767  44.793  1.00 30.21           N  
ATOM   1875  CA  ARG A1122       3.891  47.851  43.804  1.00 29.90           C  
ATOM   1876  C   ARG A1122       3.787  46.415  44.302  1.00 29.29           C  
ATOM   1877  O   ARG A1122       3.695  46.166  45.519  1.00 30.29           O  
ATOM   1878  CB  ARG A1122       5.376  48.185  43.586  1.00 28.89           C  
ATOM   1879  CG  ARG A1122       5.647  49.607  43.119  1.00 28.72           C  
ATOM   1880  CD  ARG A1122       5.199  49.805  41.697  1.00 30.03           C  
ATOM   1881  NE  ARG A1122       5.446  51.160  41.202  1.00 29.29           N  
ATOM   1882  CZ  ARG A1122       4.552  52.153  41.172  1.00 30.80           C  
ATOM   1883  NH1 ARG A1122       3.322  52.000  41.650  1.00 30.52           N  
ATOM   1884  NH2 ARG A1122       4.881  53.325  40.652  1.00 28.08           N  
ATOM   1885  N   MET A1123       3.842  45.478  43.370  1.00 29.23           N  
ATOM   1886  CA  MET A1123       3.960  44.071  43.710  1.00 30.60           C  
ATOM   1887  C   MET A1123       5.208  43.773  44.518  1.00 31.52           C  
ATOM   1888  O   MET A1123       6.269  44.376  44.292  1.00 31.75           O  
ATOM   1889  CB  MET A1123       4.049  43.220  42.434  1.00 29.74           C  
ATOM   1890  CG  MET A1123       2.759  42.979  41.766  1.00 30.10           C  
ATOM   1891  SD  MET A1123       2.864  41.705  40.503  1.00 31.98           S  
ATOM   1892  CE  MET A1123       3.205  42.698  39.077  1.00 30.39           C  
ATOM   1893  N   ARG A1124       5.083  42.818  45.435  1.00 32.51           N  
ATOM   1894  CA  ARG A1124       6.216  42.277  46.159  1.00 34.12           C  
ATOM   1895  C   ARG A1124       7.034  41.359  45.258  1.00 33.59           C  
ATOM   1896  O   ARG A1124       6.571  40.940  44.191  1.00 33.32           O  
ATOM   1897  CB  ARG A1124       5.736  41.493  47.381  1.00 34.77           C  
ATOM   1898  CG  ARG A1124       4.949  42.295  48.387  1.00 37.53           C  
ATOM   1899  CD  ARG A1124       4.942  41.544  49.702  1.00 38.90           C  
ATOM   1900  NE  ARG A1124       4.000  42.065  50.688  1.00 43.19           N  
ATOM   1901  CZ  ARG A1124       4.133  43.221  51.336  1.00 46.49           C  
ATOM   1902  NH1 ARG A1124       5.152  44.037  51.079  1.00 49.68           N  
ATOM   1903  NH2 ARG A1124       3.223  43.578  52.237  1.00 47.01           N  
ATOM   1904  N   ALA A1125       8.259  41.052  45.676  1.00 33.51           N  
ATOM   1905  CA  ALA A1125       9.129  40.169  44.895  1.00 33.07           C  
ATOM   1906  C   ALA A1125       8.490  38.790  44.671  1.00 33.56           C  
ATOM   1907  O   ALA A1125       7.872  38.231  45.579  1.00 33.43           O  
ATOM   1908  CB  ALA A1125      10.468  40.012  45.607  1.00 33.31           C  
ATOM   1909  N   PRO A1126       8.619  38.239  43.456  1.00 33.95           N  
ATOM   1910  CA  PRO A1126       8.101  36.902  43.189  1.00 34.16           C  
ATOM   1911  C   PRO A1126       9.039  35.838  43.745  1.00 35.07           C  
ATOM   1912  O   PRO A1126      10.175  36.140  44.143  1.00 35.72           O  
ATOM   1913  CB  PRO A1126       8.045  36.856  41.666  1.00 34.20           C  
ATOM   1914  CG  PRO A1126       9.137  37.692  41.237  1.00 32.87           C  
ATOM   1915  CD  PRO A1126       9.262  38.809  42.266  1.00 33.55           C  
ATOM   1916  N   ASP A1127       8.557  34.596  43.789  1.00 35.91           N  
ATOM   1917  CA  ASP A1127       9.234  33.566  44.559  1.00 35.90           C  
ATOM   1918  C   ASP A1127      10.599  33.159  44.041  1.00 35.81           C  
ATOM   1919  O   ASP A1127      11.409  32.655  44.817  1.00 36.63           O  
ATOM   1920  CB  ASP A1127       8.348  32.327  44.687  1.00 36.51           C  
ATOM   1921  CG  ASP A1127       7.131  32.573  45.558  1.00 38.18           C  
ATOM   1922  OD1 ASP A1127       7.108  33.594  46.286  1.00 39.86           O  
ATOM   1923  OD2 ASP A1127       6.194  31.744  45.513  1.00 41.65           O  
ATOM   1924  N   TYR A1128      10.884  33.373  42.760  1.00 35.58           N  
ATOM   1925  CA  TYR A1128      12.143  32.855  42.197  1.00 35.60           C  
ATOM   1926  C   TYR A1128      13.087  33.968  41.734  1.00 35.53           C  
ATOM   1927  O   TYR A1128      14.086  33.711  41.058  1.00 35.67           O  
ATOM   1928  CB  TYR A1128      11.842  31.867  41.070  1.00 36.72           C  
ATOM   1929  CG  TYR A1128      10.776  30.839  41.420  1.00 36.72           C  
ATOM   1930  CD1 TYR A1128      11.111  29.637  42.034  1.00 38.74           C  
ATOM   1931  CD2 TYR A1128       9.439  31.065  41.118  1.00 37.87           C  
ATOM   1932  CE1 TYR A1128      10.136  28.692  42.343  1.00 39.10           C  
ATOM   1933  CE2 TYR A1128       8.456  30.130  41.427  1.00 38.68           C  
ATOM   1934  CZ  TYR A1128       8.809  28.946  42.036  1.00 39.71           C  
ATOM   1935  OH  TYR A1128       7.819  28.021  42.345  1.00 40.05           O  
ATOM   1936  N   THR A1129      12.805  35.201  42.143  1.00 35.13           N  
ATOM   1937  CA  THR A1129      13.615  36.324  41.709  1.00 34.90           C  
ATOM   1938  C   THR A1129      14.981  36.361  42.360  1.00 34.50           C  
ATOM   1939  O   THR A1129      15.193  35.802  43.448  1.00 34.41           O  
ATOM   1940  CB  THR A1129      12.913  37.662  41.985  1.00 35.70           C  
ATOM   1941  OG1 THR A1129      13.567  38.702  41.255  1.00 35.11           O  
ATOM   1942  CG2 THR A1129      12.918  38.013  43.452  1.00 34.44           C  
ATOM   1943  N   THR A1130      15.907  37.044  41.701  1.00 33.52           N  
ATOM   1944  CA  THR A1130      17.092  37.523  42.369  1.00 33.28           C  
ATOM   1945  C   THR A1130      16.814  38.970  42.822  1.00 33.13           C  
ATOM   1946  O   THR A1130      15.905  39.621  42.280  1.00 32.79           O  
ATOM   1947  CB  THR A1130      18.300  37.498  41.444  1.00 33.78           C  
ATOM   1948  OG1 THR A1130      18.144  38.462  40.397  1.00 32.62           O  
ATOM   1949  CG2 THR A1130      18.481  36.125  40.818  1.00 34.48           C  
ATOM   1950  N   PRO A1131      17.589  39.483  43.801  1.00 32.13           N  
ATOM   1951  CA  PRO A1131      17.454  40.876  44.205  1.00 32.51           C  
ATOM   1952  C   PRO A1131      17.632  41.835  43.035  1.00 32.16           C  
ATOM   1953  O   PRO A1131      16.887  42.810  42.936  1.00 33.02           O  
ATOM   1954  CB  PRO A1131      18.582  41.059  45.230  1.00 32.61           C  
ATOM   1955  CG  PRO A1131      18.895  39.700  45.704  1.00 32.87           C  
ATOM   1956  CD  PRO A1131      18.658  38.805  44.555  1.00 32.67           C  
ATOM   1957  N   GLU A1132      18.588  41.558  42.145  1.00 32.06           N  
ATOM   1958  CA  GLU A1132      18.830  42.445  41.008  1.00 32.14           C  
ATOM   1959  C   GLU A1132      17.656  42.486  40.054  1.00 31.08           C  
ATOM   1960  O   GLU A1132      17.368  43.537  39.458  1.00 31.79           O  
ATOM   1961  CB  GLU A1132      20.069  42.036  40.233  1.00 33.45           C  
ATOM   1962  CG  GLU A1132      21.355  42.143  41.021  1.00 34.77           C  
ATOM   1963  CD  GLU A1132      21.623  40.972  41.981  1.00 41.34           C  
ATOM   1964  OE1 GLU A1132      20.930  39.924  41.935  1.00 42.09           O  
ATOM   1965  OE2 GLU A1132      22.560  41.117  42.803  1.00 46.22           O  
ATOM   1966  N   MET A1133      17.007  41.342  39.848  1.00 30.17           N  
ATOM   1967  CA  MET A1133      15.870  41.280  38.924  1.00 30.95           C  
ATOM   1968  C   MET A1133      14.648  41.998  39.536  1.00 30.17           C  
ATOM   1969  O   MET A1133      13.925  42.692  38.818  1.00 29.98           O  
ATOM   1970  CB  MET A1133      15.544  39.830  38.552  1.00 31.15           C  
ATOM   1971  CG  MET A1133      16.529  39.221  37.554  1.00 32.52           C  
ATOM   1972  SD  MET A1133      16.744  40.177  36.023  1.00 36.77           S  
ATOM   1973  CE  MET A1133      15.122  40.635  35.635  1.00 32.67           C  
ATOM   1974  N   TYR A1134      14.479  41.916  40.844  1.00 30.36           N  
ATOM   1975  CA  TYR A1134      13.363  42.644  41.464  1.00 29.58           C  
ATOM   1976  C   TYR A1134      13.634  44.156  41.430  1.00 29.15           C  
ATOM   1977  O   TYR A1134      12.726  44.948  41.153  1.00 29.18           O  
ATOM   1978  CB  TYR A1134      13.104  42.168  42.870  1.00 29.84           C  
ATOM   1979  CG  TYR A1134      11.930  42.867  43.510  1.00 29.80           C  
ATOM   1980  CD1 TYR A1134      10.658  42.779  42.974  1.00 28.88           C  
ATOM   1981  CD2 TYR A1134      12.084  43.582  44.696  1.00 30.64           C  
ATOM   1982  CE1 TYR A1134       9.581  43.423  43.562  1.00 30.12           C  
ATOM   1983  CE2 TYR A1134      10.996  44.211  45.302  1.00 30.34           C  
ATOM   1984  CZ  TYR A1134       9.755  44.139  44.724  1.00 30.36           C  
ATOM   1985  OH  TYR A1134       8.701  44.769  45.328  1.00 30.62           O  
ATOM   1986  N   GLN A1135      14.877  44.567  41.679  1.00 28.14           N  
ATOM   1987  CA  GLN A1135      15.222  45.979  41.525  1.00 28.33           C  
ATOM   1988  C   GLN A1135      14.878  46.470  40.106  1.00 28.90           C  
ATOM   1989  O   GLN A1135      14.397  47.577  39.926  1.00 28.84           O  
ATOM   1990  CB  GLN A1135      16.706  46.199  41.772  1.00 28.41           C  
ATOM   1991  CG  GLN A1135      17.136  47.659  41.676  1.00 29.40           C  
ATOM   1992  CD  GLN A1135      16.530  48.514  42.741  1.00 31.53           C  
ATOM   1993  OE1 GLN A1135      16.813  48.348  43.934  1.00 33.01           O  
ATOM   1994  NE2 GLN A1135      15.660  49.440  42.327  1.00 32.03           N  
ATOM   1995  N   THR A1136      15.150  45.655  39.083  1.00 29.18           N  
ATOM   1996  CA  THR A1136      14.855  46.035  37.719  1.00 28.83           C  
ATOM   1997  C   THR A1136      13.341  46.205  37.514  1.00 27.44           C  
ATOM   1998  O   THR A1136      12.914  47.126  36.823  1.00 27.14           O  
ATOM   1999  CB  THR A1136      15.464  45.027  36.734  1.00 29.09           C  
ATOM   2000  OG1 THR A1136      16.903  45.076  36.899  1.00 32.15           O  
ATOM   2001  CG2 THR A1136      15.112  45.363  35.287  1.00 29.28           C  
ATOM   2002  N   MET A1137      12.560  45.306  38.095  1.00 27.07           N  
ATOM   2003  CA  MET A1137      11.086  45.447  38.070  1.00 28.41           C  
ATOM   2004  C   MET A1137      10.675  46.785  38.640  1.00 27.75           C  
ATOM   2005  O   MET A1137       9.910  47.520  38.015  1.00 28.46           O  
ATOM   2006  CB  MET A1137      10.435  44.328  38.845  1.00 28.22           C  
ATOM   2007  CG  MET A1137      10.607  42.944  38.220  1.00 29.91           C  
ATOM   2008  SD  MET A1137      10.051  41.638  39.316  1.00 30.73           S  
ATOM   2009  CE  MET A1137      11.103  40.279  38.873  1.00 33.29           C  
ATOM   2010  N   LEU A1138      11.182  47.128  39.830  1.00 28.74           N  
ATOM   2011  CA  LEU A1138      10.881  48.424  40.459  1.00 28.35           C  
ATOM   2012  C   LEU A1138      11.261  49.619  39.594  1.00 28.68           C  
ATOM   2013  O   LEU A1138      10.497  50.604  39.501  1.00 27.81           O  
ATOM   2014  CB  LEU A1138      11.521  48.533  41.839  1.00 28.67           C  
ATOM   2015  CG  LEU A1138      11.083  47.525  42.907  1.00 28.98           C  
ATOM   2016  CD1 LEU A1138      11.888  47.742  44.157  1.00 32.34           C  
ATOM   2017  CD2 LEU A1138       9.595  47.636  43.159  1.00 31.62           C  
ATOM   2018  N   ASP A1139      12.420  49.522  38.920  1.00 28.57           N  
ATOM   2019  CA  ASP A1139      12.856  50.552  37.988  1.00 28.45           C  
ATOM   2020  C   ASP A1139      11.864  50.707  36.822  1.00 28.90           C  
ATOM   2021  O   ASP A1139      11.528  51.822  36.434  1.00 29.98           O  
ATOM   2022  CB  ASP A1139      14.236  50.209  37.431  1.00 29.28           C  
ATOM   2023  CG  ASP A1139      15.334  50.231  38.476  1.00 31.34           C  
ATOM   2024  OD1 ASP A1139      15.137  50.684  39.625  1.00 30.87           O  
ATOM   2025  OD2 ASP A1139      16.459  49.804  38.097  1.00 34.27           O  
ATOM   2026  N   CYS A1140      11.418  49.581  36.270  1.00 28.03           N  
ATOM   2027  CA  CYS A1140      10.464  49.568  35.147  1.00 28.20           C  
ATOM   2028  C   CYS A1140       9.129  50.137  35.577  1.00 27.95           C  
ATOM   2029  O   CYS A1140       8.411  50.692  34.749  1.00 28.08           O  
ATOM   2030  CB  CYS A1140      10.244  48.153  34.626  1.00 28.74           C  
ATOM   2031  SG  CYS A1140      11.669  47.521  33.716  1.00 29.21           S  
ATOM   2032  N   TRP A1141       8.823  50.005  36.861  1.00 27.88           N  
ATOM   2033  CA  TRP A1141       7.579  50.532  37.424  1.00 28.60           C  
ATOM   2034  C   TRP A1141       7.710  51.942  37.993  1.00 29.42           C  
ATOM   2035  O   TRP A1141       6.908  52.347  38.834  1.00 30.40           O  
ATOM   2036  CB  TRP A1141       7.001  49.585  38.482  1.00 28.32           C  
ATOM   2037  CG  TRP A1141       6.734  48.213  38.010  1.00 27.64           C  
ATOM   2038  CD1 TRP A1141       6.347  47.842  36.768  1.00 27.87           C  
ATOM   2039  CD2 TRP A1141       6.794  47.025  38.786  1.00 26.85           C  
ATOM   2040  NE1 TRP A1141       6.199  46.488  36.703  1.00 28.53           N  
ATOM   2041  CE2 TRP A1141       6.458  45.953  37.925  1.00 27.42           C  
ATOM   2042  CE3 TRP A1141       7.119  46.751  40.123  1.00 28.08           C  
ATOM   2043  CZ2 TRP A1141       6.434  44.636  38.356  1.00 27.55           C  
ATOM   2044  CZ3 TRP A1141       7.086  45.437  40.557  1.00 26.93           C  
ATOM   2045  CH2 TRP A1141       6.738  44.397  39.667  1.00 27.17           C  
ATOM   2046  N   HIS A1142       8.700  52.715  37.533  1.00 29.20           N  
ATOM   2047  CA  HIS A1142       8.771  54.095  37.932  1.00 29.50           C  
ATOM   2048  C   HIS A1142       7.463  54.814  37.598  1.00 29.23           C  
ATOM   2049  O   HIS A1142       6.922  54.620  36.521  1.00 28.96           O  
ATOM   2050  CB  HIS A1142       9.939  54.826  37.285  1.00 29.78           C  
ATOM   2051  CG  HIS A1142      10.403  56.013  38.066  1.00 31.81           C  
ATOM   2052  ND1 HIS A1142       9.637  57.155  38.223  1.00 33.33           N  
ATOM   2053  CD2 HIS A1142      11.550  56.235  38.744  1.00 31.65           C  
ATOM   2054  CE1 HIS A1142      10.302  58.027  38.955  1.00 32.92           C  
ATOM   2055  NE2 HIS A1142      11.465  57.497  39.285  1.00 30.47           N  
ATOM   2056  N   GLY A1143       6.959  55.655  38.506  1.00 29.66           N  
ATOM   2057  CA  GLY A1143       5.697  56.321  38.256  1.00 30.65           C  
ATOM   2058  C   GLY A1143       5.798  57.345  37.137  1.00 31.67           C  
ATOM   2059  O   GLY A1143       4.795  57.640  36.468  1.00 31.84           O  
ATOM   2060  N   GLU A1144       6.997  57.902  36.952  1.00 31.74           N  
ATOM   2061  CA  GLU A1144       7.264  58.864  35.894  1.00 32.48           C  
ATOM   2062  C   GLU A1144       7.825  58.119  34.681  1.00 32.58           C  
ATOM   2063  O   GLU A1144       8.877  57.525  34.766  1.00 31.21           O  
ATOM   2064  CB  GLU A1144       8.239  59.933  36.382  1.00 33.48           C  
ATOM   2065  CG  GLU A1144       7.616  60.880  37.382  1.00 37.01           C  
ATOM   2066  CD  GLU A1144       6.531  61.793  36.788  1.00 42.62           C  
ATOM   2067  OE1 GLU A1144       6.333  61.816  35.545  1.00 46.14           O  
ATOM   2068  OE2 GLU A1144       5.860  62.499  37.583  1.00 46.61           O  
ATOM   2069  N   PRO A1145       7.105  58.130  33.557  1.00 32.42           N  
ATOM   2070  CA  PRO A1145       7.561  57.366  32.394  1.00 32.73           C  
ATOM   2071  C   PRO A1145       8.994  57.659  31.973  1.00 32.77           C  
ATOM   2072  O   PRO A1145       9.733  56.743  31.607  1.00 32.84           O  
ATOM   2073  CB  PRO A1145       6.579  57.789  31.298  1.00 32.85           C  
ATOM   2074  CG  PRO A1145       5.371  58.197  32.038  1.00 33.37           C  
ATOM   2075  CD  PRO A1145       5.828  58.813  33.295  1.00 33.01           C  
ATOM   2076  N   SER A1146       9.393  58.921  32.047  1.00 33.63           N  
ATOM   2077  CA  SER A1146      10.721  59.332  31.581  1.00 33.47           C  
ATOM   2078  C   SER A1146      11.863  58.839  32.451  1.00 33.70           C  
ATOM   2079  O   SER A1146      13.016  58.888  32.026  1.00 34.45           O  
ATOM   2080  CB  SER A1146      10.806  60.854  31.472  1.00 34.20           C  
ATOM   2081  OG  SER A1146      10.650  61.480  32.725  1.00 35.66           O  
ATOM   2082  N   GLN A1147      11.552  58.396  33.668  1.00 32.39           N  
ATOM   2083  CA  GLN A1147      12.562  57.896  34.604  1.00 32.79           C  
ATOM   2084  C   GLN A1147      12.688  56.386  34.601  1.00 31.93           C  
ATOM   2085  O   GLN A1147      13.594  55.834  35.236  1.00 31.89           O  
ATOM   2086  CB  GLN A1147      12.241  58.369  36.026  1.00 33.07           C  
ATOM   2087  CG  GLN A1147      12.187  59.874  36.130  1.00 35.68           C  
ATOM   2088  CD  GLN A1147      13.468  60.511  35.645  1.00 39.25           C  
ATOM   2089  OE1 GLN A1147      14.545  60.222  36.157  1.00 41.98           O  
ATOM   2090  NE2 GLN A1147      13.360  61.364  34.632  1.00 42.63           N  
ATOM   2091  N   ARG A1148      11.780  55.709  33.914  1.00 31.66           N  
ATOM   2092  CA  ARG A1148      11.937  54.264  33.665  1.00 31.37           C  
ATOM   2093  C   ARG A1148      13.121  54.089  32.730  1.00 30.99           C  
ATOM   2094  O   ARG A1148      13.412  54.986  31.928  1.00 31.15           O  
ATOM   2095  CB  ARG A1148      10.706  53.669  32.987  1.00 31.38           C  
ATOM   2096  CG  ARG A1148       9.454  53.781  33.818  1.00 31.01           C  
ATOM   2097  CD  ARG A1148       8.201  53.401  33.050  1.00 30.71           C  
ATOM   2098  NE  ARG A1148       7.076  53.870  33.827  1.00 29.20           N  
ATOM   2099  CZ  ARG A1148       5.868  54.191  33.362  1.00 29.02           C  
ATOM   2100  NH1 ARG A1148       5.557  54.071  32.083  1.00 31.19           N  
ATOM   2101  NH2 ARG A1148       4.967  54.672  34.207  1.00 31.47           N  
ATOM   2102  N   PRO A1149      13.798  52.935  32.806  1.00 31.63           N  
ATOM   2103  CA  PRO A1149      14.866  52.675  31.854  1.00 31.65           C  
ATOM   2104  C   PRO A1149      14.319  52.576  30.465  1.00 30.90           C  
ATOM   2105  O   PRO A1149      13.112  52.354  30.296  1.00 30.88           O  
ATOM   2106  CB  PRO A1149      15.418  51.314  32.275  1.00 32.24           C  
ATOM   2107  CG  PRO A1149      14.507  50.774  33.241  1.00 33.39           C  
ATOM   2108  CD  PRO A1149      13.652  51.846  33.776  1.00 32.39           C  
ATOM   2109  N   THR A1150      15.168  52.789  29.467  1.00 30.57           N  
ATOM   2110  CA  THR A1150      14.785  52.511  28.086  1.00 30.39           C  
ATOM   2111  C   THR A1150      15.053  51.041  27.786  1.00 29.32           C  
ATOM   2112  O   THR A1150      15.762  50.365  28.537  1.00 28.38           O  
ATOM   2113  CB  THR A1150      15.598  53.344  27.082  1.00 30.88           C  
ATOM   2114  OG1 THR A1150      16.991  53.006  27.207  1.00 30.26           O  
ATOM   2115  CG2 THR A1150      15.391  54.837  27.318  1.00 31.63           C  
ATOM   2116  N   PHE A1151      14.520  50.537  26.678  1.00 29.16           N  
ATOM   2117  CA  PHE A1151      14.808  49.160  26.321  1.00 29.20           C  
ATOM   2118  C   PHE A1151      16.289  48.966  26.020  1.00 29.16           C  
ATOM   2119  O   PHE A1151      16.827  47.939  26.387  1.00 28.96           O  
ATOM   2120  CB  PHE A1151      13.895  48.641  25.209  1.00 30.49           C  
ATOM   2121  CG  PHE A1151      12.529  48.305  25.703  1.00 28.90           C  
ATOM   2122  CD1 PHE A1151      12.343  47.220  26.550  1.00 29.68           C  
ATOM   2123  CD2 PHE A1151      11.422  49.053  25.328  1.00 30.95           C  
ATOM   2124  CE1 PHE A1151      11.098  46.888  27.022  1.00 30.14           C  
ATOM   2125  CE2 PHE A1151      10.170  48.709  25.798  1.00 30.21           C  
ATOM   2126  CZ  PHE A1151      10.014  47.640  26.658  1.00 30.08           C  
ATOM   2127  N   SER A1152      16.936  49.940  25.396  1.00 30.36           N  
ATOM   2128  CA  SER A1152      18.396  49.839  25.200  1.00 30.36           C  
ATOM   2129  C   SER A1152      19.113  49.700  26.539  1.00 30.73           C  
ATOM   2130  O   SER A1152      20.082  48.926  26.667  1.00 31.35           O  
ATOM   2131  CB  SER A1152      18.937  51.045  24.457  1.00 30.96           C  
ATOM   2132  OG  SER A1152      18.546  51.012  23.094  1.00 34.08           O  
ATOM   2133  N   GLU A1153      18.707  50.502  27.518  1.00 30.11           N  
ATOM   2134  CA  GLU A1153      19.308  50.407  28.858  1.00 30.47           C  
ATOM   2135  C   GLU A1153      19.054  49.047  29.498  1.00 29.80           C  
ATOM   2136  O   GLU A1153      19.938  48.503  30.154  1.00 29.86           O  
ATOM   2137  CB  GLU A1153      18.821  51.540  29.764  1.00 30.68           C  
ATOM   2138  CG  GLU A1153      19.397  52.882  29.391  1.00 32.42           C  
ATOM   2139  CD  GLU A1153      18.693  54.096  30.004  1.00 34.53           C  
ATOM   2140  OE1 GLU A1153      17.586  53.965  30.571  1.00 34.99           O  
ATOM   2141  OE2 GLU A1153      19.277  55.205  29.878  1.00 40.34           O  
ATOM   2142  N   LEU A1154      17.838  48.511  29.341  1.00 29.29           N  
ATOM   2143  CA  LEU A1154      17.505  47.183  29.876  1.00 29.10           C  
ATOM   2144  C   LEU A1154      18.319  46.076  29.202  1.00 29.25           C  
ATOM   2145  O   LEU A1154      18.736  45.125  29.858  1.00 30.65           O  
ATOM   2146  CB  LEU A1154      16.008  46.913  29.721  1.00 29.01           C  
ATOM   2147  CG  LEU A1154      15.136  47.714  30.683  1.00 29.55           C  
ATOM   2148  CD1 LEU A1154      13.670  47.754  30.187  1.00 29.48           C  
ATOM   2149  CD2 LEU A1154      15.219  47.150  32.077  1.00 32.01           C  
ATOM   2150  N   VAL A1155      18.521  46.183  27.911  1.00 29.24           N  
ATOM   2151  CA  VAL A1155      19.389  45.242  27.191  1.00 29.74           C  
ATOM   2152  C   VAL A1155      20.811  45.250  27.775  1.00 30.78           C  
ATOM   2153  O   VAL A1155      21.375  44.199  28.049  1.00 31.22           O  
ATOM   2154  CB  VAL A1155      19.402  45.528  25.679  1.00 29.90           C  
ATOM   2155  CG1 VAL A1155      20.456  44.711  24.942  1.00 29.77           C  
ATOM   2156  CG2 VAL A1155      18.046  45.189  25.092  1.00 29.07           C  
ATOM   2157  N   GLU A1156      21.376  46.430  27.953  1.00 31.39           N  
ATOM   2158  CA  GLU A1156      22.742  46.520  28.524  1.00 30.90           C  
ATOM   2159  C   GLU A1156      22.753  45.899  29.916  1.00 31.65           C  
ATOM   2160  O   GLU A1156      23.584  45.040  30.227  1.00 32.29           O  
ATOM   2161  CB  GLU A1156      23.207  47.974  28.558  1.00 32.07           C  
ATOM   2162  CG  GLU A1156      24.573  48.205  29.237  1.00 35.56           C  
ATOM   2163  CD  GLU A1156      25.740  47.664  28.445  1.00 45.20           C  
ATOM   2164  OE1 GLU A1156      25.552  47.267  27.263  1.00 52.35           O  
ATOM   2165  OE2 GLU A1156      26.871  47.640  29.000  1.00 50.65           O  
ATOM   2166  N   HIS A1157      21.792  46.290  30.755  1.00 30.89           N  
ATOM   2167  CA  HIS A1157      21.768  45.858  32.153  1.00 30.60           C  
ATOM   2168  C   HIS A1157      21.490  44.354  32.279  1.00 29.87           C  
ATOM   2169  O   HIS A1157      22.203  43.641  32.976  1.00 29.10           O  
ATOM   2170  CB  HIS A1157      20.740  46.665  32.925  1.00 31.40           C  
ATOM   2171  CG  HIS A1157      20.671  46.310  34.377  1.00 32.16           C  
ATOM   2172  ND1 HIS A1157      21.780  46.342  35.200  1.00 37.61           N  
ATOM   2173  CD2 HIS A1157      19.631  45.909  35.152  1.00 36.45           C  
ATOM   2174  CE1 HIS A1157      21.419  45.969  36.421  1.00 36.77           C  
ATOM   2175  NE2 HIS A1157      20.129  45.699  36.415  1.00 37.76           N  
ATOM   2176  N   LEU A1158      20.445  43.859  31.610  1.00 29.74           N  
ATOM   2177  CA  LEU A1158      20.143  42.426  31.657  1.00 30.36           C  
ATOM   2178  C   LEU A1158      21.260  41.594  31.066  1.00 30.44           C  
ATOM   2179  O   LEU A1158      21.544  40.515  31.568  1.00 30.63           O  
ATOM   2180  CB  LEU A1158      18.823  42.103  30.974  1.00 30.70           C  
ATOM   2181  CG  LEU A1158      17.646  42.685  31.723  1.00 32.52           C  
ATOM   2182  CD1 LEU A1158      16.377  42.526  30.883  1.00 32.69           C  
ATOM   2183  CD2 LEU A1158      17.500  42.079  33.112  1.00 34.17           C  
ATOM   2184  N   GLY A1159      21.909  42.091  30.008  1.00 29.86           N  
ATOM   2185  CA  GLY A1159      23.050  41.401  29.441  1.00 30.76           C  
ATOM   2186  C   GLY A1159      24.165  41.282  30.451  1.00 30.45           C  
ATOM   2187  O   GLY A1159      24.839  40.250  30.489  1.00 30.73           O  
ATOM   2188  N   ASN A1160      24.372  42.323  31.264  1.00 30.72           N  
ATOM   2189  CA  ASN A1160      25.357  42.268  32.351  1.00 30.90           C  
ATOM   2190  C   ASN A1160      24.975  41.261  33.447  1.00 31.34           C  
ATOM   2191  O   ASN A1160      25.813  40.504  33.937  1.00 32.01           O  
ATOM   2192  CB  ASN A1160      25.591  43.653  32.978  1.00 30.90           C  
ATOM   2193  CG  ASN A1160      26.332  44.600  32.054  1.00 32.02           C  
ATOM   2194  OD1 ASN A1160      27.096  44.187  31.163  1.00 33.64           O  
ATOM   2195  ND2 ASN A1160      26.125  45.889  32.273  1.00 34.38           N  
ATOM   2196  N   LEU A1161      23.707  41.250  33.841  1.00 31.28           N  
ATOM   2197  CA  LEU A1161      23.253  40.263  34.832  1.00 30.71           C  
ATOM   2198  C   LEU A1161      23.421  38.847  34.292  1.00 30.44           C  
ATOM   2199  O   LEU A1161      23.831  37.935  35.029  1.00 30.16           O  
ATOM   2200  CB  LEU A1161      21.796  40.554  35.231  1.00 30.72           C  
ATOM   2201  CG  LEU A1161      21.583  41.916  35.911  1.00 31.98           C  
ATOM   2202  CD1 LEU A1161      20.115  42.069  36.228  1.00 33.26           C  
ATOM   2203  CD2 LEU A1161      22.388  42.060  37.198  1.00 33.46           C  
ATOM   2204  N   LEU A1162      23.124  38.667  33.004  1.00 30.99           N  
ATOM   2205  CA  LEU A1162      23.203  37.357  32.352  1.00 31.86           C  
ATOM   2206  C   LEU A1162      24.640  36.879  32.290  1.00 32.55           C  
ATOM   2207  O   LEU A1162      24.937  35.705  32.559  1.00 33.12           O  
ATOM   2208  CB  LEU A1162      22.609  37.450  30.946  1.00 32.21           C  
ATOM   2209  CG  LEU A1162      22.497  36.195  30.114  1.00 32.65           C  
ATOM   2210  CD1 LEU A1162      21.688  35.130  30.834  1.00 34.00           C  
ATOM   2211  CD2 LEU A1162      21.862  36.574  28.785  1.00 34.20           C  
ATOM   2212  N   GLN A1163      25.546  37.791  31.944  1.00 32.18           N  
ATOM   2213  CA  GLN A1163      26.958  37.440  31.840  1.00 32.74           C  
ATOM   2214  C   GLN A1163      27.534  37.129  33.211  1.00 32.39           C  
ATOM   2215  O   GLN A1163      28.251  36.141  33.388  1.00 32.11           O  
ATOM   2216  CB  GLN A1163      27.740  38.563  31.145  1.00 33.15           C  
ATOM   2217  CG  GLN A1163      27.536  38.564  29.615  1.00 34.84           C  
ATOM   2218  CD  GLN A1163      28.133  39.784  28.915  1.00 34.20           C  
ATOM   2219  OE1 GLN A1163      27.708  40.918  29.134  1.00 37.97           O  
ATOM   2220  NE2 GLN A1163      29.130  39.552  28.088  1.00 35.34           N  
ATOM   2221  N   ALA A1164      27.214  37.966  34.190  1.00 32.31           N  
ATOM   2222  CA  ALA A1164      27.632  37.718  35.568  1.00 33.10           C  
ATOM   2223  C   ALA A1164      27.097  36.374  36.073  1.00 33.53           C  
ATOM   2224  O   ALA A1164      27.766  35.669  36.805  1.00 33.90           O  
ATOM   2225  CB  ALA A1164      27.179  38.838  36.467  1.00 32.92           C  
ATOM   2226  N   ASN A1165      25.896  36.001  35.662  1.00 34.09           N  
ATOM   2227  CA  ASN A1165      25.313  34.752  36.147  1.00 34.31           C  
ATOM   2228  C   ASN A1165      26.124  33.497  35.814  1.00 34.63           C  
ATOM   2229  O   ASN A1165      26.145  32.554  36.602  1.00 34.89           O  
ATOM   2230  CB  ASN A1165      23.889  34.594  35.620  1.00 34.19           C  
ATOM   2231  CG  ASN A1165      23.168  33.448  36.270  1.00 34.80           C  
ATOM   2232  OD1 ASN A1165      22.858  33.497  37.461  1.00 35.63           O  
ATOM   2233  ND2 ASN A1165      22.896  32.408  35.502  1.00 34.03           N  
ATOM   2234  N   ALA A1166      26.796  33.493  34.658  1.00 34.90           N  
ATOM   2235  CA  ALA A1166      27.534  32.319  34.163  1.00 35.51           C  
ATOM   2236  C   ALA A1166      29.057  32.484  34.237  1.00 35.86           C  
ATOM   2237  O   ALA A1166      29.816  31.652  33.679  1.00 35.99           O  
ATOM   2238  CB  ALA A1166      27.103  32.014  32.737  1.00 35.75           C  
ATOM   2239  N   GLN A1167      29.522  33.513  34.945  1.00 36.15           N  
ATOM   2240  CA  GLN A1167      30.975  33.704  35.114  1.00 37.40           C  
ATOM   2241  C   GLN A1167      31.613  32.646  36.035  1.00 38.37           C  
ATOM   2242  O   GLN A1167      30.934  32.029  36.849  1.00 38.82           O  
ATOM   2243  CB  GLN A1167      31.295  35.136  35.583  1.00 37.21           C  
ATOM   2244  CG  GLN A1167      31.058  35.430  37.045  1.00 37.02           C  
ATOM   2245  CD  GLN A1167      31.016  36.931  37.321  1.00 37.44           C  
ATOM   2246  OE1 GLN A1167      31.903  37.685  36.912  1.00 36.25           O  
ATOM   2247  NE2 GLN A1167      29.997  37.364  38.038  1.00 38.20           N  
ATOM   2248  N   GLN A1168      32.914  32.419  35.848  1.00 38.74           N  
ATOM   2249  CA  GLN A1168      33.731  31.583  36.739  1.00 40.37           C  
ATOM   2250  C   GLN A1168      33.961  32.241  38.118  1.00 40.89           C  
ATOM   2251  O   GLN A1168      33.644  33.408  38.304  1.00 40.83           O  
ATOM   2252  CB  GLN A1168      35.090  31.331  36.070  1.00 40.29           C  
ATOM   2253  CG  GLN A1168      35.963  32.588  36.001  1.00 41.18           C  
ATOM   2254  CD  GLN A1168      37.087  32.524  34.987  1.00 41.30           C  
ATOM   2255  OE1 GLN A1168      37.446  33.543  34.390  1.00 43.16           O  
ATOM   2256  NE2 GLN A1168      37.659  31.337  34.794  1.00 43.41           N  
ATOM   2257  N   ASP A1169      34.519  31.479  39.061  1.00 42.57           N  
ATOM   2258  CA  ASP A1169      35.022  31.995  40.365  1.00 43.31           C  
ATOM   2259  C   ASP A1169      34.406  33.296  40.873  1.00 44.37           C  
ATOM   2260  O   ASP A1169      35.022  33.980  41.710  1.00 45.54           O  
ATOM   2261  CB  ASP A1169      36.552  32.174  40.332  1.00 43.91           C  
ATOM   2262  CG  ASP A1169      37.301  31.141  41.211  1.00 45.90           C  
ATOM   2263  OD1 ASP A1169      36.647  30.501  42.067  1.00 49.38           O  
ATOM   2264  OD2 ASP A1169      38.542  30.967  41.063  1.00 47.65           O  
TER    2265      ASP A1169                                                      
HETATM 2266  F1  LIF A 301       4.641  41.849  18.298  1.00 42.66           F  
HETATM 2267  C2  LIF A 301       4.950  42.266  17.100  1.00 37.04           C  
HETATM 2268  F3  LIF A 301       5.316  43.508  17.192  1.00 43.34           F  
HETATM 2269  F4  LIF A 301       5.944  41.570  16.662  1.00 40.65           F  
HETATM 2270  C5  LIF A 301       3.768  42.130  16.174  1.00 35.23           C  
HETATM 2271  C6  LIF A 301       3.430  40.883  15.647  1.00 34.87           C  
HETATM 2272  C10 LIF A 301       3.015  43.248  15.869  1.00 35.58           C  
HETATM 2273  C9  LIF A 301       1.898  43.138  15.030  1.00 35.77           C  
HETATM 2274  C8  LIF A 301       1.566  41.897  14.517  1.00 36.17           C  
HETATM 2275  F11 LIF A 301       0.493  41.777  13.713  1.00 36.50           F  
HETATM 2276  C7  LIF A 301       2.298  40.756  14.799  1.00 33.77           C  
HETATM 2277  N12 LIF A 301       1.804  39.565  14.313  1.00 31.98           N  
HETATM 2278  C13 LIF A 301       2.004  38.342  14.826  1.00 28.87           C  
HETATM 2279  O14 LIF A 301       2.638  38.202  15.876  1.00 26.57           O  
HETATM 2280  N15 LIF A 301       1.419  37.282  14.199  1.00 26.92           N  
HETATM 2281  C16 LIF A 301       1.330  35.990  14.651  1.00 26.19           C  
HETATM 2282  C17 LIF A 301       2.057  35.430  15.696  1.00 26.86           C  
HETATM 2283  C18 LIF A 301       1.854  34.114  16.097  1.00 27.76           C  
HETATM 2284  C19 LIF A 301       0.903  33.307  15.474  1.00 27.66           C  
HETATM 2285  C20 LIF A 301       0.182  33.844  14.418  1.00 27.16           C  
HETATM 2286  C21 LIF A 301       0.397  35.149  14.051  1.00 26.63           C  
HETATM 2287  C22 LIF A 301       0.700  31.951  16.032  1.00 27.91           C  
HETATM 2288  C23 LIF A 301      -0.442  31.499  16.607  1.00 29.59           C  
HETATM 2289  C32 LIF A 301      -1.818  32.087  16.740  1.00 30.35           C  
HETATM 2290  C33 LIF A 301      -2.093  33.432  16.694  1.00 33.45           C  
HETATM 2291  C34 LIF A 301      -3.409  33.881  16.820  1.00 35.84           C  
HETATM 2292  C35 LIF A 301      -4.426  32.943  16.990  1.00 34.34           C  
HETATM 2293  C36 LIF A 301      -4.140  31.590  17.017  1.00 34.87           C  
HETATM 2294  C37 LIF A 301      -2.838  31.159  16.895  1.00 34.95           C  
HETATM 2295  O38 LIF A 301      -5.710  33.402  17.122  1.00 38.08           O  
HETATM 2296  C39 LIF A 301      -6.784  32.547  17.524  1.00 41.51           C  
HETATM 2297  O24 LIF A 301      -0.256  30.162  17.117  1.00 30.10           O  
HETATM 2298  C25 LIF A 301       0.964  29.856  16.900  1.00 30.42           C  
HETATM 2299  N26 LIF A 301       1.535  28.701  17.219  1.00 29.94           N  
HETATM 2300  C30 LIF A 301       1.669  30.860  16.256  1.00 27.08           C  
HETATM 2301  C29 LIF A 301       3.006  30.678  15.911  1.00 26.24           C  
HETATM 2302  N31 LIF A 301       3.742  31.612  15.269  1.00 25.46           N  
HETATM 2303  N28 LIF A 301       3.551  29.497  16.280  1.00 26.25           N  
HETATM 2304  C27 LIF A 301       2.846  28.539  16.904  1.00 30.26           C  
HETATM 2305  O   HOH A   1       3.716  46.469  40.641  1.00 27.85           O  
HETATM 2306  O   HOH A   2       0.699  46.895  36.492  1.00 28.21           O  
HETATM 2307  O   HOH A   3      11.282  52.970  40.768  1.00 30.55           O  
HETATM 2308  O   HOH A   4       2.523  46.694  26.805  1.00 35.83           O  
HETATM 2309  O   HOH A   5       5.045  47.444   4.740  1.00 43.00           O  
HETATM 2310  O   HOH A   6      15.474  51.811  23.610  1.00 35.28           O  
HETATM 2311  O   HOH A   7       6.667  44.930   0.512  1.00 30.36           O  
HETATM 2312  O   HOH A   8      17.742  44.698  19.919  1.00 32.91           O  
HETATM 2313  O   HOH A   9       6.480  53.222  43.942  1.00 33.12           O  
HETATM 2314  O   HOH A  10       0.722  36.712  30.323  1.00 28.53           O  
HETATM 2315  O   HOH A  11      19.120  45.625  39.060  1.00 33.16           O  
HETATM 2316  O   HOH A  12      -1.627  47.966  36.124  1.00 32.31           O  
HETATM 2317  O   HOH A  13       8.371  50.999  41.396  1.00 29.51           O  
HETATM 2318  O   HOH A  14       0.570  33.003  -3.807  1.00 31.91           O  
HETATM 2319  O   HOH A  15      22.303  29.846  36.248  1.00 41.50           O  
HETATM 2320  O   HOH A  16       8.775  28.177  10.996  1.00 31.36           O  
HETATM 2321  O   HOH A  17       9.276  44.599   1.028  1.00 35.65           O  
HETATM 2322  O   HOH A  18      20.489  38.745  39.111  1.00 36.19           O  
HETATM 2323  O   HOH A  19      11.509  47.109   6.865  1.00 51.83           O  
HETATM 2324  O   HOH A  20       9.654  26.081  17.033  1.00 34.06           O  
HETATM 2325  O   HOH A  21       2.453  34.448  33.815  1.00 38.45           O  
HETATM 2326  O   HOH A  22      12.805  39.869  -4.810  1.00 33.40           O  
HETATM 2327  O   HOH A  23       4.735  26.019  -6.993  1.00 48.83           O  
HETATM 2328  O   HOH A  24       4.282  56.679  28.740  1.00 42.91           O  
HETATM 2329  O   HOH A  25      10.821  45.442  -1.235  1.00 39.04           O  
HETATM 2330  O   HOH A  26       7.891  61.546  32.626  1.00 52.91           O  
HETATM 2331  O   HOH A  27      10.841  43.561   5.685  1.00 37.33           O  
HETATM 2332  O   HOH A  28      -0.258  30.836  -5.179  1.00 32.02           O  
HETATM 2333  O   HOH A  29      18.609  54.567  25.837  1.00 45.82           O  
HETATM 2334  O   HOH A  30      12.178  25.918   3.316  1.00 50.05           O  
HETATM 2335  O   HOH A  31       4.435  53.958  -1.168  1.00 50.29           O  
HETATM 2336  O   HOH A  32       8.123  33.739   0.833  1.00 40.19           O  
HETATM 2337  O   HOH A  33      13.714  58.703  40.662  1.00 49.54           O  
HETATM 2338  O   HOH A  34      -2.954  18.967   4.112  1.00 49.40           O  
HETATM 2339  O   HOH A  35       4.103  48.694  47.668  1.00 39.40           O  
HETATM 2340  O   HOH A  36       2.595  55.138  40.036  1.00 45.65           O  
HETATM 2341  O   HOH A  37      15.649  50.949  20.758  1.00 36.32           O  
HETATM 2342  O   HOH A  38      19.195  47.118  44.698  1.00 44.69           O  
HETATM 2343  O   HOH A  39      21.890  50.102  31.500  1.00 40.22           O  
HETATM 2344  O   HOH A  40      18.309  39.529  15.381  1.00 40.93           O  
HETATM 2345  O   HOH A  41      33.397  38.080  34.734  1.00 35.91           O  
HETATM 2346  O   HOH A  42       6.007  34.211  42.922  1.00 38.15           O  
HETATM 2347  O   HOH A  43       4.626  38.311  45.062  1.00 53.62           O  
HETATM 2348  O   HOH A  44       3.590  26.794  26.299  1.00 39.70           O  
HETATM 2349  O   HOH A  45      30.503  36.861  28.029  1.00 47.90           O  
HETATM 2350  O   HOH A  46       5.462  23.580  25.748  1.00 54.44           O  
HETATM 2351  O   HOH A  47       8.406  47.535  46.858  1.00 46.33           O  
HETATM 2352  O   HOH A  48      10.757  38.837   8.105  1.00 40.85           O  
HETATM 2353  O   HOH A  49      14.563  34.532  13.412  1.00 49.24           O  
HETATM 2354  O   HOH A  50      13.854  30.564  44.456  1.00 56.19           O  
HETATM 2355  O   HOH A  51      10.107  22.204  10.573  1.00 52.18           O  
HETATM 2356  O   HOH A  52      14.921  54.343  39.071  1.00 38.67           O  
HETATM 2357  O   HOH A  53      10.604  29.546  15.320  1.00 50.68           O  
HETATM 2358  O   HOH A  54      17.613  46.417  17.752  1.00 51.51           O  
HETATM 2359  O   HOH A  55      -0.136  34.919  41.546  1.00 48.81           O  
HETATM 2360  O   HOH A  56       0.582  41.742  44.735  1.00 43.41           O  
HETATM 2361  O   HOH A  57       1.105  25.268  32.105  1.00 47.49           O  
HETATM 2362  O   HOH A  58      21.228  45.493  21.237  1.00 45.44           O  
HETATM 2363  O   HOH A  59      -2.063  45.365  28.921  1.00 37.53           O  
HETATM 2364  O   HOH A  60      13.893  52.556  41.115  1.00 35.14           O  
HETATM 2365  O   HOH A  61      -2.985  30.116  -6.031  1.00 41.78           O  
HETATM 2366  O   HOH A  62      13.822  46.013  10.011  1.00 37.56           O  
HETATM 2367  O   HOH A  63      15.163  28.636  17.583  1.00 46.59           O  
HETATM 2368  O   HOH A  64      18.719  38.215  20.838  1.00 55.15           O  
HETATM 2369  O   HOH A  65      17.215  48.312  35.789  1.00 54.96           O  
HETATM 2370  O   HOH A  66      -9.045  39.377  10.417  1.00 50.18           O  
HETATM 2371  O   HOH A  67      -0.083  45.276  45.128  1.00 56.78           O  
HETATM 2372  O   HOH A  68      24.474  46.694  34.736  1.00 45.38           O  
HETATM 2373  O   HOH A  69       4.168  56.545  41.496  1.00 51.79           O  
HETATM 2374  O   HOH A  70      21.187  53.653  25.753  1.00 52.01           O  
HETATM 2375  O   HOH A  71      -4.917  40.108  11.264  1.00 48.42           O  
HETATM 2376  O   HOH A  72       3.298  22.520  19.301  1.00 49.15           O  
HETATM 2377  O   HOH A  73      -1.266  44.987  21.165  1.00 48.79           O  
HETATM 2378  O   HOH A  74      -0.915  34.498  31.083  1.00 37.35           O  
HETATM 2379  O   HOH A  75      20.663  45.901  41.208  1.00 45.88           O  
HETATM 2380  O   HOH A  76       5.921  46.193  47.527  1.00 46.38           O  
HETATM 2381  O   HOH A  77       2.771  32.438  -6.234  1.00 49.29           O  
HETATM 2382  O   HOH A  78      15.715  57.152  36.575  1.00 59.64           O  
HETATM 2383  O   HOH A  79       8.392  53.362  19.720  1.00 45.82           O  
HETATM 2384  O   HOH A  80       9.726  23.974  14.821  1.00 58.02           O  
HETATM 2385  O   HOH A  81      23.771  49.172  32.538  1.00 47.97           O  
HETATM 2386  O   HOH A  82      10.809  44.133   3.036  1.00 48.80           O  
HETATM 2387  O   HOH A  83      28.388  43.451  27.632  1.00 47.53           O  
HETATM 2388  O   HOH A  84      25.522  43.902  28.368  1.00 44.06           O  
HETATM 2389  O   HOH A  85      -4.353  37.738  26.622  1.00 47.64           O  
HETATM 2390  O   HOH A  86       8.627  21.934  14.281  1.00 58.62           O  
HETATM 2391  O   HOH A  87       4.920  32.771  -5.588  1.00 50.73           O  
HETATM 2392  O   HOH A  88      17.248  53.001  35.489  1.00 55.11           O  
HETATM 2393  O   HOH A  89       4.504  21.383   1.199  1.00 44.77           O  
HETATM 2394  O   HOH A  90      -5.156  42.847  25.265  1.00 52.24           O  
HETATM 2395  O   HOH A  91      26.220  42.215  36.574  1.00 50.69           O  
HETATM 2396  O   HOH A  92       3.754  35.468  44.163  1.00 53.88           O  
HETATM 2397  O   HOH A  93      15.272  56.887  39.224  1.00 56.02           O  
HETATM 2398  O   HOH A  94      12.519  57.885  27.698  1.00 52.34           O  
HETATM 2399  O   HOH A  95      12.728  52.287  25.456  1.00 36.05           O  
HETATM 2400  O   HOH A  96      -6.039  28.938  -4.777  1.00 39.96           O  
HETATM 2401  O   HOH A  97     -10.261  46.619   9.571  1.00 46.08           O  
HETATM 2402  O   HOH A  98      29.706  44.990  30.713  1.00 44.06           O  
HETATM 2403  O   HOH A  99      -0.958  50.640  50.130  1.00 47.42           O  
HETATM 2404  O   HOH A 100     -21.115  41.931   7.275  1.00 59.58           O  
HETATM 2405  O   HOH A 101       2.481  57.401  35.209  1.00 47.99           O  
HETATM 2406  O   HOH A 102      13.147  25.503  23.554  1.00 44.76           O  
HETATM 2407  O   HOH A 103       4.969  31.697  41.785  1.00 42.10           O  
HETATM 2408  O   HOH A 104      -3.286  37.645  24.288  1.00 53.22           O  
HETATM 2409  O   HOH A 105       7.675  57.181  26.054  1.00 49.89           O  
HETATM 2410  O   HOH A 106       4.346  20.188  10.120  1.00 49.29           O  
HETATM 2411  O   HOH A 107       6.740  55.855  21.949  1.00 45.79           O  
HETATM 2412  O   HOH A 108       8.339  20.046   8.297  1.00 54.37           O  
HETATM 2413  O   HOH A 109       0.122  35.118  19.109  1.00 46.35           O  
HETATM 2414  O   HOH A 110     -18.800  32.053  23.046  1.00 48.35           O  
HETATM 2415  O   HOH A 111      15.930  49.302  13.374  1.00 57.05           O  
HETATM 2416  O   HOH A 112       2.685  60.321  33.659  1.00 56.75           O  
HETATM 2417  O   HOH A 113       9.348  42.115  48.077  1.00 41.98           O  
HETATM 2418  O   HOH A 114       7.635  45.393  51.005  1.00 56.81           O  
HETATM 2419  O   HOH A 115       3.010  25.656  19.728  1.00 57.26           O  
HETATM 2420  O   HOH A 116       9.654  24.941  11.827  1.00 59.48           O  
HETATM 2421  O   HOH A 117      12.880  53.474  12.616  1.00 54.58           O  
HETATM 2422  O   HOH A 118      11.092  60.053  27.932  1.00 59.37           O  
HETATM 2423  O   HOH A 119      -5.432  35.686  27.057  1.00 49.36           O  
HETATM 2424  O   HOH A 120      10.423  53.431  11.063  1.00 56.36           O  
HETATM 2425  O   HOH A 121       8.082  38.291  48.300  1.00 59.09           O  
HETATM 2426  O   HOH A 122      -8.145  43.732  46.557  1.00 56.75           O  
HETATM 2427  O   HOH A 123      -4.198  44.362  11.966  1.00 55.75           O  
HETATM 2428  O   HOH A 124       0.172  27.780  -6.107  1.00 34.67           O  
HETATM 2429  O   HOH A 125      23.352  38.058  37.738  1.00 45.36           O  
HETATM 2430  O   HOH A 126       8.637  40.208   9.968  1.00 42.74           O  
HETATM 2431  O   HOH A 127       0.728  26.545  18.852  1.00 51.18           O  
HETATM 2432  O   HOH A 128      -2.863  40.743  23.587  1.00 45.61           O  
HETATM 2433  O   HOH A 129       1.627  45.368  46.951  1.00 48.61           O  
HETATM 2434  O   HOH A 130      -0.765  32.696  23.892  1.00 48.78           O  
HETATM 2435  O   HOH A 131      -1.208  36.122  21.133  1.00 55.49           O  
HETATM 2436  O   HOH A 132      17.530  42.443  13.185  1.00 48.44           O  
HETATM 2437  O   HOH A 133      25.927  36.071  39.656  1.00 59.36           O  
HETATM 2438  O   HOH A 134      22.349  51.754  26.926  1.00 58.81           O  
HETATM 2439  O   HOH A 135       5.474  57.366  45.132  1.00 43.26           O  
HETATM 2440  O   HOH A 136      14.161  53.570  36.671  1.00 37.83           O  
HETATM 2441  O   HOH A 137      25.216  33.810  30.414  1.00 42.62           O  
HETATM 2442  O   HOH A 138       7.942  35.450  -4.658  1.00 39.97           O  
HETATM 2443  O   HOH A 139      15.744  44.147  10.552  1.00 46.70           O  
HETATM 2444  O   HOH A 140       0.802  19.864   7.028  1.00 42.33           O  
HETATM 2445  O   HOH A 141       2.056  50.089  26.524  1.00 37.14           O  
HETATM 2446  O   HOH A 142      19.362  43.186  18.776  1.00 41.28           O  
HETATM 2447  O   HOH A 143      11.161  33.392   3.903  1.00 43.26           O  
HETATM 2448  O   HOH A 144       0.225  20.256  11.554  1.00 41.44           O  
HETATM 2449  O   HOH A 145      12.097  56.209  25.634  1.00 48.71           O  
HETATM 2450  O   HOH A 146      14.466  43.069   7.753  1.00 57.27           O  
HETATM 2451  O   HOH A 147       1.736  20.923   9.205  1.00 38.19           O  
HETATM 2452  O   HOH A 148      11.500  36.555  -6.919  1.00 40.38           O  
HETATM 2453  O   HOH A 149       2.690  41.255  45.392  1.00 53.36           O  
HETATM 2454  O   HOH A 150      -2.864  35.944  34.493  1.00 38.81           O  
HETATM 2455  O   HOH A 151       1.288  49.805  29.627  1.00 43.35           O  
HETATM 2456  O   HOH A 152      -3.998  33.646  33.430  1.00 52.52           O  
HETATM 2457  O   HOH A 153      14.835  53.569  19.724  1.00 54.00           O  
HETATM 2458  O   HOH A 154      15.847  56.214  31.140  1.00 53.98           O  
HETATM 2459  O   HOH A 155      -5.377  39.785  -4.799  1.00 51.62           O  
HETATM 2460  O   HOH A 156      -0.387  47.721  28.401  1.00 43.37           O  
HETATM 2461  O   HOH A 157       5.578  50.869  47.226  1.00 45.85           O  
HETATM 2462  O   HOH A 158     -15.345  26.842  32.257  1.00 47.41           O  
HETATM 2463  O   HOH A 159      25.027  29.181  34.693  1.00 59.91           O  
HETATM 2464  O   HOH A 160      15.726  31.669  42.224  1.00 51.17           O  
HETATM 2465  O   HOH A 161       8.767  40.891  12.332  1.00 48.93           O  
HETATM 2466  O   HOH A 162      40.402  31.862  42.748  1.00 47.42           O  
HETATM 2467  O   HOH A 163      -1.532  37.653  15.156  1.00 53.47           O  
HETATM 2468  O   HOH A 164       0.285  50.888  -2.152  1.00 55.57           O  
HETATM 2469  O   HOH A 165      24.297  39.691  39.230  1.00 56.13           O  
HETATM 2470  O   HOH A 166      12.968  32.662   5.394  1.00 50.22           O  
HETATM 2471  O   HOH A 167      12.433  36.527  -1.207  1.00 56.08           O  
HETATM 2472  O   HOH A 168     -14.410  32.887  26.455  1.00 52.85           O  
HETATM 2473  O   HOH A 169      11.782  36.104   6.521  1.00 59.20           O  
HETATM 2474  O   HOH A 170      -1.065  44.624  -1.386  1.00 59.02           O  
HETATM 2475  O   HOH A 171       2.784  51.626  -2.494  1.00 41.77           O  
HETATM 2476  O   HOH A 172     -16.578  36.817   2.908  1.00 57.00           O  
HETATM 2477  O   HOH A 173     -12.961  33.349   3.736  1.00 60.48           O  
HETATM 2478  O   HOH A 174       2.553  24.423  22.148  1.00 58.76           O  
HETATM 2479  O   HOH A 175      20.158  44.288  43.702  1.00 53.55           O  
HETATM 2480  O   HOH A 176       2.238  51.055  49.269  1.00 61.65           O  
HETATM 2481  O   HOH A 177      -0.559  40.135  -5.103  1.00 56.37           O  
HETATM 2482  O   HOH A 178      32.687  30.081  41.496  1.00 53.31           O  
HETATM 2483  O   HOH A 179       1.468  34.202  43.257  1.00 53.99           O  
HETATM 2484  O   HOH A 180      18.371  49.124  33.533  1.00 59.44           O  
HETATM 2485  O   HOH A 181      17.813  19.011  35.239  1.00 56.98           O  
HETATM 2486  O   HOH A 182       9.577  34.600  -6.865  1.00 55.47           O  
HETATM 2487  O   HOH A 183      14.152  34.171  45.267  1.00 51.98           O  
HETATM 2488  O   HOH A 184      14.751  30.920  16.235  1.00 51.04           O  
HETATM 2489  O   HOH A 185      21.638  47.999  24.249  1.00 52.78           O  
HETATM 2490  O   HOH A 186      23.830  46.092  24.967  1.00 59.59           O  
HETATM 2491  O   HOH A 187      11.143  23.319  -6.493  1.00 57.18           O  
HETATM 2492  O   HOH A 188      18.138  50.578  40.069  1.00 59.42           O  
HETATM 2493  O   HOH A 189      11.621  36.336  46.553  1.00 58.78           O  
HETATM 2494  O   HOH A 190      23.097  51.624  29.500  1.00 60.54           O  
HETATM 2495  O   HOH A 191       1.137  23.509  18.039  1.00 58.29           O  
HETATM 2496  O   HOH A 192       8.116  47.948  -0.030  1.00 57.66           O  
HETATM 2497  O   HOH A 193       4.943  46.227   2.104  1.00 47.76           O  
HETATM 2498  O   HOH A 194       7.037  20.331   2.292  1.00 44.06           O  
HETATM 2499  O   HOH A 195      16.929  54.649  23.568  1.00 57.52           O  
HETATM 2500  O   HOH A 196      18.653  48.371  38.589  1.00 49.47           O  
HETATM 2501  O   HOH A 197       0.332  28.745  23.882  1.00 57.96           O  
HETATM 2502  O   HOH A 198      18.001  51.072  19.391  1.00 54.24           O  
HETATM 2503  O   HOH A 199      23.040  25.498  36.503  1.00 51.95           O  
HETATM 2504  O   HOH A 200      13.384  53.879  23.504  1.00 50.09           O  
HETATM 2505  O   HOH A 201     -11.707  35.732   9.431  1.00 60.71           O  
HETATM 2506  O   HOH A 202      19.790  34.572  26.179  1.00 28.11           O  
HETATM 2507  O   HOH A 203      -9.043  51.353  37.306  1.00 57.89           O  
HETATM 2508  O   HOH A 204       4.923  49.599  14.191  1.00 42.33           O  
HETATM 2509  O   HOH A 205      11.167  31.591  14.162  1.00 50.24           O  
HETATM 2510  O   HOH A 206      22.549  29.127  39.335  1.00 54.00           O  
HETATM 2511  O   HOH A 207       9.022  59.322  28.754  1.00 57.66           O  
HETATM 2512  O   HOH A 208       5.631  29.744  43.550  1.00 57.09           O  
HETATM 2513  O   HOH A 209      -5.738  45.167  26.088  1.00 56.30           O  
CONECT 1280 1286                                                                
CONECT 1286 1280 1287                                                           
CONECT 1287 1286 1288 1290                                                      
CONECT 1288 1287 1289 1302                                                      
CONECT 1289 1288                                                                
CONECT 1290 1287 1291                                                           
CONECT 1291 1290 1292 1293                                                      
CONECT 1292 1291 1294                                                           
CONECT 1293 1291 1295                                                           
CONECT 1294 1292 1296                                                           
CONECT 1295 1293 1296                                                           
CONECT 1296 1294 1295 1297                                                      
CONECT 1297 1296 1298                                                           
CONECT 1298 1297 1299 1300 1301                                                 
CONECT 1299 1298                                                                
CONECT 1300 1298                                                                
CONECT 1301 1298                                                                
CONECT 1302 1288                                                                
CONECT 1328 1334                                                                
CONECT 1334 1328 1335                                                           
CONECT 1335 1334 1336 1338                                                      
CONECT 1336 1335 1337 1350                                                      
CONECT 1337 1336                                                                
CONECT 1338 1335 1339                                                           
CONECT 1339 1338 1340 1341                                                      
CONECT 1340 1339 1342                                                           
CONECT 1341 1339 1343                                                           
CONECT 1342 1340 1344                                                           
CONECT 1343 1341 1344                                                           
CONECT 1344 1342 1343 1345                                                      
CONECT 1345 1344 1346                                                           
CONECT 1346 1345 1347 1348 1349                                                 
CONECT 1347 1346                                                                
CONECT 1348 1346                                                                
CONECT 1349 1346                                                                
CONECT 1350 1336                                                                
CONECT 2266 2267                                                                
CONECT 2267 2266 2268 2269 2270                                                 
CONECT 2268 2267                                                                
CONECT 2269 2267                                                                
CONECT 2270 2267 2271 2272                                                      
CONECT 2271 2270 2276                                                           
CONECT 2272 2270 2273                                                           
CONECT 2273 2272 2274                                                           
CONECT 2274 2273 2275 2276                                                      
CONECT 2275 2274                                                                
CONECT 2276 2271 2274 2277                                                      
CONECT 2277 2276 2278                                                           
CONECT 2278 2277 2279 2280                                                      
CONECT 2279 2278                                                                
CONECT 2280 2278 2281                                                           
CONECT 2281 2280 2282 2286                                                      
CONECT 2282 2281 2283                                                           
CONECT 2283 2282 2284                                                           
CONECT 2284 2283 2285 2287                                                      
CONECT 2285 2284 2286                                                           
CONECT 2286 2281 2285                                                           
CONECT 2287 2284 2288 2300                                                      
CONECT 2288 2287 2289 2297                                                      
CONECT 2289 2288 2290 2294                                                      
CONECT 2290 2289 2291                                                           
CONECT 2291 2290 2292                                                           
CONECT 2292 2291 2293 2295                                                      
CONECT 2293 2292 2294                                                           
CONECT 2294 2289 2293                                                           
CONECT 2295 2292 2296                                                           
CONECT 2296 2295                                                                
CONECT 2297 2288 2298                                                           
CONECT 2298 2297 2299 2300                                                      
CONECT 2299 2298 2304                                                           
CONECT 2300 2287 2298 2301                                                      
CONECT 2301 2300 2302 2303                                                      
CONECT 2302 2301                                                                
CONECT 2303 2301 2304                                                           
CONECT 2304 2299 2303                                                           
MASTER      368    0    3   15    7    0    5    6 2512    1   75   25          
END                                                                             
