# Supplementary material for: Using systems biology and drug repositioning approaches to discover FDA-approved drugs candidates for endometriosis treatment
Source: PLoS One. 2025 Sep 12;20(9):e0330841. doi: 10.1371/journal.pone.0330841 (PMC12431326; doi:10.1371/journal.pone.0330841)
Supplement: S2 File — (PDB). (PDB) [file pone.0330841.s014.pdb]

ATOM      1  N   LEU A  15       0.482  51.175   2.410  1.00  0.73           N  
ATOM      2  CA  LEU A  15       1.861  50.708   2.129  1.00  0.73           C  
ATOM      3  C   LEU A  15       1.840  49.700   0.979  1.00  0.73           C  
ATOM      4  O   LEU A  15       0.823  49.015   0.850  1.00  0.73           O  
ATOM      5  CB  LEU A  15       2.528  50.091   3.376  1.00  0.73           C  
ATOM      6  CG  LEU A  15       2.870  51.120   4.470  1.00  0.73           C  
ATOM      7  CD1 LEU A  15       3.483  50.418   5.679  1.00  0.73           C  
ATOM      8  CD2 LEU A  15       3.852  52.178   3.964  1.00  0.73           C  
ATOM      9  HA  LEU A  15       2.458  51.558   1.801  1.00  0.00           H  
ATOM     10  HB2 LEU A  15       1.862  49.335   3.795  1.00  0.00           H  
ATOM     11  HB3 LEU A  15       3.448  49.587   3.077  1.00  0.00           H  
ATOM     12  HG  LEU A  15       1.952  51.617   4.783  1.00  0.00           H  
ATOM     13 HD11 LEU A  15       3.704  51.148   6.459  1.00  0.00           H  
ATOM     14 HD12 LEU A  15       2.788  49.684   6.088  1.00  0.00           H  
ATOM     15 HD13 LEU A  15       4.409  49.912   5.401  1.00  0.00           H  
ATOM     16 HD21 LEU A  15       3.419  52.780   3.167  1.00  0.00           H  
ATOM     17 HD22 LEU A  15       4.771  51.706   3.611  1.00  0.00           H  
ATOM     18 HD23 LEU A  15       4.110  52.853   4.782  1.00  0.00           H  
ATOM     19  H1  LEU A  15       0.090  51.611   1.586  1.00  0.00           H  
ATOM     20  H2  LEU A  15      -0.095  50.375   2.639  1.00  0.00           H  
ATOM     21  H3  LEU A  15       0.473  51.833   3.178  1.00  0.00           H  
ATOM     22  N   PRO A  16       2.881  49.677   0.123  1.00  0.77           N  
ATOM     23  CA  PRO A  16       3.009  48.753  -1.013  1.00  0.77           C  
ATOM     24  C   PRO A  16       3.127  47.278  -0.580  1.00  0.77           C  
ATOM     25  O   PRO A  16       3.085  46.956   0.610  1.00  0.77           O  
ATOM     26  CB  PRO A  16       4.262  49.230  -1.768  1.00  0.77           C  
ATOM     27  CG  PRO A  16       5.123  49.851  -0.672  1.00  0.77           C  
ATOM     28  CD  PRO A  16       4.075  50.514   0.215  1.00  0.77           C  
ATOM     29  HA  PRO A  16       2.145  48.844  -1.672  1.00  0.00           H  
ATOM     30  HB2 PRO A  16       4.793  48.426  -2.279  1.00  0.00           H  
ATOM     31  HB3 PRO A  16       3.983  50.002  -2.487  1.00  0.00           H  
ATOM     32  HG2 PRO A  16       5.834  50.575  -1.072  1.00  0.00           H  
ATOM     33  HG3 PRO A  16       5.640  49.067  -0.114  1.00  0.00           H  
ATOM     34  HD2 PRO A  16       3.851  51.510  -0.172  1.00  0.00           H  
ATOM     35  HD3 PRO A  16       4.453  50.584   1.235  1.00  0.00           H  
ATOM     36  N   TYR A  17       3.270  46.380  -1.555  1.00  0.86           N  
ATOM     37  CA  TYR A  17       3.585  44.966  -1.352  1.00  0.86           C  
ATOM     38  C   TYR A  17       4.573  44.496  -2.422  1.00  0.86           C  
ATOM     39  O   TYR A  17       4.278  44.579  -3.611  1.00  0.86           O  
ATOM     40  CB  TYR A  17       2.297  44.139  -1.403  1.00  0.86           C  
ATOM     41  CG  TYR A  17       2.508  42.646  -1.245  1.00  0.86           C  
ATOM     42  CD1 TYR A  17       2.987  42.116  -0.028  1.00  0.86           C  
ATOM     43  CD2 TYR A  17       2.227  41.785  -2.323  1.00  0.86           C  
ATOM     44  CE1 TYR A  17       3.156  40.725   0.113  1.00  0.86           C  
ATOM     45  CE2 TYR A  17       2.393  40.395  -2.180  1.00  0.86           C  
ATOM     46  CZ  TYR A  17       2.843  39.859  -0.957  1.00  0.86           C  
ATOM     47  OH  TYR A  17       2.946  38.519  -0.791  1.00  0.86           O  
ATOM     48  H   TYR A  17       3.312  46.702  -2.513  1.00  0.00           H  
ATOM     49  HA  TYR A  17       4.050  44.828  -0.375  1.00  0.00           H  
ATOM     50  HB2 TYR A  17       1.625  44.479  -0.622  1.00  0.00           H  
ATOM     51  HB3 TYR A  17       1.800  44.327  -2.356  1.00  0.00           H  
ATOM     52  HD1 TYR A  17       3.235  42.766   0.796  1.00  0.00           H  
ATOM     53  HD2 TYR A  17       1.875  42.180  -3.266  1.00  0.00           H  
ATOM     54  HE1 TYR A  17       3.522  40.295   1.033  1.00  0.00           H  
ATOM     55  HE2 TYR A  17       2.158  39.728  -2.997  1.00  0.00           H  
ATOM     56  HH  TYR A  17       2.424  38.018  -1.454  1.00  0.00           H  
ATOM     57  N   ASP A  18       5.767  44.091  -1.997  1.00  0.88           N  
ATOM     58  CA  ASP A  18       6.764  43.470  -2.866  1.00  0.88           C  
ATOM     59  C   ASP A  18       6.472  41.967  -2.996  1.00  0.88           C  
ATOM     60  O   ASP A  18       6.830  41.167  -2.131  1.00  0.88           O  
ATOM     61  CB  ASP A  18       8.160  43.776  -2.304  1.00  0.88           C  
ATOM     62  CG  ASP A  18       9.311  43.161  -3.106  1.00  0.88           C  
ATOM     63  OD1 ASP A  18       9.041  42.355  -4.029  1.00  0.88           O  
ATOM     64  OD2 ASP A  18      10.453  43.375  -2.651  1.00  0.88           O1-
ATOM     65  H   ASP A  18       5.943  44.043  -1.009  1.00  0.00           H  
ATOM     66  HA  ASP A  18       6.715  43.910  -3.864  1.00  0.00           H  
ATOM     67  HB2 ASP A  18       8.219  43.416  -1.275  1.00  0.00           H  
ATOM     68  HB3 ASP A  18       8.294  44.859  -2.288  1.00  0.00           H  
ATOM     69  N   ALA A  19       5.732  41.598  -4.042  1.00  0.95           N  
ATOM     70  CA  ALA A  19       5.398  40.204  -4.315  1.00  0.95           C  
ATOM     71  C   ALA A  19       6.624  39.354  -4.707  1.00  0.95           C  
ATOM     72  O   ALA A  19       6.623  38.156  -4.446  1.00  0.95           O  
ATOM     73  CB  ALA A  19       4.324  40.176  -5.410  1.00  0.95           C  
ATOM     74  H   ALA A  19       5.399  42.310  -4.674  1.00  0.00           H  
ATOM     75  HA  ALA A  19       4.978  39.763  -3.409  1.00  0.00           H  
ATOM     76  HB1 ALA A  19       4.027  39.144  -5.600  1.00  0.00           H  
ATOM     77  HB2 ALA A  19       3.449  40.740  -5.086  1.00  0.00           H  
ATOM     78  HB3 ALA A  19       4.716  40.607  -6.332  1.00  0.00           H  
ATOM     79  N   SER A  20       7.697  39.960  -5.233  1.00  0.91           N  
ATOM     80  CA  SER A  20       8.939  39.248  -5.577  1.00  0.91           C  
ATOM     81  C   SER A  20       9.699  38.786  -4.327  1.00  0.91           C  
ATOM     82  O   SER A  20      10.197  37.662  -4.267  1.00  0.91           O  
ATOM     83  CB  SER A  20       9.817  40.165  -6.436  1.00  0.91           C  
ATOM     84  OG  SER A  20      10.956  39.482  -6.915  1.00  0.91           O  
ATOM     85  H   SER A  20       7.736  40.972  -5.209  1.00  0.00           H  
ATOM     86  HA  SER A  20       8.694  38.360  -6.161  1.00  0.00           H  
ATOM     87  HB2 SER A  20      10.138  41.024  -5.847  1.00  0.00           H  
ATOM     88  HB3 SER A  20       9.235  40.521  -7.288  1.00  0.00           H  
ATOM     89  HG  SER A  20      11.520  40.111  -7.373  1.00  0.00           H  
ATOM     90  N   LYS A  21       9.649  39.591  -3.258  1.00  0.88           N  
ATOM     91  CA  LYS A  21      10.214  39.249  -1.947  1.00  0.88           C  
ATOM     92  C   LYS A  21       9.332  38.330  -1.092  1.00  0.88           C  
ATOM     93  O   LYS A  21       9.887  37.620  -0.257  1.00  0.88           O  
ATOM     94  CB  LYS A  21      10.555  40.562  -1.233  1.00  0.88           C  
ATOM     95  CG  LYS A  21      11.299  40.363   0.090  1.00  0.88           C  
ATOM     96  CD  LYS A  21      11.787  41.706   0.637  1.00  0.88           C  
ATOM     97  CE  LYS A  21      12.580  41.447   1.921  1.00  0.88           C  
ATOM     98  NZ  LYS A  21      13.181  42.696   2.448  1.00  0.88           N1+
ATOM     99  H   LYS A  21       9.288  40.534  -3.405  1.00  0.00           H  
ATOM    100  HA  LYS A  21      11.140  38.699  -2.114  1.00  0.00           H  
ATOM    101  HB2 LYS A  21      11.203  41.134  -1.898  1.00  0.00           H  
ATOM    102  HB3 LYS A  21       9.640  41.129  -1.053  1.00  0.00           H  
ATOM    103  HG2 LYS A  21      12.158  39.712  -0.079  1.00  0.00           H  
ATOM    104  HG3 LYS A  21      10.638  39.900   0.822  1.00  0.00           H  
ATOM    105  HD2 LYS A  21      10.930  42.348   0.842  1.00  0.00           H  
ATOM    106  HD3 LYS A  21      12.424  42.187  -0.109  1.00  0.00           H  
ATOM    107  HE2 LYS A  21      11.910  40.993   2.659  1.00  0.00           H  
ATOM    108  HE3 LYS A  21      13.366  40.720   1.694  1.00  0.00           H  
ATOM    109  HZ1 LYS A  21      13.742  42.499   3.267  1.00  0.00           H  
ATOM    110  HZ2 LYS A  21      13.772  43.120   1.744  1.00  0.00           H  
ATOM    111  HZ3 LYS A  21      12.457  43.355   2.697  1.00  0.00           H  
ATOM    112  N   TRP A  22       8.000  38.395  -1.218  1.00  0.91           N  
ATOM    113  CA  TRP A  22       7.087  37.828  -0.206  1.00  0.91           C  
ATOM    114  C   TRP A  22       6.002  36.853  -0.704  1.00  0.91           C  
ATOM    115  O   TRP A  22       5.437  36.150   0.135  1.00  0.91           O  
ATOM    116  CB  TRP A  22       6.427  38.977   0.571  1.00  0.91           C  
ATOM    117  CG  TRP A  22       7.332  39.925   1.308  1.00  0.91           C  
ATOM    118  CD1 TRP A  22       7.473  41.239   1.030  1.00  0.91           C  
ATOM    119  CD2 TRP A  22       8.169  39.680   2.484  1.00  0.91           C  
ATOM    120  CE2 TRP A  22       8.751  40.921   2.890  1.00  0.91           C  
ATOM    121  CE3 TRP A  22       8.482  38.545   3.262  1.00  0.91           C  
ATOM    122  NE1 TRP A  22       8.312  41.831   1.952  1.00  0.91           N  
ATOM    123  CZ2 TRP A  22       9.558  41.040   4.034  1.00  0.91           C  
ATOM    124  CZ3 TRP A  22       9.308  38.647   4.398  1.00  0.91           C  
ATOM    125  CH2 TRP A  22       9.832  39.890   4.795  1.00  0.91           C  
ATOM    126  H   TRP A  22       7.634  39.085  -1.859  1.00  0.00           H  
ATOM    127  HA  TRP A  22       7.669  37.250   0.513  1.00  0.00           H  
ATOM    128  HB2 TRP A  22       5.747  38.547   1.308  1.00  0.00           H  
ATOM    129  HB3 TRP A  22       5.818  39.551  -0.127  1.00  0.00           H  
ATOM    130  HD1 TRP A  22       6.975  41.740   0.210  1.00  0.00           H  
ATOM    131  HE1 TRP A  22       8.518  42.817   1.951  1.00  0.00           H  
ATOM    132  HE3 TRP A  22       8.084  37.581   2.977  1.00  0.00           H  
ATOM    133  HZ2 TRP A  22       9.933  42.002   4.344  1.00  0.00           H  
ATOM    134  HZ3 TRP A  22       9.526  37.760   4.981  1.00  0.00           H  
ATOM    135  HH2 TRP A  22      10.434  39.950   5.692  1.00  0.00           H  
ATOM    136  N   GLU A  23       5.644  36.812  -1.994  1.00  0.91           N  
ATOM    137  CA  GLU A  23       4.496  36.010  -2.457  1.00  0.91           C  
ATOM    138  C   GLU A  23       4.847  34.515  -2.593  1.00  0.91           C  
ATOM    139  O   GLU A  23       5.445  34.075  -3.577  1.00  0.91           O  
ATOM    140  CB  GLU A  23       3.906  36.594  -3.752  1.00  0.91           C  
ATOM    141  CG  GLU A  23       2.585  35.934  -4.191  1.00  0.91           C  
ATOM    142  CD  GLU A  23       1.384  36.220  -3.275  1.00  0.91           C  
ATOM    143  OE1 GLU A  23       1.400  37.198  -2.488  1.00  0.91           O  
ATOM    144  OE2 GLU A  23       0.301  35.656  -3.545  1.00  0.91           O1-
ATOM    145  H   GLU A  23       6.176  37.327  -2.687  1.00  0.00           H  
ATOM    146  HA  GLU A  23       3.719  36.092  -1.701  1.00  0.00           H  
ATOM    147  HB2 GLU A  23       3.738  37.663  -3.620  1.00  0.00           H  
ATOM    148  HB3 GLU A  23       4.628  36.467  -4.559  1.00  0.00           H  
ATOM    149  HG2 GLU A  23       2.344  36.297  -5.193  1.00  0.00           H  
ATOM    150  HG3 GLU A  23       2.727  34.854  -4.267  1.00  0.00           H  
ATOM    151  N   PHE A  24       4.427  33.710  -1.617  1.00  0.92           N  
ATOM    152  CA  PHE A  24       4.684  32.272  -1.581  1.00  0.92           C  
ATOM    153  C   PHE A  24       3.608  31.472  -2.352  1.00  0.92           C  
ATOM    154  O   PHE A  24       2.414  31.760  -2.208  1.00  0.92           O  
ATOM    155  CB  PHE A  24       4.811  31.816  -0.125  1.00  0.92           C  
ATOM    156  CG  PHE A  24       5.343  30.403   0.025  1.00  0.92           C  
ATOM    157  CD1 PHE A  24       6.700  30.129  -0.240  1.00  0.92           C  
ATOM    158  CD2 PHE A  24       4.485  29.357   0.408  1.00  0.92           C  
ATOM    159  CE1 PHE A  24       7.193  28.816  -0.125  1.00  0.92           C  
ATOM    160  CE2 PHE A  24       4.986  28.051   0.547  1.00  0.92           C  
ATOM    161  CZ  PHE A  24       6.337  27.780   0.284  1.00  0.92           C  
ATOM    162  H   PHE A  24       3.859  34.116  -0.882  1.00  0.00           H  
ATOM    163  HA  PHE A  24       5.656  32.116  -2.041  1.00  0.00           H  
ATOM    164  HB2 PHE A  24       3.834  31.894   0.352  1.00  0.00           H  
ATOM    165  HB3 PHE A  24       5.491  32.489   0.400  1.00  0.00           H  
ATOM    166  HD1 PHE A  24       7.365  30.930  -0.534  1.00  0.00           H  
ATOM    167  HD2 PHE A  24       3.438  29.552   0.588  1.00  0.00           H  
ATOM    168  HE1 PHE A  24       8.229  28.603  -0.338  1.00  0.00           H  
ATOM    169  HE2 PHE A  24       4.329  27.248   0.845  1.00  0.00           H  
ATOM    170  HZ  PHE A  24       6.710  26.774   0.397  1.00  0.00           H  
ATOM    171  N   PRO A  25       3.971  30.423  -3.118  1.00  0.94           N  
ATOM    172  CA  PRO A  25       2.997  29.584  -3.822  1.00  0.94           C  
ATOM    173  C   PRO A  25       2.093  28.783  -2.866  1.00  0.94           C  
ATOM    174  O   PRO A  25       2.577  28.107  -1.959  1.00  0.94           O  
ATOM    175  CB  PRO A  25       3.829  28.681  -4.740  1.00  0.94           C  
ATOM    176  CG  PRO A  25       5.130  29.455  -4.932  1.00  0.94           C  
ATOM    177  CD  PRO A  25       5.317  30.086  -3.559  1.00  0.94           C  
ATOM    178  HA  PRO A  25       2.378  30.230  -4.443  1.00  0.00           H  
ATOM    179  HB2 PRO A  25       4.052  27.741  -4.235  1.00  0.00           H  
ATOM    180  HB3 PRO A  25       3.329  28.500  -5.691  1.00  0.00           H  
ATOM    181  HG2 PRO A  25       4.991  30.237  -5.681  1.00  0.00           H  
ATOM    182  HG3 PRO A  25       5.963  28.807  -5.201  1.00  0.00           H  
ATOM    183  HD2 PRO A  25       5.755  29.360  -2.871  1.00  0.00           H  
ATOM    184  HD3 PRO A  25       5.960  30.960  -3.657  1.00  0.00           H  
ATOM    185  N   ARG A  26       0.765  28.837  -3.072  1.00  0.86           N  
ATOM    186  CA  ARG A  26      -0.226  28.148  -2.212  1.00  0.86           C  
ATOM    187  C   ARG A  26      -0.149  26.623  -2.313  1.00  0.86           C  
ATOM    188  O   ARG A  26      -0.387  25.939  -1.327  1.00  0.86           O  
ATOM    189  CB  ARG A  26      -1.664  28.590  -2.542  1.00  0.86           C  
ATOM    190  CG  ARG A  26      -1.962  30.048  -2.172  1.00  0.86           C  
ATOM    191  CD  ARG A  26      -3.468  30.344  -2.281  1.00  0.86           C  
ATOM    192  NE  ARG A  26      -3.787  31.743  -1.924  1.00  0.86           N  
ATOM    193  CZ  ARG A  26      -3.922  32.773  -2.739  1.00  0.86           C  
ATOM    194  NH1 ARG A  26      -3.926  32.666  -4.037  1.00  0.86           N1+
ATOM    195  NH2 ARG A  26      -4.099  33.958  -2.251  1.00  0.86           N  
ATOM    196  H   ARG A  26       0.440  29.366  -3.863  1.00  0.00           H  
ATOM    197  HA  ARG A  26      -0.005  28.375  -1.167  1.00  0.00           H  
ATOM    198  HB2 ARG A  26      -2.347  27.952  -1.977  1.00  0.00           H  
ATOM    199  HB3 ARG A  26      -1.860  28.433  -3.605  1.00  0.00           H  
ATOM    200  HG2 ARG A  26      -1.644  30.218  -1.145  1.00  0.00           H  
ATOM    201  HG3 ARG A  26      -1.405  30.714  -2.833  1.00  0.00           H  
ATOM    202  HD2 ARG A  26      -3.806  30.119  -3.294  1.00  0.00           H  
ATOM    203  HD3 ARG A  26      -4.002  29.678  -1.600  1.00  0.00           H  
ATOM    204  HE  ARG A  26      -3.918  31.965  -0.944  1.00  0.00           H  
ATOM    205 HH11 ARG A  26      -3.954  31.762  -4.466  1.00  0.00           H  
ATOM    206 HH12 ARG A  26      -4.141  33.501  -4.575  1.00  0.00           H  
ATOM    207 HH21 ARG A  26      -4.218  34.081  -1.250  1.00  0.00           H  
ATOM    208 HH22 ARG A  26      -4.286  34.720  -2.893  1.00  0.00           H  
ATOM    209  N   ASP A  27       0.204  26.112  -3.486  1.00  0.90           N  
ATOM    210  CA  ASP A  27       0.438  24.691  -3.779  1.00  0.90           C  
ATOM    211  C   ASP A  27       1.638  24.108  -3.001  1.00  0.90           C  
ATOM    212  O   ASP A  27       1.622  22.938  -2.628  1.00  0.90           O  
ATOM    213  CB  ASP A  27       0.633  24.553  -5.304  1.00  0.90           C  
ATOM    214  CG  ASP A  27       1.461  25.702  -5.926  1.00  0.90           C  
ATOM    215  OD1 ASP A  27       2.484  26.056  -5.285  1.00  0.90           O  
ATOM    216  OD2 ASP A  27       0.810  26.543  -6.606  1.00  0.90           O1-
ATOM    217  H   ASP A  27       0.478  26.757  -4.213  1.00  0.00           H  
ATOM    218  HA  ASP A  27      -0.432  24.112  -3.489  1.00  0.00           H  
ATOM    219  HB2 ASP A  27      -0.349  24.549  -5.765  1.00  0.00           H  
ATOM    220  HB3 ASP A  27       1.107  23.605  -5.531  1.00  0.00           H  
ATOM    221  N   ARG A  28       2.590  24.959  -2.589  1.00  0.82           N  
ATOM    222  CA  ARG A  28       3.717  24.620  -1.700  1.00  0.82           C  
ATOM    223  C   ARG A  28       3.414  24.780  -0.203  1.00  0.82           C  
ATOM    224  O   ARG A  28       4.328  24.571   0.595  1.00  0.82           O  
ATOM    225  CB  ARG A  28       4.963  25.404  -2.149  1.00  0.82           C  
ATOM    226  CG  ARG A  28       5.526  24.831  -3.462  1.00  0.82           C  
ATOM    227  CD  ARG A  28       6.579  25.734  -4.113  1.00  0.82           C  
ATOM    228  NE  ARG A  28       7.701  26.069  -3.212  1.00  0.82           N  
ATOM    229  CZ  ARG A  28       8.696  26.896  -3.467  1.00  0.82           C  
ATOM    230  NH1 ARG A  28       8.837  27.484  -4.622  1.00  0.82           N1+
ATOM    231  NH2 ARG A  28       9.574  27.139  -2.544  1.00  0.82           N  
ATOM    232  H   ARG A  28       2.557  25.890  -2.992  1.00  0.00           H  
ATOM    233  HA  ARG A  28       3.925  23.556  -1.816  1.00  0.00           H  
ATOM    234  HB2 ARG A  28       4.706  26.457  -2.276  1.00  0.00           H  
ATOM    235  HB3 ARG A  28       5.738  25.329  -1.387  1.00  0.00           H  
ATOM    236  HG2 ARG A  28       4.717  24.699  -4.182  1.00  0.00           H  
ATOM    237  HG3 ARG A  28       5.963  23.852  -3.263  1.00  0.00           H  
ATOM    238  HD2 ARG A  28       6.961  25.223  -4.999  1.00  0.00           H  
ATOM    239  HD3 ARG A  28       6.084  26.650  -4.434  1.00  0.00           H  
ATOM    240  HE  ARG A  28       7.687  25.682  -2.275  1.00  0.00           H  
ATOM    241 HH11 ARG A  28       9.630  28.073  -4.787  1.00  0.00           H  
ATOM    242 HH12 ARG A  28       8.187  27.261  -5.351  1.00  0.00           H  
ATOM    243 HH21 ARG A  28      10.342  27.775  -2.651  1.00  0.00           H  
ATOM    244 HH22 ARG A  28       9.462  26.662  -1.654  1.00  0.00           H  
ATOM    245  N   LEU A  29       2.173  25.100   0.189  1.00  0.90           N  
ATOM    246  CA  LEU A  29       1.662  24.942   1.560  1.00  0.90           C  
ATOM    247  C   LEU A  29       0.797  23.677   1.669  1.00  0.90           C  
ATOM    248  O   LEU A  29      -0.399  23.697   1.371  1.00  0.90           O  
ATOM    249  CB  LEU A  29       0.834  26.170   1.993  1.00  0.90           C  
ATOM    250  CG  LEU A  29       1.608  27.478   2.199  1.00  0.90           C  
ATOM    251  CD1 LEU A  29       0.614  28.596   2.516  1.00  0.90           C  
ATOM    252  CD2 LEU A  29       2.603  27.383   3.358  1.00  0.90           C  
ATOM    253  H   LEU A  29       1.479  25.222  -0.539  1.00  0.00           H  
ATOM    254  HA  LEU A  29       2.496  24.824   2.253  1.00  0.00           H  
ATOM    255  HB2 LEU A  29       0.331  25.926   2.930  1.00  0.00           H  
ATOM    256  HB3 LEU A  29       0.058  26.340   1.245  1.00  0.00           H  
ATOM    257  HG  LEU A  29       2.134  27.735   1.283  1.00  0.00           H  
ATOM    258 HD11 LEU A  29       1.147  29.529   2.682  1.00  0.00           H  
ATOM    259 HD12 LEU A  29       0.035  28.345   3.404  1.00  0.00           H  
ATOM    260 HD13 LEU A  29      -0.058  28.723   1.669  1.00  0.00           H  
ATOM    261 HD21 LEU A  29       3.359  26.635   3.132  1.00  0.00           H  
ATOM    262 HD22 LEU A  29       3.101  28.341   3.499  1.00  0.00           H  
ATOM    263 HD23 LEU A  29       2.089  27.103   4.276  1.00  0.00           H  
ATOM    264  N   LYS A  30       1.330  22.634   2.307  1.00  0.86           N  
ATOM    265  CA  LYS A  30       0.524  21.505   2.782  1.00  0.86           C  
ATOM    266  C   LYS A  30      -0.170  21.889   4.092  1.00  0.86           C  
ATOM    267  O   LYS A  30       0.496  22.142   5.094  1.00  0.86           O  
ATOM    268  CB  LYS A  30       1.438  20.285   2.925  1.00  0.86           C  
ATOM    269  CG  LYS A  30       0.705  19.039   3.440  1.00  0.86           C  
ATOM    270  CD  LYS A  30       1.712  17.903   3.636  1.00  0.86           C  
ATOM    271  CE  LYS A  30       1.009  16.654   4.169  1.00  0.86           C  
ATOM    272  NZ  LYS A  30       1.997  15.592   4.474  1.00  0.86           N1+
ATOM    273  H   LYS A  30       2.285  22.726   2.652  1.00  0.00           H  
ATOM    274  HA  LYS A  30      -0.240  21.278   2.038  1.00  0.00           H  
ATOM    275  HB2 LYS A  30       2.243  20.538   3.609  1.00  0.00           H  
ATOM    276  HB3 LYS A  30       1.879  20.061   1.952  1.00  0.00           H  
ATOM    277  HG2 LYS A  30       0.228  19.254   4.397  1.00  0.00           H  
ATOM    278  HG3 LYS A  30      -0.058  18.741   2.719  1.00  0.00           H  
ATOM    279  HD2 LYS A  30       2.472  18.225   4.353  1.00  0.00           H  
ATOM    280  HD3 LYS A  30       2.193  17.678   2.682  1.00  0.00           H  
ATOM    281  HE2 LYS A  30       0.456  16.927   5.074  1.00  0.00           H  
ATOM    282  HE3 LYS A  30       0.286  16.310   3.422  1.00  0.00           H  
ATOM    283  HZ1 LYS A  30       1.537  14.770   4.843  1.00  0.00           H  
ATOM    284  HZ2 LYS A  30       2.510  15.337   3.641  1.00  0.00           H  
ATOM    285  HZ3 LYS A  30       2.663  15.931   5.163  1.00  0.00           H  
ATOM    286  N   LEU A  31      -1.504  21.869   4.097  1.00  0.82           N  
ATOM    287  CA  LEU A  31      -2.332  22.171   5.271  1.00  0.82           C  
ATOM    288  C   LEU A  31      -2.025  21.221   6.446  1.00  0.82           C  
ATOM    289  O   LEU A  31      -2.007  20.001   6.269  1.00  0.82           O  
ATOM    290  CB  LEU A  31      -3.827  22.087   4.891  1.00  0.82           C  
ATOM    291  CG  LEU A  31      -4.290  23.039   3.769  1.00  0.82           C  
ATOM    292  CD1 LEU A  31      -5.723  22.698   3.357  1.00  0.82           C  
ATOM    293  CD2 LEU A  31      -4.259  24.505   4.203  1.00  0.82           C  
ATOM    294  H   LEU A  31      -1.967  21.671   3.226  1.00  0.00           H  
ATOM    295  HA  LEU A  31      -2.109  23.187   5.600  1.00  0.00           H  
ATOM    296  HB2 LEU A  31      -4.035  21.062   4.579  1.00  0.00           H  
ATOM    297  HB3 LEU A  31      -4.425  22.283   5.783  1.00  0.00           H  
ATOM    298  HG  LEU A  31      -3.651  22.916   2.895  1.00  0.00           H  
ATOM    299 HD11 LEU A  31      -6.043  23.359   2.551  1.00  0.00           H  
ATOM    300 HD12 LEU A  31      -6.397  22.810   4.206  1.00  0.00           H  
ATOM    301 HD13 LEU A  31      -5.767  21.670   2.997  1.00  0.00           H  
ATOM    302 HD21 LEU A  31      -3.239  24.799   4.446  1.00  0.00           H  
ATOM    303 HD22 LEU A  31      -4.613  25.135   3.388  1.00  0.00           H  
ATOM    304 HD23 LEU A  31      -4.900  24.648   5.073  1.00  0.00           H  
ATOM    305  N   GLY A  32      -1.865  21.784   7.646  1.00  0.89           N  
ATOM    306  CA  GLY A  32      -1.726  21.068   8.917  1.00  0.89           C  
ATOM    307  C   GLY A  32      -2.898  21.330   9.872  1.00  0.89           C  
ATOM    308  O   GLY A  32      -3.996  21.706   9.455  1.00  0.89           O  
ATOM    309  H   GLY A  32      -1.873  22.794   7.715  1.00  0.00           H  
ATOM    310  HA2 GLY A  32      -1.656  19.994   8.745  1.00  0.00           H  
ATOM    311  HA3 GLY A  32      -0.804  21.394   9.398  1.00  0.00           H  
ATOM    312  N   LYS A  33      -2.704  21.049  11.168  1.00  0.83           N  
ATOM    313  CA  LYS A  33      -3.772  21.162  12.179  1.00  0.83           C  
ATOM    314  C   LYS A  33      -4.156  22.631  12.463  1.00  0.83           C  
ATOM    315  O   LYS A  33      -3.284  23.500  12.437  1.00  0.83           O  
ATOM    316  CB  LYS A  33      -3.382  20.401  13.462  1.00  0.83           C  
ATOM    317  CG  LYS A  33      -2.351  21.159  14.313  1.00  0.83           C  
ATOM    318  CD  LYS A  33      -1.746  20.335  15.457  1.00  0.83           C  
ATOM    319  CE  LYS A  33      -0.781  19.271  14.917  1.00  0.83           C  
ATOM    320  NZ  LYS A  33       0.373  19.109  15.819  1.00  0.83           N1+
ATOM    321  H   LYS A  33      -1.767  20.815  11.470  1.00  0.00           H  
ATOM    322  HA  LYS A  33      -4.644  20.664  11.759  1.00  0.00           H  
ATOM    323  HB2 LYS A  33      -2.987  19.423  13.185  1.00  0.00           H  
ATOM    324  HB3 LYS A  33      -4.276  20.246  14.069  1.00  0.00           H  
ATOM    325  HG2 LYS A  33      -1.551  21.508  13.662  1.00  0.00           H  
ATOM    326  HG3 LYS A  33      -2.832  22.039  14.749  1.00  0.00           H  
ATOM    327  HD2 LYS A  33      -2.538  19.871  16.043  1.00  0.00           H  
ATOM    328  HD3 LYS A  33      -1.207  21.038  16.097  1.00  0.00           H  
ATOM    329  HE2 LYS A  33      -0.381  19.626  13.965  1.00  0.00           H  
ATOM    330  HE3 LYS A  33      -1.301  18.327  14.741  1.00  0.00           H  
ATOM    331  HZ1 LYS A  33       1.039  18.462  15.420  1.00  0.00           H  
ATOM    332  HZ2 LYS A  33       0.827  20.030  15.853  1.00  0.00           H  
ATOM    333  HZ3 LYS A  33       0.076  18.816  16.740  1.00  0.00           H  
ATOM    334  N   PRO A  34      -5.384  22.910  12.937  1.00  0.86           N  
ATOM    335  CA  PRO A  34      -5.738  24.219  13.488  1.00  0.86           C  
ATOM    336  C   PRO A  34      -4.947  24.559  14.762  1.00  0.86           C  
ATOM    337  O   PRO A  34      -5.016  23.831  15.747  1.00  0.86           O  
ATOM    338  CB  PRO A  34      -7.252  24.171  13.734  1.00  0.86           C  
ATOM    339  CG  PRO A  34      -7.733  23.082  12.774  1.00  0.86           C  
ATOM    340  CD  PRO A  34      -6.575  22.088  12.794  1.00  0.86           C  
ATOM    341  HA  PRO A  34      -5.530  24.974  12.735  1.00  0.00           H  
ATOM    342  HB2 PRO A  34      -7.464  23.860  14.758  1.00  0.00           H  
ATOM    343  HB3 PRO A  34      -7.724  25.131  13.522  1.00  0.00           H  
ATOM    344  HG2 PRO A  34      -8.665  22.625  13.107  1.00  0.00           H  
ATOM    345  HG3 PRO A  34      -7.842  23.497  11.770  1.00  0.00           H  
ATOM    346  HD2 PRO A  34      -6.569  21.518  11.865  1.00  0.00           H  
ATOM    347  HD3 PRO A  34      -6.666  21.422  13.653  1.00  0.00           H  
ATOM    348  N   LEU A  35      -4.322  25.740  14.785  1.00  0.81           N  
ATOM    349  CA  LEU A  35      -3.681  26.338  15.967  1.00  0.81           C  
ATOM    350  C   LEU A  35      -4.597  27.316  16.722  1.00  0.81           C  
ATOM    351  O   LEU A  35      -4.381  27.568  17.903  1.00  0.81           O  
ATOM    352  CB  LEU A  35      -2.384  27.053  15.539  1.00  0.81           C  
ATOM    353  CG  LEU A  35      -1.251  26.118  15.079  1.00  0.81           C  
ATOM    354  CD1 LEU A  35      -0.096  26.950  14.516  1.00  0.81           C  
ATOM    355  CD2 LEU A  35      -0.708  25.271  16.232  1.00  0.81           C  
ATOM    356  H   LEU A  35      -4.350  26.299  13.942  1.00  0.00           H  
ATOM    357  HA  LEU A  35      -3.434  25.550  16.680  1.00  0.00           H  
ATOM    358  HB2 LEU A  35      -2.627  27.740  14.731  1.00  0.00           H  
ATOM    359  HB3 LEU A  35      -2.016  27.646  16.378  1.00  0.00           H  
ATOM    360  HG  LEU A  35      -1.623  25.460  14.297  1.00  0.00           H  
ATOM    361 HD11 LEU A  35       0.696  26.287  14.170  1.00  0.00           H  
ATOM    362 HD12 LEU A  35       0.298  27.620  15.280  1.00  0.00           H  
ATOM    363 HD13 LEU A  35      -0.437  27.531  13.663  1.00  0.00           H  
ATOM    364 HD21 LEU A  35       0.111  24.646  15.878  1.00  0.00           H  
ATOM    365 HD22 LEU A  35      -0.351  25.911  17.039  1.00  0.00           H  
ATOM    366 HD23 LEU A  35      -1.483  24.606  16.609  1.00  0.00           H  
ATOM    367  N   GLY A  36      -5.614  27.886  16.066  1.00  0.75           N  
ATOM    368  CA  GLY A  36      -6.645  28.668  16.758  1.00  0.75           C  
ATOM    369  C   GLY A  36      -7.504  29.546  15.848  1.00  0.75           C  
ATOM    370  O   GLY A  36      -6.999  30.452  15.177  1.00  0.75           O  
ATOM    371  H   GLY A  36      -5.703  27.692  15.077  1.00  0.00           H  
ATOM    372  HA2 GLY A  36      -7.285  27.979  17.310  1.00  0.00           H  
ATOM    373  HA3 GLY A  36      -6.168  29.321  17.491  1.00  0.00           H  
ATOM    374  N   ARG A  37      -8.831  29.400  15.956  1.00  0.67           N  
ATOM    375  CA  ARG A  37      -9.826  30.353  15.431  1.00  0.67           C  
ATOM    376  C   ARG A  37     -10.260  31.309  16.547  1.00  0.67           C  
ATOM    377  O   ARG A  37     -10.685  30.853  17.598  1.00  0.67           O  
ATOM    378  CB  ARG A  37     -10.994  29.595  14.760  1.00  0.67           C  
ATOM    379  CG  ARG A  37     -11.899  28.789  15.717  1.00  0.67           C  
ATOM    380  CD  ARG A  37     -12.722  27.696  15.011  1.00  0.67           C  
ATOM    381  NE  ARG A  37     -13.620  28.219  13.958  1.00  0.67           N  
ATOM    382  CZ  ARG A  37     -14.456  27.502  13.221  1.00  0.67           C  
ATOM    383  NH1 ARG A  37     -14.615  26.220  13.394  1.00  0.67           N1+
ATOM    384  NH2 ARG A  37     -15.163  28.063  12.279  1.00  0.67           N  
ATOM    385  H   ARG A  37      -9.160  28.718  16.628  1.00  0.00           H  
ATOM    386  HA  ARG A  37      -9.360  30.959  14.657  1.00  0.00           H  
ATOM    387  HB2 ARG A  37     -11.612  30.317  14.226  1.00  0.00           H  
ATOM    388  HB3 ARG A  37     -10.568  28.914  14.020  1.00  0.00           H  
ATOM    389  HG2 ARG A  37     -11.281  28.295  16.468  1.00  0.00           H  
ATOM    390  HG3 ARG A  37     -12.576  29.469  16.235  1.00  0.00           H  
ATOM    391  HD2 ARG A  37     -13.316  27.181  15.770  1.00  0.00           H  
ATOM    392  HD3 ARG A  37     -12.031  26.975  14.570  1.00  0.00           H  
ATOM    393  HE  ARG A  37     -13.579  29.201  13.770  1.00  0.00           H  
ATOM    394 HH11 ARG A  37     -15.271  25.702  12.838  1.00  0.00           H  
ATOM    395 HH12 ARG A  37     -14.121  25.759  14.137  1.00  0.00           H  
ATOM    396 HH21 ARG A  37     -15.784  27.500  11.722  1.00  0.00           H  
ATOM    397 HH22 ARG A  37     -15.062  29.034  12.062  1.00  0.00           H  
ATOM    398  N   GLY A  38     -10.078  32.614  16.342  1.00  0.76           N  
ATOM    399  CA  GLY A  38     -10.585  33.638  17.268  1.00  0.76           C  
ATOM    400  C   GLY A  38     -11.930  34.196  16.799  1.00  0.76           C  
ATOM    401  O   GLY A  38     -12.511  33.656  15.856  1.00  0.76           O  
ATOM    402  H   GLY A  38      -9.845  32.910  15.404  1.00  0.00           H  
ATOM    403  HA2 GLY A  38     -10.704  33.233  18.277  1.00  0.00           H  
ATOM    404  HA3 GLY A  38      -9.868  34.450  17.320  1.00  0.00           H  
ATOM    405  N   ALA A  39     -12.288  35.400  17.261  1.00  0.70           N  
ATOM    406  CA  ALA A  39     -13.390  36.182  16.692  1.00  0.70           C  
ATOM    407  C   ALA A  39     -13.143  36.528  15.210  1.00  0.70           C  
ATOM    408  O   ALA A  39     -13.798  35.968  14.330  1.00  0.70           O  
ATOM    409  CB  ALA A  39     -13.588  37.444  17.542  1.00  0.70           C  
ATOM    410  H   ALA A  39     -11.827  35.773  18.077  1.00  0.00           H  
ATOM    411  HA  ALA A  39     -14.306  35.590  16.745  1.00  0.00           H  
ATOM    412  HB1 ALA A  39     -14.371  38.062  17.101  1.00  0.00           H  
ATOM    413  HB2 ALA A  39     -13.893  37.165  18.551  1.00  0.00           H  
ATOM    414  HB3 ALA A  39     -12.664  38.022  17.598  1.00  0.00           H  
ATOM    415  N   PHE A  40     -12.042  37.233  14.928  1.00  0.66           N  
ATOM    416  CA  PHE A  40     -11.499  37.437  13.583  1.00  0.66           C  
ATOM    417  C   PHE A  40     -10.259  36.558  13.351  1.00  0.66           C  
ATOM    418  O   PHE A  40      -9.442  36.348  14.254  1.00  0.66           O  
ATOM    419  CB  PHE A  40     -11.239  38.932  13.324  1.00  0.66           C  
ATOM    420  CG  PHE A  40     -10.277  39.631  14.272  1.00  0.66           C  
ATOM    421  CD1 PHE A  40     -10.710  40.026  15.554  1.00  0.66           C  
ATOM    422  CD2 PHE A  40      -8.973  39.962  13.850  1.00  0.66           C  
ATOM    423  CE1 PHE A  40      -9.842  40.721  16.414  1.00  0.66           C  
ATOM    424  CE2 PHE A  40      -8.111  40.673  14.706  1.00  0.66           C  
ATOM    425  CZ  PHE A  40      -8.545  41.049  15.989  1.00  0.66           C  
ATOM    426  H   PHE A  40     -11.492  37.581  15.698  1.00  0.00           H  
ATOM    427  HA  PHE A  40     -12.251  37.132  12.852  1.00  0.00           H  
ATOM    428  HB2 PHE A  40     -10.872  39.045  12.302  1.00  0.00           H  
ATOM    429  HB3 PHE A  40     -12.195  39.456  13.367  1.00  0.00           H  
ATOM    430  HD1 PHE A  40     -11.724  39.826  15.869  1.00  0.00           H  
ATOM    431  HD2 PHE A  40      -8.643  39.703  12.855  1.00  0.00           H  
ATOM    432  HE1 PHE A  40     -10.185  41.036  17.390  1.00  0.00           H  
ATOM    433  HE2 PHE A  40      -7.124  40.960  14.368  1.00  0.00           H  
ATOM    434  HZ  PHE A  40      -7.892  41.618  16.636  1.00  0.00           H  
ATOM    435  N   GLY A  41     -10.133  36.039  12.125  1.00  0.76           N  
ATOM    436  CA  GLY A  41      -9.025  35.188  11.684  1.00  0.76           C  
ATOM    437  C   GLY A  41      -8.974  33.782  12.303  1.00  0.76           C  
ATOM    438  O   GLY A  41      -9.373  33.534  13.450  1.00  0.76           O  
ATOM    439  H   GLY A  41     -10.835  36.286  11.441  1.00  0.00           H  
ATOM    440  HA2 GLY A  41      -9.088  35.079  10.600  1.00  0.00           H  
ATOM    441  HA3 GLY A  41      -8.079  35.683  11.904  1.00  0.00           H  
ATOM    442  N   GLN A  42      -8.315  32.880  11.581  1.00  0.76           N  
ATOM    443  CA  GLN A  42      -7.908  31.561  12.064  1.00  0.76           C  
ATOM    444  C   GLN A  42      -6.445  31.284  11.706  1.00  0.76           C  
ATOM    445  O   GLN A  42      -5.889  31.910  10.805  1.00  0.76           O  
ATOM    446  CB  GLN A  42      -8.885  30.481  11.568  1.00  0.76           C  
ATOM    447  CG  GLN A  42      -8.919  30.291  10.039  1.00  0.76           C  
ATOM    448  CD  GLN A  42     -10.121  29.468   9.569  1.00  0.76           C  
ATOM    449  NE2 GLN A  42     -10.333  29.367   8.275  1.00  0.76           N  
ATOM    450  OE1 GLN A  42     -10.938  28.998  10.348  1.00  0.76           O  
ATOM    451  H   GLN A  42      -7.959  33.155  10.666  1.00  0.00           H  
ATOM    452  HA  GLN A  42      -7.957  31.562  13.149  1.00  0.00           H  
ATOM    453  HB2 GLN A  42      -9.882  30.758  11.914  1.00  0.00           H  
ATOM    454  HB3 GLN A  42      -8.626  29.528  12.034  1.00  0.00           H  
ATOM    455  HG2 GLN A  42      -8.007  29.788   9.719  1.00  0.00           H  
ATOM    456  HG3 GLN A  42      -8.969  31.260   9.545  1.00  0.00           H  
ATOM    457 HE21 GLN A  42      -9.736  29.844   7.616  1.00  0.00           H  
ATOM    458 HE22 GLN A  42     -11.081  28.767   7.975  1.00  0.00           H  
ATOM    459  N   VAL A  43      -5.784  30.463  12.520  1.00  0.84           N  
ATOM    460  CA  VAL A  43      -4.379  30.073  12.349  1.00  0.84           C  
ATOM    461  C   VAL A  43      -4.296  28.551  12.279  1.00  0.84           C  
ATOM    462  O   VAL A  43      -4.972  27.867  13.053  1.00  0.84           O  
ATOM    463  CB  VAL A  43      -3.479  30.642  13.469  1.00  0.84           C  
ATOM    464  CG1 VAL A  43      -1.995  30.336  13.235  1.00  0.84           C  
ATOM    465  CG2 VAL A  43      -3.583  32.170  13.585  1.00  0.84           C  
ATOM    466  H   VAL A  43      -6.286  30.036  13.289  1.00  0.00           H  
ATOM    467  HA  VAL A  43      -4.018  30.467  11.404  1.00  0.00           H  
ATOM    468  HB  VAL A  43      -3.785  30.206  14.421  1.00  0.00           H  
ATOM    469 HG11 VAL A  43      -1.826  29.264  13.193  1.00  0.00           H  
ATOM    470 HG12 VAL A  43      -1.659  30.776  12.295  1.00  0.00           H  
ATOM    471 HG13 VAL A  43      -1.395  30.739  14.052  1.00  0.00           H  
ATOM    472 HG21 VAL A  43      -3.181  32.621  12.681  1.00  0.00           H  
ATOM    473 HG22 VAL A  43      -4.617  32.478  13.703  1.00  0.00           H  
ATOM    474 HG23 VAL A  43      -3.001  32.513  14.440  1.00  0.00           H  
ATOM    475  N   ILE A  44      -3.448  28.038  11.392  1.00  0.89           N  
ATOM    476  CA  ILE A  44      -3.132  26.615  11.215  1.00  0.89           C  
ATOM    477  C   ILE A  44      -1.610  26.402  11.268  1.00  0.89           C  
ATOM    478  O   ILE A  44      -0.846  27.316  10.952  1.00  0.89           O  
ATOM    479  CB  ILE A  44      -3.757  26.069   9.903  1.00  0.89           C  
ATOM    480  CG1 ILE A  44      -3.144  26.714   8.638  1.00  0.89           C  
ATOM    481  CG2 ILE A  44      -5.291  26.238   9.900  1.00  0.89           C  
ATOM    482  CD1 ILE A  44      -3.567  26.053   7.322  1.00  0.89           C  
ATOM    483  H   ILE A  44      -2.941  28.684  10.792  1.00  0.00           H  
ATOM    484  HA  ILE A  44      -3.556  26.047  12.041  1.00  0.00           H  
ATOM    485  HB  ILE A  44      -3.547  24.998   9.869  1.00  0.00           H  
ATOM    486 HG12 ILE A  44      -2.059  26.647   8.688  1.00  0.00           H  
ATOM    487 HG13 ILE A  44      -3.419  27.769   8.599  1.00  0.00           H  
ATOM    488 HG21 ILE A  44      -5.725  25.654   9.088  1.00  0.00           H  
ATOM    489 HG22 ILE A  44      -5.712  25.876  10.833  1.00  0.00           H  
ATOM    490 HG23 ILE A  44      -5.558  27.286   9.765  1.00  0.00           H  
ATOM    491 HD11 ILE A  44      -3.021  26.514   6.498  1.00  0.00           H  
ATOM    492 HD12 ILE A  44      -3.335  24.988   7.350  1.00  0.00           H  
ATOM    493 HD13 ILE A  44      -4.634  26.193   7.148  1.00  0.00           H  
ATOM    494  N   GLU A  45      -1.167  25.192  11.610  1.00  0.88           N  
ATOM    495  CA  GLU A  45       0.118  24.681  11.120  1.00  0.88           C  
ATOM    496  C   GLU A  45       0.031  24.503   9.592  1.00  0.88           C  
ATOM    497  O   GLU A  45      -1.019  24.129   9.064  1.00  0.88           O  
ATOM    498  CB  GLU A  45       0.474  23.316  11.754  1.00  0.88           C  
ATOM    499  CG  GLU A  45       0.700  23.282  13.280  1.00  0.88           C  
ATOM    500  CD  GLU A  45       1.101  21.881  13.814  1.00  0.88           C  
ATOM    501  OE1 GLU A  45       1.005  20.905  13.036  1.00  0.88           O  
ATOM    502  OE2 GLU A  45       1.102  21.684  15.057  1.00  0.88           O1-
ATOM    503  H   GLU A  45      -1.863  24.493  11.849  1.00  0.00           H  
ATOM    504  HA  GLU A  45       0.910  25.397  11.344  1.00  0.00           H  
ATOM    505  HB2 GLU A  45      -0.324  22.615  11.510  1.00  0.00           H  
ATOM    506  HB3 GLU A  45       1.390  22.964  11.277  1.00  0.00           H  
ATOM    507  HG2 GLU A  45       1.481  24.001  13.532  1.00  0.00           H  
ATOM    508  HG3 GLU A  45      -0.222  23.595  13.770  1.00  0.00           H  
ATOM    509  N   ALA A  46       1.163  24.600   8.901  1.00  0.92           N  
ATOM    510  CA  ALA A  46       1.350  24.063   7.556  1.00  0.92           C  
ATOM    511  C   ALA A  46       2.805  23.613   7.369  1.00  0.92           C  
ATOM    512  O   ALA A  46       3.712  24.212   7.945  1.00  0.92           O  
ATOM    513  CB  ALA A  46       0.947  25.118   6.515  1.00  0.92           C  
ATOM    514  H   ALA A  46       1.988  24.966   9.365  1.00  0.00           H  
ATOM    515  HA  ALA A  46       0.712  23.188   7.431  1.00  0.00           H  
ATOM    516  HB1 ALA A  46       1.037  24.701   5.512  1.00  0.00           H  
ATOM    517  HB2 ALA A  46       1.609  25.977   6.595  1.00  0.00           H  
ATOM    518  HB3 ALA A  46      -0.085  25.430   6.681  1.00  0.00           H  
ATOM    519  N   ASP A  47       3.037  22.648   6.482  1.00  0.89           N  
ATOM    520  CA  ASP A  47       4.364  22.391   5.914  1.00  0.89           C  
ATOM    521  C   ASP A  47       4.553  23.247   4.655  1.00  0.89           C  
ATOM    522  O   ASP A  47       3.845  23.079   3.659  1.00  0.89           O  
ATOM    523  CB  ASP A  47       4.535  20.895   5.597  1.00  0.89           C  
ATOM    524  CG  ASP A  47       4.980  20.034   6.782  1.00  0.89           C  
ATOM    525  OD1 ASP A  47       5.639  20.575   7.700  1.00  0.89           O  
ATOM    526  OD2 ASP A  47       4.822  18.794   6.628  1.00  0.89           O1-
ATOM    527  H   ASP A  47       2.236  22.270   5.986  1.00  0.00           H  
ATOM    528  HA  ASP A  47       5.136  22.680   6.629  1.00  0.00           H  
ATOM    529  HB2 ASP A  47       5.278  20.784   4.806  1.00  0.00           H  
ATOM    530  HB3 ASP A  47       3.592  20.499   5.233  1.00  0.00           H  
ATOM    531  N   ALA A  48       5.513  24.173   4.698  1.00  0.92           N  
ATOM    532  CA  ALA A  48       5.946  24.970   3.556  1.00  0.92           C  
ATOM    533  C   ALA A  48       7.184  24.339   2.900  1.00  0.92           C  
ATOM    534  O   ALA A  48       8.237  24.244   3.534  1.00  0.92           O  
ATOM    535  CB  ALA A  48       6.222  26.400   4.038  1.00  0.92           C  
ATOM    536  H   ALA A  48       6.053  24.261   5.554  1.00  0.00           H  
ATOM    537  HA  ALA A  48       5.143  25.013   2.823  1.00  0.00           H  
ATOM    538  HB1 ALA A  48       6.483  27.027   3.188  1.00  0.00           H  
ATOM    539  HB2 ALA A  48       7.042  26.400   4.757  1.00  0.00           H  
ATOM    540  HB3 ALA A  48       5.331  26.804   4.515  1.00  0.00           H  
ATOM    541  N   PHE A  49       7.117  24.001   1.608  1.00  0.88           N  
ATOM    542  CA  PHE A  49       8.309  23.569   0.866  1.00  0.88           C  
ATOM    543  C   PHE A  49       9.143  24.767   0.386  1.00  0.88           C  
ATOM    544  O   PHE A  49       8.712  25.525  -0.489  1.00  0.88           O  
ATOM    545  CB  PHE A  49       7.941  22.632  -0.293  1.00  0.88           C  
ATOM    546  CG  PHE A  49       9.165  22.162  -1.064  1.00  0.88           C  
ATOM    547  CD1 PHE A  49      10.093  21.302  -0.445  1.00  0.88           C  
ATOM    548  CD2 PHE A  49       9.414  22.625  -2.371  1.00  0.88           C  
ATOM    549  CE1 PHE A  49      11.259  20.909  -1.123  1.00  0.88           C  
ATOM    550  CE2 PHE A  49      10.583  22.231  -3.050  1.00  0.88           C  
ATOM    551  CZ  PHE A  49      11.507  21.375  -2.425  1.00  0.88           C  
ATOM    552  H   PHE A  49       6.225  24.083   1.129  1.00  0.00           H  
ATOM    553  HA  PHE A  49       8.938  22.986   1.539  1.00  0.00           H  
ATOM    554  HB2 PHE A  49       7.427  21.758   0.110  1.00  0.00           H  
ATOM    555  HB3 PHE A  49       7.256  23.144  -0.969  1.00  0.00           H  
ATOM    556  HD1 PHE A  49       9.920  20.948   0.561  1.00  0.00           H  
ATOM    557  HD2 PHE A  49       8.710  23.282  -2.856  1.00  0.00           H  
ATOM    558  HE1 PHE A  49      11.964  20.244  -0.642  1.00  0.00           H  
ATOM    559  HE2 PHE A  49      10.772  22.580  -4.055  1.00  0.00           H  
ATOM    560  HZ  PHE A  49      12.403  21.066  -2.945  1.00  0.00           H  
ATOM    561  N   GLY A  50      10.376  24.882   0.878  1.00  0.90           N  
ATOM    562  CA  GLY A  50      11.431  25.767   0.381  1.00  0.90           C  
ATOM    563  C   GLY A  50      11.176  27.264   0.541  1.00  0.90           C  
ATOM    564  O   GLY A  50      11.402  28.029  -0.400  1.00  0.90           O  
ATOM    565  H   GLY A  50      10.676  24.163   1.534  1.00  0.00           H  
ATOM    566  HA2 GLY A  50      12.318  25.550   0.972  1.00  0.00           H  
ATOM    567  HA3 GLY A  50      11.646  25.543  -0.664  1.00  0.00           H  
ATOM    568  N   ILE A  51      10.547  27.666   1.648  1.00  0.92           N  
ATOM    569  CA  ILE A  51      10.179  29.066   1.918  1.00  0.92           C  
ATOM    570  C   ILE A  51      11.389  29.970   2.226  1.00  0.92           C  
ATOM    571  O   ILE A  51      11.505  31.038   1.636  1.00  0.92           O  
ATOM    572  CB  ILE A  51       9.073  29.113   2.995  1.00  0.92           C  
ATOM    573  CG1 ILE A  51       8.481  30.535   3.094  1.00  0.92           C  
ATOM    574  CG2 ILE A  51       9.545  28.598   4.370  1.00  0.92           C  
ATOM    575  CD1 ILE A  51       7.097  30.563   3.753  1.00  0.92           C  
ATOM    576  H   ILE A  51      10.341  26.967   2.348  1.00  0.00           H  
ATOM    577  HA  ILE A  51       9.748  29.471   1.004  1.00  0.00           H  
ATOM    578  HB  ILE A  51       8.278  28.452   2.651  1.00  0.00           H  
ATOM    579 HG12 ILE A  51       9.163  31.185   3.644  1.00  0.00           H  
ATOM    580 HG13 ILE A  51       8.369  30.945   2.089  1.00  0.00           H  
ATOM    581 HG21 ILE A  51       8.700  28.536   5.055  1.00  0.00           H  
ATOM    582 HG22 ILE A  51      10.295  29.266   4.794  1.00  0.00           H  
ATOM    583 HG23 ILE A  51       9.970  27.598   4.280  1.00  0.00           H  
ATOM    584 HD11 ILE A  51       6.707  31.581   3.731  1.00  0.00           H  
ATOM    585 HD12 ILE A  51       7.164  30.234   4.789  1.00  0.00           H  
ATOM    586 HD13 ILE A  51       6.413  29.912   3.208  1.00  0.00           H  
ATOM    587  N   ASP A  52      12.429  29.428   2.865  1.00  0.86           N  
ATOM    588  CA  ASP A  52      13.770  30.032   2.972  1.00  0.86           C  
ATOM    589  C   ASP A  52      14.688  29.672   1.781  1.00  0.86           C  
ATOM    590  O   ASP A  52      15.910  29.784   1.861  1.00  0.86           O  
ATOM    591  CB  ASP A  52      14.392  29.677   4.334  1.00  0.86           C  
ATOM    592  CG  ASP A  52      14.232  28.194   4.679  1.00  0.86           C  
ATOM    593  OD1 ASP A  52      14.464  27.380   3.750  1.00  0.86           O  
ATOM    594  OD2 ASP A  52      13.480  27.960   5.658  1.00  0.86           O1-
ATOM    595  H   ASP A  52      12.332  28.491   3.240  1.00  0.00           H  
ATOM    596  HA  ASP A  52      13.663  31.116   2.941  1.00  0.00           H  
ATOM    597  HB2 ASP A  52      13.898  30.285   5.095  1.00  0.00           H  
ATOM    598  HB3 ASP A  52      15.448  29.946   4.355  1.00  0.00           H  
ATOM    599  N   LYS A  53      14.091  29.341   0.626  1.00  0.68           N  
ATOM    600  CA  LYS A  53      14.738  28.989  -0.657  1.00  0.68           C  
ATOM    601  C   LYS A  53      15.565  27.696  -0.662  1.00  0.68           C  
ATOM    602  O   LYS A  53      15.989  27.271  -1.734  1.00  0.68           O  
ATOM    603  CB  LYS A  53      15.576  30.160  -1.212  1.00  0.68           C  
ATOM    604  CG  LYS A  53      14.916  31.544  -1.110  1.00  0.68           C  
ATOM    605  CD  LYS A  53      15.813  32.598  -1.768  1.00  0.68           C  
ATOM    606  CE  LYS A  53      15.307  34.002  -1.426  1.00  0.68           C  
ATOM    607  NZ  LYS A  53      16.155  35.043  -2.056  1.00  0.68           N1+
ATOM    608  H   LYS A  53      13.078  29.318   0.647  1.00  0.00           H  
ATOM    609  HA  LYS A  53      13.934  28.801  -1.368  1.00  0.00           H  
ATOM    610  HB2 LYS A  53      16.526  30.190  -0.674  1.00  0.00           H  
ATOM    611  HB3 LYS A  53      15.799  29.952  -2.260  1.00  0.00           H  
ATOM    612  HG2 LYS A  53      13.943  31.529  -1.602  1.00  0.00           H  
ATOM    613  HG3 LYS A  53      14.783  31.808  -0.060  1.00  0.00           H  
ATOM    614  HD2 LYS A  53      15.808  32.446  -2.849  1.00  0.00           H  
ATOM    615  HD3 LYS A  53      16.833  32.483  -1.395  1.00  0.00           H  
ATOM    616  HE2 LYS A  53      14.269  34.096  -1.763  1.00  0.00           H  
ATOM    617  HE3 LYS A  53      15.316  34.112  -0.337  1.00  0.00           H  
ATOM    618  HZ1 LYS A  53      15.834  35.965  -1.791  1.00  0.00           H  
ATOM    619  HZ2 LYS A  53      17.118  34.934  -1.764  1.00  0.00           H  
ATOM    620  HZ3 LYS A  53      16.113  34.966  -3.065  1.00  0.00           H  
ATOM    621  N   THR A  54      15.776  27.053   0.485  1.00  0.79           N  
ATOM    622  CA  THR A  54      16.399  25.722   0.565  1.00  0.79           C  
ATOM    623  C   THR A  54      15.470  24.629   0.019  1.00  0.79           C  
ATOM    624  O   THR A  54      14.266  24.832  -0.107  1.00  0.79           O  
ATOM    625  CB  THR A  54      16.835  25.399   2.003  1.00  0.79           C  
ATOM    626  CG2 THR A  54      17.803  26.439   2.567  1.00  0.79           C  
ATOM    627  OG1 THR A  54      15.732  25.235   2.866  1.00  0.79           O  
ATOM    628  H   THR A  54      15.415  27.465   1.335  1.00  0.00           H  
ATOM    629  HA  THR A  54      17.294  25.725  -0.057  1.00  0.00           H  
ATOM    630  HB  THR A  54      17.365  24.446   1.971  1.00  0.00           H  
ATOM    631  HG1 THR A  54      15.372  26.110   3.153  1.00  0.00           H  
ATOM    632 HG21 THR A  54      18.220  26.075   3.506  1.00  0.00           H  
ATOM    633 HG22 THR A  54      18.620  26.598   1.862  1.00  0.00           H  
ATOM    634 HG23 THR A  54      17.294  27.387   2.744  1.00  0.00           H  
ATOM    635  N   ALA A  55      15.990  23.433  -0.276  1.00  0.77           N  
ATOM    636  CA  ALA A  55      15.179  22.284  -0.709  1.00  0.77           C  
ATOM    637  C   ALA A  55      14.466  21.546   0.456  1.00  0.77           C  
ATOM    638  O   ALA A  55      14.345  20.323   0.432  1.00  0.77           O  
ATOM    639  CB  ALA A  55      16.057  21.365  -1.570  1.00  0.77           C  
ATOM    640  H   ALA A  55      16.980  23.287  -0.165  1.00  0.00           H  
ATOM    641  HA  ALA A  55      14.381  22.660  -1.353  1.00  0.00           H  
ATOM    642  HB1 ALA A  55      15.449  20.558  -1.982  1.00  0.00           H  
ATOM    643  HB2 ALA A  55      16.491  21.929  -2.397  1.00  0.00           H  
ATOM    644  HB3 ALA A  55      16.854  20.930  -0.965  1.00  0.00           H  
ATOM    645  N   THR A  56      14.132  22.248   1.544  1.00  0.86           N  
ATOM    646  CA  THR A  56      13.542  21.662   2.762  1.00  0.86           C  
ATOM    647  C   THR A  56      12.014  21.755   2.772  1.00  0.86           C  
ATOM    648  O   THR A  56      11.431  22.694   2.233  1.00  0.86           O  
ATOM    649  CB  THR A  56      14.104  22.315   4.037  1.00  0.86           C  
ATOM    650  CG2 THR A  56      15.615  22.132   4.183  1.00  0.86           C  
ATOM    651  OG1 THR A  56      13.802  23.687   4.095  1.00  0.86           O  
ATOM    652  H   THR A  56      14.173  23.258   1.490  1.00  0.00           H  
ATOM    653  HA  THR A  56      13.802  20.605   2.806  1.00  0.00           H  
ATOM    654  HB  THR A  56      13.630  21.840   4.897  1.00  0.00           H  
ATOM    655  HG1 THR A  56      14.526  24.192   3.683  1.00  0.00           H  
ATOM    656 HG21 THR A  56      15.956  22.633   5.089  1.00  0.00           H  
ATOM    657 HG22 THR A  56      16.140  22.549   3.324  1.00  0.00           H  
ATOM    658 HG23 THR A  56      15.844  21.070   4.260  1.00  0.00           H  
ATOM    659  N   CYS A  57      11.350  20.851   3.496  1.00  0.89           N  
ATOM    660  CA  CYS A  57      10.045  21.150   4.093  1.00  0.89           C  
ATOM    661  C   CYS A  57      10.260  21.826   5.452  1.00  0.89           C  
ATOM    662  O   CYS A  57      11.094  21.371   6.235  1.00  0.89           O  
ATOM    663  CB  CYS A  57       9.218  19.869   4.253  1.00  0.89           C  
ATOM    664  SG  CYS A  57       8.819  19.175   2.623  1.00  0.89           S  
ATOM    665  H   CYS A  57      11.888  20.132   3.952  1.00  0.00           H  
ATOM    666  HA  CYS A  57       9.490  21.839   3.455  1.00  0.00           H  
ATOM    667  HB2 CYS A  57       8.290  20.099   4.783  1.00  0.00           H  
ATOM    668  HB3 CYS A  57       9.779  19.142   4.842  1.00  0.00           H  
ATOM    669  HG  CYS A  57       8.170  18.096   3.074  1.00  0.00           H  
ATOM    670  N   ARG A  58       9.429  22.818   5.780  1.00  0.81           N  
ATOM    671  CA  ARG A  58       9.491  23.555   7.047  1.00  0.81           C  
ATOM    672  C   ARG A  58       8.090  23.800   7.593  1.00  0.81           C  
ATOM    673  O   ARG A  58       7.279  24.444   6.931  1.00  0.81           O  
ATOM    674  CB  ARG A  58      10.266  24.860   6.799  1.00  0.81           C  
ATOM    675  CG  ARG A  58      10.361  25.759   8.039  1.00  0.81           C  
ATOM    676  CD  ARG A  58      11.282  26.946   7.740  1.00  0.81           C  
ATOM    677  NE  ARG A  58      11.321  27.900   8.867  1.00  0.81           N  
ATOM    678  CZ  ARG A  58      12.073  28.985   8.926  1.00  0.81           C  
ATOM    679  NH1 ARG A  58      12.875  29.329   7.962  1.00  0.81           N1+
ATOM    680  NH2 ARG A  58      12.038  29.764   9.973  1.00  0.81           N  
ATOM    681  H   ARG A  58       8.809  23.179   5.060  1.00  0.00           H  
ATOM    682  HA  ARG A  58      10.039  22.961   7.780  1.00  0.00           H  
ATOM    683  HB2 ARG A  58       9.778  25.419   5.998  1.00  0.00           H  
ATOM    684  HB3 ARG A  58      11.275  24.603   6.470  1.00  0.00           H  
ATOM    685  HG2 ARG A  58      10.763  25.188   8.877  1.00  0.00           H  
ATOM    686  HG3 ARG A  58       9.369  26.130   8.297  1.00  0.00           H  
ATOM    687  HD2 ARG A  58      12.286  26.564   7.538  1.00  0.00           H  
ATOM    688  HD3 ARG A  58      10.923  27.455   6.843  1.00  0.00           H  
ATOM    689  HE  ARG A  58      10.734  27.689   9.655  1.00  0.00           H  
ATOM    690 HH11 ARG A  58      12.977  28.695   7.156  1.00  0.00           H  
ATOM    691 HH12 ARG A  58      13.489  30.112   8.037  1.00  0.00           H  
ATOM    692 HH21 ARG A  58      11.481  29.523  10.772  1.00  0.00           H  
ATOM    693 HH22 ARG A  58      12.627  30.576  10.006  1.00  0.00           H  
ATOM    694  N   THR A  59       7.883  23.477   8.867  1.00  0.90           N  
ATOM    695  CA  THR A  59       6.648  23.815   9.580  1.00  0.90           C  
ATOM    696  C   THR A  59       6.555  25.326   9.810  1.00  0.90           C  
ATOM    697  O   THR A  59       7.482  25.953  10.332  1.00  0.90           O  
ATOM    698  CB  THR A  59       6.548  23.066  10.914  1.00  0.90           C  
ATOM    699  CG2 THR A  59       5.143  23.121  11.516  1.00  0.90           C  
ATOM    700  OG1 THR A  59       6.896  21.711  10.735  1.00  0.90           O  
ATOM    701  H   THR A  59       8.557  22.899   9.345  1.00  0.00           H  
ATOM    702  HA  THR A  59       5.808  23.498   8.963  1.00  0.00           H  
ATOM    703  HB  THR A  59       7.249  23.507  11.624  1.00  0.00           H  
ATOM    704  HG1 THR A  59       6.385  21.349   9.992  1.00  0.00           H  
ATOM    705 HG21 THR A  59       5.125  22.555  12.447  1.00  0.00           H  
ATOM    706 HG22 THR A  59       4.422  22.689  10.822  1.00  0.00           H  
ATOM    707 HG23 THR A  59       4.864  24.152  11.732  1.00  0.00           H  
ATOM    708  N   VAL A  60       5.408  25.909   9.472  1.00  0.93           N  
ATOM    709  CA  VAL A  60       5.098  27.340   9.588  1.00  0.93           C  
ATOM    710  C   VAL A  60       3.722  27.530  10.226  1.00  0.93           C  
ATOM    711  O   VAL A  60       2.847  26.670  10.106  1.00  0.93           O  
ATOM    712  CB  VAL A  60       5.182  28.050   8.220  1.00  0.93           C  
ATOM    713  CG1 VAL A  60       6.602  28.008   7.643  1.00  0.93           C  
ATOM    714  CG2 VAL A  60       4.222  27.476   7.170  1.00  0.93           C  
ATOM    715  H   VAL A  60       4.704  25.325   9.024  1.00  0.00           H  
ATOM    716  HA  VAL A  60       5.825  27.814  10.246  1.00  0.00           H  
ATOM    717  HB  VAL A  60       4.924  29.096   8.376  1.00  0.00           H  
ATOM    718 HG11 VAL A  60       6.663  28.659   6.772  1.00  0.00           H  
ATOM    719 HG12 VAL A  60       6.855  26.992   7.341  1.00  0.00           H  
ATOM    720 HG13 VAL A  60       7.315  28.338   8.395  1.00  0.00           H  
ATOM    721 HG21 VAL A  60       3.201  27.509   7.540  1.00  0.00           H  
ATOM    722 HG22 VAL A  60       4.486  26.444   6.942  1.00  0.00           H  
ATOM    723 HG23 VAL A  60       4.281  28.055   6.251  1.00  0.00           H  
ATOM    724  N   ALA A  61       3.509  28.664  10.893  1.00  0.93           N  
ATOM    725  CA  ALA A  61       2.168  29.090  11.283  1.00  0.93           C  
ATOM    726  C   ALA A  61       1.565  29.944  10.158  1.00  0.93           C  
ATOM    727  O   ALA A  61       2.125  30.977   9.784  1.00  0.93           O  
ATOM    728  CB  ALA A  61       2.241  29.831  12.621  1.00  0.93           C  
ATOM    729  H   ALA A  61       4.231  29.378  10.875  1.00  0.00           H  
ATOM    730  HA  ALA A  61       1.531  28.215  11.428  1.00  0.00           H  
ATOM    731  HB1 ALA A  61       1.247  30.178  12.902  1.00  0.00           H  
ATOM    732  HB2 ALA A  61       2.615  29.159  13.393  1.00  0.00           H  
ATOM    733  HB3 ALA A  61       2.912  30.684  12.537  1.00  0.00           H  
ATOM    734  N   VAL A  62       0.411  29.538   9.628  1.00  0.93           N  
ATOM    735  CA  VAL A  62      -0.314  30.288   8.592  1.00  0.93           C  
ATOM    736  C   VAL A  62      -1.559  30.912   9.203  1.00  0.93           C  
ATOM    737  O   VAL A  62      -2.475  30.208   9.628  1.00  0.93           O  
ATOM    738  CB  VAL A  62      -0.666  29.417   7.373  1.00  0.93           C  
ATOM    739  CG1 VAL A  62      -1.275  30.275   6.260  1.00  0.93           C  
ATOM    740  CG2 VAL A  62       0.568  28.712   6.807  1.00  0.93           C  
ATOM    741  H   VAL A  62      -0.008  28.681   9.984  1.00  0.00           H  
ATOM    742  HA  VAL A  62       0.320  31.094   8.225  1.00  0.00           H  
ATOM    743  HB  VAL A  62      -1.389  28.659   7.661  1.00  0.00           H  
ATOM    744 HG11 VAL A  62      -1.482  29.652   5.389  1.00  0.00           H  
ATOM    745 HG12 VAL A  62      -0.576  31.064   5.979  1.00  0.00           H  
ATOM    746 HG13 VAL A  62      -2.214  30.718   6.591  1.00  0.00           H  
ATOM    747 HG21 VAL A  62       0.300  28.151   5.912  1.00  0.00           H  
ATOM    748 HG22 VAL A  62       0.950  28.009   7.547  1.00  0.00           H  
ATOM    749 HG23 VAL A  62       1.342  29.438   6.565  1.00  0.00           H  
ATOM    750  N   LYS A  63      -1.603  32.245   9.249  1.00  0.87           N  
ATOM    751  CA  LYS A  63      -2.798  33.010   9.613  1.00  0.87           C  
ATOM    752  C   LYS A  63      -3.591  33.349   8.357  1.00  0.87           C  
ATOM    753  O   LYS A  63      -3.043  33.865   7.385  1.00  0.87           O  
ATOM    754  CB  LYS A  63      -2.379  34.245  10.412  1.00  0.87           C  
ATOM    755  CG  LYS A  63      -3.567  34.989  11.046  1.00  0.87           C  
ATOM    756  CD  LYS A  63      -3.003  35.952  12.093  1.00  0.87           C  
ATOM    757  CE  LYS A  63      -4.042  36.913  12.673  1.00  0.87           C  
ATOM    758  NZ  LYS A  63      -3.368  37.930  13.512  1.00  0.87           N1+
ATOM    759  H   LYS A  63      -0.820  32.751   8.838  1.00  0.00           H  
ATOM    760  HA  LYS A  63      -3.429  32.389  10.249  1.00  0.00           H  
ATOM    761  HB2 LYS A  63      -1.705  33.916  11.206  1.00  0.00           H  
ATOM    762  HB3 LYS A  63      -1.826  34.929   9.765  1.00  0.00           H  
ATOM    763  HG2 LYS A  63      -4.253  34.290  11.524  1.00  0.00           H  
ATOM    764  HG3 LYS A  63      -4.106  35.542  10.275  1.00  0.00           H  
ATOM    765  HD2 LYS A  63      -2.223  36.537  11.605  1.00  0.00           H  
ATOM    766  HD3 LYS A  63      -2.547  35.381  12.903  1.00  0.00           H  
ATOM    767  HE2 LYS A  63      -4.518  37.428  11.832  1.00  0.00           H  
ATOM    768  HE3 LYS A  63      -4.803  36.368  13.234  1.00  0.00           H  
ATOM    769  HZ1 LYS A  63      -3.411  37.817  14.507  1.00  0.00           H  
ATOM    770  HZ2 LYS A  63      -2.383  37.990  13.223  1.00  0.00           H  
ATOM    771  HZ3 LYS A  63      -3.628  38.867  13.194  1.00  0.00           H  
ATOM    772  N   MET A  64      -4.890  33.084   8.388  1.00  0.87           N  
ATOM    773  CA  MET A  64      -5.782  33.203   7.238  1.00  0.87           C  
ATOM    774  C   MET A  64      -7.155  33.731   7.660  1.00  0.87           C  
ATOM    775  O   MET A  64      -7.529  33.708   8.840  1.00  0.87           O  
ATOM    776  CB  MET A  64      -5.859  31.848   6.508  1.00  0.87           C  
ATOM    777  CG  MET A  64      -6.592  30.757   7.298  1.00  0.87           C  
ATOM    778  SD  MET A  64      -6.415  29.072   6.652  1.00  0.87           S  
ATOM    779  CE  MET A  64      -7.102  29.240   4.980  1.00  0.87           C  
ATOM    780  H   MET A  64      -5.270  32.665   9.230  1.00  0.00           H  
ATOM    781  HA  MET A  64      -5.362  33.925   6.537  1.00  0.00           H  
ATOM    782  HB2 MET A  64      -6.366  31.991   5.554  1.00  0.00           H  
ATOM    783  HB3 MET A  64      -4.844  31.504   6.304  1.00  0.00           H  
ATOM    784  HG2 MET A  64      -7.652  31.001   7.338  1.00  0.00           H  
ATOM    785  HG3 MET A  64      -6.209  30.749   8.318  1.00  0.00           H  
ATOM    786  HE1 MET A  64      -7.127  28.260   4.502  1.00  0.00           H  
ATOM    787  HE2 MET A  64      -6.473  29.903   4.386  1.00  0.00           H  
ATOM    788  HE3 MET A  64      -8.114  29.641   5.032  1.00  0.00           H  
ATOM    789  N   LEU A  65      -7.910  34.235   6.686  1.00  0.83           N  
ATOM    790  CA  LEU A  65      -9.311  34.597   6.894  1.00  0.83           C  
ATOM    791  C   LEU A  65     -10.174  33.358   7.199  1.00  0.83           C  
ATOM    792  O   LEU A  65      -9.817  32.223   6.871  1.00  0.83           O  
ATOM    793  CB  LEU A  65      -9.837  35.393   5.682  1.00  0.83           C  
ATOM    794  CG  LEU A  65      -9.093  36.717   5.411  1.00  0.83           C  
ATOM    795  CD1 LEU A  65      -9.672  37.407   4.178  1.00  0.83           C  
ATOM    796  CD2 LEU A  65      -9.185  37.696   6.586  1.00  0.83           C  
ATOM    797  H   LEU A  65      -7.552  34.209   5.741  1.00  0.00           H  
ATOM    798  HA  LEU A  65      -9.372  35.236   7.774  1.00  0.00           H  
ATOM    799  HB2 LEU A  65     -10.891  35.618   5.843  1.00  0.00           H  
ATOM    800  HB3 LEU A  65      -9.768  34.762   4.795  1.00  0.00           H  
ATOM    801  HG  LEU A  65      -8.044  36.504   5.213  1.00  0.00           H  
ATOM    802 HD11 LEU A  65      -9.095  38.302   3.946  1.00  0.00           H  
ATOM    803 HD12 LEU A  65      -9.628  36.737   3.321  1.00  0.00           H  
ATOM    804 HD13 LEU A  65     -10.710  37.690   4.355  1.00  0.00           H  
ATOM    805 HD21 LEU A  65      -8.674  37.292   7.458  1.00  0.00           H  
ATOM    806 HD22 LEU A  65      -8.704  38.637   6.322  1.00  0.00           H  
ATOM    807 HD23 LEU A  65     -10.231  37.888   6.830  1.00  0.00           H  
ATOM    808  N   LYS A  66     -11.314  33.590   7.856  1.00  0.78           N  
ATOM    809  CA  LYS A  66     -12.437  32.644   7.832  1.00  0.78           C  
ATOM    810  C   LYS A  66     -13.126  32.715   6.461  1.00  0.78           C  
ATOM    811  O   LYS A  66     -12.967  33.687   5.724  1.00  0.78           O  
ATOM    812  CB  LYS A  66     -13.429  32.975   8.962  1.00  0.78           C  
ATOM    813  CG  LYS A  66     -12.880  32.671  10.369  1.00  0.78           C  
ATOM    814  CD  LYS A  66     -13.891  33.128  11.434  1.00  0.78           C  
ATOM    815  CE  LYS A  66     -13.414  32.797  12.853  1.00  0.78           C  
ATOM    816  NZ  LYS A  66     -14.349  33.320  13.882  1.00  0.78           N1+
ATOM    817  H   LYS A  66     -11.558  34.559   7.993  1.00  0.00           H  
ATOM    818  HA  LYS A  66     -12.070  31.624   7.955  1.00  0.00           H  
ATOM    819  HB2 LYS A  66     -13.703  34.030   8.895  1.00  0.00           H  
ATOM    820  HB3 LYS A  66     -14.338  32.386   8.820  1.00  0.00           H  
ATOM    821  HG2 LYS A  66     -11.935  33.194  10.521  1.00  0.00           H  
ATOM    822  HG3 LYS A  66     -12.708  31.597  10.462  1.00  0.00           H  
ATOM    823  HD2 LYS A  66     -14.850  32.640  11.251  1.00  0.00           H  
ATOM    824  HD3 LYS A  66     -14.027  34.209  11.345  1.00  0.00           H  
ATOM    825  HE2 LYS A  66     -13.305  31.715  12.951  1.00  0.00           H  
ATOM    826  HE3 LYS A  66     -12.428  33.248  13.005  1.00  0.00           H  
ATOM    827  HZ1 LYS A  66     -15.276  32.919  13.845  1.00  0.00           H  
ATOM    828  HZ2 LYS A  66     -14.422  34.335  13.804  1.00  0.00           H  
ATOM    829  HZ3 LYS A  66     -13.953  33.190  14.814  1.00  0.00           H  
ATOM    830  N   GLU A  67     -13.946  31.718   6.158  1.00  0.72           N  
ATOM    831  CA  GLU A  67     -14.958  31.828   5.104  1.00  0.72           C  
ATOM    832  C   GLU A  67     -16.009  32.905   5.451  1.00  0.72           C  
ATOM    833  O   GLU A  67     -16.184  33.244   6.623  1.00  0.72           O  
ATOM    834  CB  GLU A  67     -15.563  30.437   4.906  1.00  0.72           C  
ATOM    835  CG  GLU A  67     -16.524  30.345   3.717  1.00  0.72           C  
ATOM    836  CD  GLU A  67     -16.760  28.885   3.299  1.00  0.72           C  
ATOM    837  OE1 GLU A  67     -16.934  28.683   2.080  1.00  0.72           O  
ATOM    838  OE2 GLU A  67     -16.564  27.993   4.162  1.00  0.72           O1-
ATOM    839  H   GLU A  67     -14.073  30.978   6.824  1.00  0.00           H  
ATOM    840  HA  GLU A  67     -14.467  32.121   4.174  1.00  0.00           H  
ATOM    841  HB2 GLU A  67     -14.732  29.750   4.732  1.00  0.00           H  
ATOM    842  HB3 GLU A  67     -16.079  30.132   5.817  1.00  0.00           H  
ATOM    843  HG2 GLU A  67     -17.472  30.815   3.979  1.00  0.00           H  
ATOM    844  HG3 GLU A  67     -16.090  30.894   2.878  1.00  0.00           H  
ATOM    845  N   GLY A  68     -16.598  33.549   4.435  1.00  0.74           N  
ATOM    846  CA  GLY A  68     -17.551  34.658   4.612  1.00  0.74           C  
ATOM    847  C   GLY A  68     -16.949  36.009   5.043  1.00  0.74           C  
ATOM    848  O   GLY A  68     -17.702  36.939   5.320  1.00  0.74           O  
ATOM    849  H   GLY A  68     -16.457  33.196   3.500  1.00  0.00           H  
ATOM    850  HA2 GLY A  68     -18.286  34.371   5.366  1.00  0.00           H  
ATOM    851  HA3 GLY A  68     -18.082  34.815   3.673  1.00  0.00           H  
ATOM    852  N   ALA A  69     -15.618  36.134   5.115  1.00  0.79           N  
ATOM    853  CA  ALA A  69     -14.932  37.316   5.649  1.00  0.79           C  
ATOM    854  C   ALA A  69     -15.238  38.627   4.895  1.00  0.79           C  
ATOM    855  O   ALA A  69     -15.196  38.699   3.665  1.00  0.79           O  
ATOM    856  CB  ALA A  69     -13.425  37.048   5.665  1.00  0.79           C  
ATOM    857  H   ALA A  69     -15.060  35.318   4.924  1.00  0.00           H  
ATOM    858  HA  ALA A  69     -15.258  37.452   6.683  1.00  0.00           H  
ATOM    859  HB1 ALA A  69     -12.904  37.927   6.042  1.00  0.00           H  
ATOM    860  HB2 ALA A  69     -13.080  36.827   4.653  1.00  0.00           H  
ATOM    861  HB3 ALA A  69     -13.217  36.205   6.321  1.00  0.00           H  
ATOM    862  N   THR A  70     -15.340  39.719   5.652  1.00  0.81           N  
ATOM    863  CA  THR A  70     -15.612  41.071   5.143  1.00  0.81           C  
ATOM    864  C   THR A  70     -14.351  41.808   4.666  1.00  0.81           C  
ATOM    865  O   THR A  70     -13.234  41.552   5.124  1.00  0.81           O  
ATOM    866  CB  THR A  70     -16.326  41.919   6.209  1.00  0.81           C  
ATOM    867  CG2 THR A  70     -17.612  41.279   6.730  1.00  0.81           C  
ATOM    868  OG1 THR A  70     -15.461  42.191   7.292  1.00  0.81           O  
ATOM    869  H   THR A  70     -15.279  39.595   6.662  1.00  0.00           H  
ATOM    870  HA  THR A  70     -16.282  40.978   4.288  1.00  0.00           H  
ATOM    871  HB  THR A  70     -16.601  42.871   5.753  1.00  0.00           H  
ATOM    872  HG1 THR A  70     -15.356  41.329   7.767  1.00  0.00           H  
ATOM    873 HG21 THR A  70     -18.125  41.971   7.397  1.00  0.00           H  
ATOM    874 HG22 THR A  70     -17.394  40.359   7.274  1.00  0.00           H  
ATOM    875 HG23 THR A  70     -18.270  41.042   5.892  1.00  0.00           H  
ATOM    876  N   HIS A  71     -14.560  42.945   3.982  1.00  0.78           N  
ATOM    877  CA  HIS A  71     -13.505  43.937   3.703  1.00  0.78           C  
ATOM    878  C   HIS A  71     -12.821  44.474   4.971  1.00  0.78           C  
ATOM    879  O   HIS A  71     -11.654  44.853   4.920  1.00  0.78           O  
ATOM    880  CB  HIS A  71     -14.093  45.101   2.887  1.00  0.78           C  
ATOM    881  CG  HIS A  71     -13.090  46.182   2.542  1.00  0.78           C  
ATOM    882  CD2 HIS A  71     -13.264  47.525   2.727  1.00  0.78           C  
ATOM    883  ND1 HIS A  71     -11.890  45.977   1.860  1.00  0.78           N  
ATOM    884  CE1 HIS A  71     -11.374  47.194   1.641  1.00  0.78           C  
ATOM    885  NE2 HIS A  71     -12.171  48.145   2.159  1.00  0.78           N  
ATOM    886  H   HIS A  71     -15.491  43.128   3.639  1.00  0.00           H  
ATOM    887  HA  HIS A  71     -12.728  43.466   3.100  1.00  0.00           H  
ATOM    888  HB2 HIS A  71     -14.909  45.555   3.453  1.00  0.00           H  
ATOM    889  HB3 HIS A  71     -14.504  44.713   1.955  1.00  0.00           H  
ATOM    890  HD2 HIS A  71     -14.139  48.001   3.148  1.00  0.00           H  
ATOM    891  HE1 HIS A  71     -10.472  47.380   1.072  1.00  0.00           H  
ATOM    892  HE2 HIS A  71     -12.063  49.138   2.002  1.00  0.00           H  
ATOM    893  N   SER A  72     -13.502  44.494   6.124  1.00  0.85           N  
ATOM    894  CA  SER A  72     -12.889  44.952   7.377  1.00  0.85           C  
ATOM    895  C   SER A  72     -11.850  43.964   7.920  1.00  0.85           C  
ATOM    896  O   SER A  72     -10.739  44.370   8.259  1.00  0.85           O  
ATOM    897  CB  SER A  72     -13.970  45.256   8.421  1.00  0.85           C  
ATOM    898  OG  SER A  72     -13.453  46.120   9.420  1.00  0.85           O  
ATOM    899  H   SER A  72     -14.402  44.031   6.164  1.00  0.00           H  
ATOM    900  HA  SER A  72     -12.357  45.874   7.166  1.00  0.00           H  
ATOM    901  HB2 SER A  72     -14.817  45.748   7.939  1.00  0.00           H  
ATOM    902  HB3 SER A  72     -14.317  44.324   8.872  1.00  0.00           H  
ATOM    903  HG  SER A  72     -13.889  45.888  10.251  1.00  0.00           H  
ATOM    904  N   GLU A  73     -12.119  42.662   7.812  1.00  0.81           N  
ATOM    905  CA  GLU A  73     -11.189  41.593   8.207  1.00  0.81           C  
ATOM    906  C   GLU A  73     -10.074  41.364   7.177  1.00  0.81           C  
ATOM    907  O   GLU A  73      -8.905  41.252   7.555  1.00  0.81           O  
ATOM    908  CB  GLU A  73     -11.956  40.289   8.403  1.00  0.81           C  
ATOM    909  CG  GLU A  73     -12.977  40.353   9.545  1.00  0.81           C  
ATOM    910  CD  GLU A  73     -14.112  39.381   9.224  1.00  0.81           C  
ATOM    911  OE1 GLU A  73     -14.986  39.851   8.439  1.00  0.81           O  
ATOM    912  OE2 GLU A  73     -13.829  38.169   9.329  1.00  0.81           O1-
ATOM    913  H   GLU A  73     -13.019  42.377   7.439  1.00  0.00           H  
ATOM    914  HA  GLU A  73     -10.713  41.858   9.152  1.00  0.00           H  
ATOM    915  HB2 GLU A  73     -12.466  40.064   7.464  1.00  0.00           H  
ATOM    916  HB3 GLU A  73     -11.254  39.479   8.605  1.00  0.00           H  
ATOM    917  HG2 GLU A  73     -12.495  40.086  10.485  1.00  0.00           H  
ATOM    918  HG3 GLU A  73     -13.391  41.353   9.649  1.00  0.00           H  
ATOM    919  N   HIS A  74     -10.389  41.469   5.879  1.00  0.83           N  
ATOM    920  CA  HIS A  74      -9.387  41.454   4.806  1.00  0.83           C  
ATOM    921  C   HIS A  74      -8.404  42.622   4.939  1.00  0.83           C  
ATOM    922  O   HIS A  74      -7.192  42.411   4.963  1.00  0.83           O  
ATOM    923  CB  HIS A  74     -10.094  41.482   3.446  1.00  0.83           C  
ATOM    924  CG  HIS A  74      -9.144  41.373   2.279  1.00  0.83           C  
ATOM    925  CD2 HIS A  74      -8.789  42.386   1.436  1.00  0.83           C  
ATOM    926  ND1 HIS A  74      -8.519  40.199   1.860  1.00  0.83           N  
ATOM    927  CE1 HIS A  74      -7.828  40.520   0.758  1.00  0.83           C  
ATOM    928  NE2 HIS A  74      -7.958  41.830   0.486  1.00  0.83           N  
ATOM    929  H   HIS A  74     -11.374  41.531   5.629  1.00  0.00           H  
ATOM    930  HA  HIS A  74      -8.805  40.534   4.870  1.00  0.00           H  
ATOM    931  HB2 HIS A  74     -10.793  40.646   3.391  1.00  0.00           H  
ATOM    932  HB3 HIS A  74     -10.665  42.405   3.352  1.00  0.00           H  
ATOM    933  HD2 HIS A  74      -9.144  43.406   1.484  1.00  0.00           H  
ATOM    934  HE1 HIS A  74      -7.268  39.811   0.160  1.00  0.00           H  
ATOM    935  HE2 HIS A  74      -7.596  42.288  -0.337  1.00  0.00           H  
ATOM    936  N   ARG A  75      -8.912  43.825   5.243  1.00  0.79           N  
ATOM    937  CA  ARG A  75      -8.103  45.006   5.582  1.00  0.79           C  
ATOM    938  C   ARG A  75      -7.292  44.822   6.867  1.00  0.79           C  
ATOM    939  O   ARG A  75      -6.157  45.286   6.897  1.00  0.79           O  
ATOM    940  CB  ARG A  75      -9.031  46.229   5.645  1.00  0.79           C  
ATOM    941  CG  ARG A  75      -8.344  47.536   6.075  1.00  0.79           C  
ATOM    942  CD  ARG A  75      -9.239  48.767   5.838  1.00  0.79           C  
ATOM    943  NE  ARG A  75     -10.619  48.594   6.340  1.00  0.79           N  
ATOM    944  CZ  ARG A  75     -11.032  48.594   7.596  1.00  0.79           C  
ATOM    945  NH1 ARG A  75     -10.237  48.830   8.600  1.00  0.79           N1+
ATOM    946  NH2 ARG A  75     -12.278  48.340   7.866  1.00  0.79           N  
ATOM    947  H   ARG A  75      -9.924  43.922   5.248  1.00  0.00           H  
ATOM    948  HA  ARG A  75      -7.376  45.163   4.787  1.00  0.00           H  
ATOM    949  HB2 ARG A  75      -9.833  46.019   6.352  1.00  0.00           H  
ATOM    950  HB3 ARG A  75      -9.469  46.373   4.655  1.00  0.00           H  
ATOM    951  HG2 ARG A  75      -7.422  47.664   5.506  1.00  0.00           H  
ATOM    952  HG3 ARG A  75      -8.090  47.476   7.133  1.00  0.00           H  
ATOM    953  HD2 ARG A  75      -8.776  49.643   6.296  1.00  0.00           H  
ATOM    954  HD3 ARG A  75      -9.287  48.946   4.762  1.00  0.00           H  
ATOM    955  HE  ARG A  75     -11.308  48.341   5.650  1.00  0.00           H  
ATOM    956 HH11 ARG A  75      -9.275  49.050   8.423  1.00  0.00           H  
ATOM    957 HH12 ARG A  75     -10.607  48.863   9.533  1.00  0.00           H  
ATOM    958 HH21 ARG A  75     -12.924  48.147   7.125  1.00  0.00           H  
ATOM    959 HH22 ARG A  75     -12.539  48.039   8.796  1.00  0.00           H  
ATOM    960  N   ALA A  76      -7.810  44.128   7.881  1.00  0.85           N  
ATOM    961  CA  ALA A  76      -7.071  43.843   9.113  1.00  0.85           C  
ATOM    962  C   ALA A  76      -5.866  42.912   8.871  1.00  0.85           C  
ATOM    963  O   ALA A  76      -4.731  43.326   9.106  1.00  0.85           O  
ATOM    964  CB  ALA A  76      -8.036  43.281  10.167  1.00  0.85           C  
ATOM    965  H   ALA A  76      -8.765  43.798   7.807  1.00  0.00           H  
ATOM    966  HA  ALA A  76      -6.675  44.783   9.500  1.00  0.00           H  
ATOM    967  HB1 ALA A  76      -7.505  43.143  11.110  1.00  0.00           H  
ATOM    968  HB2 ALA A  76      -8.435  42.319   9.848  1.00  0.00           H  
ATOM    969  HB3 ALA A  76      -8.861  43.976  10.326  1.00  0.00           H  
ATOM    970  N   LEU A  77      -6.066  41.771   8.201  1.00  0.87           N  
ATOM    971  CA  LEU A  77      -4.978  40.827   7.894  1.00  0.87           C  
ATOM    972  C   LEU A  77      -3.980  41.385   6.854  1.00  0.87           C  
ATOM    973  O   LEU A  77      -2.768  41.218   6.989  1.00  0.87           O  
ATOM    974  CB  LEU A  77      -5.610  39.488   7.463  1.00  0.87           C  
ATOM    975  CG  LEU A  77      -4.607  38.338   7.236  1.00  0.87           C  
ATOM    976  CD1 LEU A  77      -3.808  38.001   8.498  1.00  0.87           C  
ATOM    977  CD2 LEU A  77      -5.355  37.070   6.820  1.00  0.87           C  
ATOM    978  H   LEU A  77      -7.020  41.514   7.958  1.00  0.00           H  
ATOM    979  HA  LEU A  77      -4.419  40.661   8.816  1.00  0.00           H  
ATOM    980  HB2 LEU A  77      -6.321  39.178   8.230  1.00  0.00           H  
ATOM    981  HB3 LEU A  77      -6.170  39.650   6.540  1.00  0.00           H  
ATOM    982  HG  LEU A  77      -3.920  38.610   6.436  1.00  0.00           H  
ATOM    983 HD11 LEU A  77      -3.140  38.824   8.751  1.00  0.00           H  
ATOM    984 HD12 LEU A  77      -3.198  37.114   8.326  1.00  0.00           H  
ATOM    985 HD13 LEU A  77      -4.482  37.823   9.334  1.00  0.00           H  
ATOM    986 HD21 LEU A  77      -5.936  37.264   5.922  1.00  0.00           H  
ATOM    987 HD22 LEU A  77      -4.638  36.277   6.603  1.00  0.00           H  
ATOM    988 HD23 LEU A  77      -6.022  36.745   7.618  1.00  0.00           H  
ATOM    989  N   MET A  78      -4.457  42.214   5.920  1.00  0.87           N  
ATOM    990  CA  MET A  78      -3.617  42.972   4.985  1.00  0.87           C  
ATOM    991  C   MET A  78      -2.827  44.112   5.662  1.00  0.87           C  
ATOM    992  O   MET A  78      -1.775  44.510   5.157  1.00  0.87           O  
ATOM    993  CB  MET A  78      -4.522  43.511   3.865  1.00  0.87           C  
ATOM    994  CG  MET A  78      -3.772  44.178   2.709  1.00  0.87           C  
ATOM    995  SD  MET A  78      -2.648  43.088   1.787  1.00  0.87           S  
ATOM    996  CE  MET A  78      -3.808  41.902   1.059  1.00  0.87           C  
ATOM    997  H   MET A  78      -5.466  42.300   5.835  1.00  0.00           H  
ATOM    998  HA  MET A  78      -2.890  42.286   4.552  1.00  0.00           H  
ATOM    999  HB2 MET A  78      -5.108  42.690   3.457  1.00  0.00           H  
ATOM   1000  HB3 MET A  78      -5.209  44.242   4.293  1.00  0.00           H  
ATOM   1001  HG2 MET A  78      -4.509  44.582   2.014  1.00  0.00           H  
ATOM   1002  HG3 MET A  78      -3.200  45.019   3.101  1.00  0.00           H  
ATOM   1003  HE1 MET A  78      -3.260  41.220   0.407  1.00  0.00           H  
ATOM   1004  HE2 MET A  78      -4.287  41.329   1.853  1.00  0.00           H  
ATOM   1005  HE3 MET A  78      -4.564  42.429   0.475  1.00  0.00           H  
ATOM   1006  N   SER A  79      -3.331  44.668   6.768  1.00  0.87           N  
ATOM   1007  CA  SER A  79      -2.627  45.651   7.593  1.00  0.87           C  
ATOM   1008  C   SER A  79      -1.540  44.991   8.443  1.00  0.87           C  
ATOM   1009  O   SER A  79      -0.393  45.419   8.392  1.00  0.87           O  
ATOM   1010  CB  SER A  79      -3.621  46.406   8.482  1.00  0.87           C  
ATOM   1011  OG  SER A  79      -2.952  47.432   9.194  1.00  0.87           O  
ATOM   1012  H   SER A  79      -4.219  44.319   7.116  1.00  0.00           H  
ATOM   1013  HA  SER A  79      -2.143  46.384   6.950  1.00  0.00           H  
ATOM   1014  HB2 SER A  79      -4.377  46.874   7.862  1.00  0.00           H  
ATOM   1015  HB3 SER A  79      -4.108  45.721   9.180  1.00  0.00           H  
ATOM   1016  HG  SER A  79      -2.448  47.040   9.917  1.00  0.00           H  
ATOM   1017  N   GLU A  80      -1.844  43.844   9.048  1.00  0.82           N  
ATOM   1018  CA  GLU A  80      -0.905  43.006   9.801  1.00  0.82           C  
ATOM   1019  C   GLU A  80       0.290  42.530   8.958  1.00  0.82           C  
ATOM   1020  O   GLU A  80       1.434  42.813   9.314  1.00  0.82           O  
ATOM   1021  CB  GLU A  80      -1.715  41.834  10.360  1.00  0.82           C  
ATOM   1022  CG  GLU A  80      -0.872  40.757  11.045  1.00  0.82           C  
ATOM   1023  CD  GLU A  80      -1.753  39.659  11.641  1.00  0.82           C  
ATOM   1024  OE1 GLU A  80      -3.004  39.779  11.666  1.00  0.82           O  
ATOM   1025  OE2 GLU A  80      -1.199  38.676  12.179  1.00  0.82           O1-
ATOM   1026  H   GLU A  80      -2.813  43.535   9.025  1.00  0.00           H  
ATOM   1027  HA  GLU A  80      -0.502  43.568  10.644  1.00  0.00           H  
ATOM   1028  HB2 GLU A  80      -2.432  42.237  11.076  1.00  0.00           H  
ATOM   1029  HB3 GLU A  80      -2.267  41.363   9.548  1.00  0.00           H  
ATOM   1030  HG2 GLU A  80      -0.276  41.218  11.834  1.00  0.00           H  
ATOM   1031  HG3 GLU A  80      -0.196  40.305  10.315  1.00  0.00           H  
ATOM   1032  N   LEU A  81       0.038  42.085   7.721  1.00  0.90           N  
ATOM   1033  CA  LEU A  81       1.091  41.775   6.746  1.00  0.90           C  
ATOM   1034  C   LEU A  81       2.015  42.979   6.483  1.00  0.90           C  
ATOM   1035  O   LEU A  81       3.233  42.839   6.404  1.00  0.90           O  
ATOM   1036  CB  LEU A  81       0.406  41.288   5.454  1.00  0.90           C  
ATOM   1037  CG  LEU A  81       1.345  41.030   4.260  1.00  0.90           C  
ATOM   1038  CD1 LEU A  81       2.418  39.991   4.573  1.00  0.90           C  
ATOM   1039  CD2 LEU A  81       0.525  40.540   3.067  1.00  0.90           C  
ATOM   1040  H   LEU A  81      -0.926  41.868   7.482  1.00  0.00           H  
ATOM   1041  HA  LEU A  81       1.709  40.971   7.148  1.00  0.00           H  
ATOM   1042  HB2 LEU A  81      -0.328  42.035   5.149  1.00  0.00           H  
ATOM   1043  HB3 LEU A  81      -0.136  40.371   5.680  1.00  0.00           H  
ATOM   1044  HG  LEU A  81       1.831  41.961   3.970  1.00  0.00           H  
ATOM   1045 HD11 LEU A  81       3.095  40.367   5.338  1.00  0.00           H  
ATOM   1046 HD12 LEU A  81       3.003  39.773   3.679  1.00  0.00           H  
ATOM   1047 HD13 LEU A  81       1.954  39.073   4.931  1.00  0.00           H  
ATOM   1048 HD21 LEU A  81       1.178  40.388   2.207  1.00  0.00           H  
ATOM   1049 HD22 LEU A  81      -0.239  41.272   2.809  1.00  0.00           H  
ATOM   1050 HD23 LEU A  81       0.044  39.592   3.310  1.00  0.00           H  
ATOM   1051  N   LYS A  82       1.447  44.182   6.360  1.00  0.85           N  
ATOM   1052  CA  LYS A  82       2.196  45.424   6.095  1.00  0.85           C  
ATOM   1053  C   LYS A  82       2.926  45.952   7.336  1.00  0.85           C  
ATOM   1054  O   LYS A  82       4.000  46.527   7.176  1.00  0.85           O  
ATOM   1055  CB  LYS A  82       1.234  46.458   5.485  1.00  0.85           C  
ATOM   1056  CG  LYS A  82       0.989  46.312   3.966  1.00  0.85           C  
ATOM   1057  CD  LYS A  82       1.049  44.886   3.386  1.00  0.85           C  
ATOM   1058  CE  LYS A  82       0.880  44.850   1.869  1.00  0.85           C  
ATOM   1059  NZ  LYS A  82      -0.485  45.225   1.443  1.00  0.85           N1+
ATOM   1060  H   LYS A  82       0.454  44.246   6.553  1.00  0.00           H  
ATOM   1061  HA  LYS A  82       2.999  45.219   5.388  1.00  0.00           H  
ATOM   1062  HB2 LYS A  82       0.277  46.406   6.005  1.00  0.00           H  
ATOM   1063  HB3 LYS A  82       1.636  47.458   5.656  1.00  0.00           H  
ATOM   1064  HG2 LYS A  82       0.011  46.747   3.744  1.00  0.00           H  
ATOM   1065  HG3 LYS A  82       1.740  46.911   3.447  1.00  0.00           H  
ATOM   1066  HD2 LYS A  82       0.299  44.252   3.854  1.00  0.00           H  
ATOM   1067  HD3 LYS A  82       2.028  44.464   3.596  1.00  0.00           H  
ATOM   1068  HE2 LYS A  82       1.098  43.831   1.530  1.00  0.00           H  
ATOM   1069  HE3 LYS A  82       1.614  45.521   1.416  1.00  0.00           H  
ATOM   1070  HZ1 LYS A  82      -0.577  45.153   0.437  1.00  0.00           H  
ATOM   1071  HZ2 LYS A  82      -1.151  44.582   1.861  1.00  0.00           H  
ATOM   1072  HZ3 LYS A  82      -0.708  46.163   1.742  1.00  0.00           H  
ATOM   1073  N   ILE A  83       2.435  45.654   8.539  1.00  0.86           N  
ATOM   1074  CA  ILE A  83       3.117  45.915   9.815  1.00  0.86           C  
ATOM   1075  C   ILE A  83       4.325  44.984   9.983  1.00  0.86           C  
ATOM   1076  O   ILE A  83       5.430  45.482  10.173  1.00  0.86           O  
ATOM   1077  CB  ILE A  83       2.110  45.811  10.986  1.00  0.86           C  
ATOM   1078  CG1 ILE A  83       1.132  47.009  10.942  1.00  0.86           C  
ATOM   1079  CG2 ILE A  83       2.814  45.754  12.352  1.00  0.86           C  
ATOM   1080  CD1 ILE A  83      -0.151  46.788  11.754  1.00  0.86           C  
ATOM   1081  H   ILE A  83       1.545  45.168   8.573  1.00  0.00           H  
ATOM   1082  HA  ILE A  83       3.510  46.932   9.802  1.00  0.00           H  
ATOM   1083  HB  ILE A  83       1.539  44.890  10.870  1.00  0.00           H  
ATOM   1084 HG12 ILE A  83       0.828  47.200   9.914  1.00  0.00           H  
ATOM   1085 HG13 ILE A  83       1.637  47.905  11.305  1.00  0.00           H  
ATOM   1086 HG21 ILE A  83       3.386  44.831  12.444  1.00  0.00           H  
ATOM   1087 HG22 ILE A  83       2.085  45.754  13.162  1.00  0.00           H  
ATOM   1088 HG23 ILE A  83       3.482  46.609  12.474  1.00  0.00           H  
ATOM   1089 HD11 ILE A  83      -0.821  47.636  11.606  1.00  0.00           H  
ATOM   1090 HD12 ILE A  83      -0.652  45.879  11.422  1.00  0.00           H  
ATOM   1091 HD13 ILE A  83       0.076  46.709  12.817  1.00  0.00           H  
ATOM   1092  N   LEU A  84       4.188  43.689   9.681  1.00  0.89           N  
ATOM   1093  CA  LEU A  84       5.307  42.739   9.730  1.00  0.89           C  
ATOM   1094  C   LEU A  84       6.398  43.044   8.685  1.00  0.89           C  
ATOM   1095  O   LEU A  84       7.575  43.095   9.040  1.00  0.89           O  
ATOM   1096  CB  LEU A  84       4.776  41.305   9.570  1.00  0.89           C  
ATOM   1097  CG  LEU A  84       3.931  40.783  10.749  1.00  0.89           C  
ATOM   1098  CD1 LEU A  84       3.220  39.492  10.339  1.00  0.89           C  
ATOM   1099  CD2 LEU A  84       4.794  40.484  11.978  1.00  0.89           C  
ATOM   1100  H   LEU A  84       3.253  43.329   9.508  1.00  0.00           H  
ATOM   1101  HA  LEU A  84       5.789  42.821  10.705  1.00  0.00           H  
ATOM   1102  HB2 LEU A  84       5.635  40.649   9.460  1.00  0.00           H  
ATOM   1103  HB3 LEU A  84       4.188  41.252   8.653  1.00  0.00           H  
ATOM   1104  HG  LEU A  84       3.176  41.520  11.019  1.00  0.00           H  
ATOM   1105 HD11 LEU A  84       2.614  39.131  11.171  1.00  0.00           H  
ATOM   1106 HD12 LEU A  84       3.949  38.728  10.070  1.00  0.00           H  
ATOM   1107 HD13 LEU A  84       2.561  39.688   9.494  1.00  0.00           H  
ATOM   1108 HD21 LEU A  84       5.276  41.391  12.337  1.00  0.00           H  
ATOM   1109 HD22 LEU A  84       4.168  40.093  12.780  1.00  0.00           H  
ATOM   1110 HD23 LEU A  84       5.558  39.742  11.740  1.00  0.00           H  
ATOM   1111  N   ILE A  85       6.022  43.439   7.459  1.00  0.91           N  
ATOM   1112  CA  ILE A  85       6.982  43.902   6.434  1.00  0.91           C  
ATOM   1113  C   ILE A  85       7.703  45.193   6.869  1.00  0.91           C  
ATOM   1114  O   ILE A  85       8.874  45.378   6.539  1.00  0.91           O  
ATOM   1115  CB  ILE A  85       6.284  44.075   5.058  1.00  0.91           C  
ATOM   1116  CG1 ILE A  85       5.840  42.704   4.504  1.00  0.91           C  
ATOM   1117  CG2 ILE A  85       7.197  44.765   4.022  1.00  0.91           C  
ATOM   1118  CD1 ILE A  85       4.908  42.767   3.287  1.00  0.91           C  
ATOM   1119  H   ILE A  85       5.041  43.357   7.215  1.00  0.00           H  
ATOM   1120  HA  ILE A  85       7.756  43.140   6.326  1.00  0.00           H  
ATOM   1121  HB  ILE A  85       5.401  44.700   5.200  1.00  0.00           H  
ATOM   1122 HG12 ILE A  85       5.307  42.166   5.280  1.00  0.00           H  
ATOM   1123 HG13 ILE A  85       6.716  42.111   4.253  1.00  0.00           H  
ATOM   1124 HG21 ILE A  85       7.433  45.781   4.338  1.00  0.00           H  
ATOM   1125 HG22 ILE A  85       6.706  44.837   3.054  1.00  0.00           H  
ATOM   1126 HG23 ILE A  85       8.126  44.203   3.920  1.00  0.00           H  
ATOM   1127 HD11 ILE A  85       4.545  41.764   3.064  1.00  0.00           H  
ATOM   1128 HD12 ILE A  85       5.437  43.142   2.412  1.00  0.00           H  
ATOM   1129 HD13 ILE A  85       4.059  43.412   3.509  1.00  0.00           H  
ATOM   1130  N   HIS A  86       7.018  46.097   7.577  1.00  0.85           N  
ATOM   1131  CA  HIS A  86       7.608  47.333   8.101  1.00  0.85           C  
ATOM   1132  C   HIS A  86       8.552  47.092   9.293  1.00  0.85           C  
ATOM   1133  O   HIS A  86       9.616  47.713   9.360  1.00  0.85           O  
ATOM   1134  CB  HIS A  86       6.477  48.300   8.477  1.00  0.85           C  
ATOM   1135  CG  HIS A  86       6.971  49.565   9.127  1.00  0.85           C  
ATOM   1136  CD2 HIS A  86       6.978  49.836  10.470  1.00  0.85           C  
ATOM   1137  ND1 HIS A  86       7.645  50.592   8.502  1.00  0.85           N  
ATOM   1138  CE1 HIS A  86       8.018  51.474   9.442  1.00  0.85           C  
ATOM   1139  NE2 HIS A  86       7.631  51.056  10.650  1.00  0.85           N  
ATOM   1140  H   HIS A  86       6.057  45.893   7.822  1.00  0.00           H  
ATOM   1141  HA  HIS A  86       8.206  47.794   7.314  1.00  0.00           H  
ATOM   1142  HB2 HIS A  86       5.919  48.563   7.578  1.00  0.00           H  
ATOM   1143  HB3 HIS A  86       5.790  47.810   9.165  1.00  0.00           H  
ATOM   1144  HD1 HIS A  86       7.845  50.659   7.519  1.00  0.00           H  
ATOM   1145  HD2 HIS A  86       6.588  49.201  11.255  1.00  0.00           H  
ATOM   1146  HE1 HIS A  86       8.564  52.392   9.267  1.00  0.00           H  
ATOM   1147  N   ILE A  87       8.194  46.174  10.197  1.00  0.87           N  
ATOM   1148  CA  ILE A  87       9.026  45.756  11.332  1.00  0.87           C  
ATOM   1149  C   ILE A  87      10.317  45.098  10.826  1.00  0.87           C  
ATOM   1150  O   ILE A  87      11.398  45.621  11.089  1.00  0.87           O  
ATOM   1151  CB  ILE A  87       8.216  44.834  12.280  1.00  0.87           C  
ATOM   1152  CG1 ILE A  87       7.167  45.665  13.054  1.00  0.87           C  
ATOM   1153  CG2 ILE A  87       9.118  44.084  13.275  1.00  0.87           C  
ATOM   1154  CD1 ILE A  87       6.093  44.814  13.747  1.00  0.87           C  
ATOM   1155  H   ILE A  87       7.289  45.727  10.087  1.00  0.00           H  
ATOM   1156  HA  ILE A  87       9.317  46.643  11.893  1.00  0.00           H  
ATOM   1157  HB  ILE A  87       7.698  44.089  11.674  1.00  0.00           H  
ATOM   1158 HG12 ILE A  87       7.672  46.279  13.801  1.00  0.00           H  
ATOM   1159 HG13 ILE A  87       6.653  46.336  12.367  1.00  0.00           H  
ATOM   1160 HG21 ILE A  87       9.780  43.396  12.748  1.00  0.00           H  
ATOM   1161 HG22 ILE A  87       8.520  43.482  13.957  1.00  0.00           H  
ATOM   1162 HG23 ILE A  87       9.709  44.793  13.855  1.00  0.00           H  
ATOM   1163 HD11 ILE A  87       5.323  45.469  14.156  1.00  0.00           H  
ATOM   1164 HD12 ILE A  87       6.524  44.241  14.567  1.00  0.00           H  
ATOM   1165 HD13 ILE A  87       5.638  44.132  13.029  1.00  0.00           H  
ATOM   1166  N   GLY A  88      10.202  44.123   9.921  1.00  0.92           N  
ATOM   1167  CA  GLY A  88      11.341  43.392   9.363  1.00  0.92           C  
ATOM   1168  C   GLY A  88      11.744  42.173  10.201  1.00  0.92           C  
ATOM   1169  O   GLY A  88      10.890  41.481  10.753  1.00  0.92           O  
ATOM   1170  H   GLY A  88       9.273  43.769   9.715  1.00  0.00           H  
ATOM   1171  HA2 GLY A  88      12.197  44.063   9.281  1.00  0.00           H  
ATOM   1172  HA3 GLY A  88      11.085  43.046   8.363  1.00  0.00           H  
ATOM   1173  N   HIS A  89      13.029  41.812  10.147  1.00  0.91           N  
ATOM   1174  CA  HIS A  89      13.587  40.646  10.842  1.00  0.91           C  
ATOM   1175  C   HIS A  89      14.300  41.045  12.140  1.00  0.91           C  
ATOM   1176  O   HIS A  89      15.112  41.967  12.131  1.00  0.91           O  
ATOM   1177  CB  HIS A  89      14.540  39.891   9.901  1.00  0.91           C  
ATOM   1178  CG  HIS A  89      15.169  38.687  10.554  1.00  0.91           C  
ATOM   1179  CD2 HIS A  89      14.562  37.478  10.707  1.00  0.91           C  
ATOM   1180  ND1 HIS A  89      16.343  38.695  11.306  1.00  0.91           N  
ATOM   1181  CE1 HIS A  89      16.423  37.489  11.885  1.00  0.91           C  
ATOM   1182  NE2 HIS A  89      15.360  36.740  11.548  1.00  0.91           N  
ATOM   1183  H   HIS A  89      13.692  42.457   9.746  1.00  0.00           H  
ATOM   1184  HA  HIS A  89      12.780  39.963  11.113  1.00  0.00           H  
ATOM   1185  HB2 HIS A  89      13.992  39.565   9.017  1.00  0.00           H  
ATOM   1186  HB3 HIS A  89      15.339  40.563   9.583  1.00  0.00           H  
ATOM   1187  HD2 HIS A  89      13.589  37.197  10.333  1.00  0.00           H  
ATOM   1188  HE1 HIS A  89      17.208  37.189  12.568  1.00  0.00           H  
ATOM   1189  HE2 HIS A  89      15.098  35.859  11.974  1.00  0.00           H  
ATOM   1190  N   HIS A  90      14.089  40.253  13.194  1.00  0.91           N  
ATOM   1191  CA  HIS A  90      14.930  40.179  14.395  1.00  0.91           C  
ATOM   1192  C   HIS A  90      14.690  38.836  15.096  1.00  0.91           C  
ATOM   1193  O   HIS A  90      13.575  38.311  15.053  1.00  0.91           O  
ATOM   1194  CB  HIS A  90      14.628  41.359  15.329  1.00  0.91           C  
ATOM   1195  CG  HIS A  90      15.450  41.401  16.594  1.00  0.91           C  
ATOM   1196  CD2 HIS A  90      16.389  42.341  16.896  1.00  0.91           C  
ATOM   1197  ND1 HIS A  90      15.265  40.580  17.707  1.00  0.91           N  
ATOM   1198  CE1 HIS A  90      16.072  41.067  18.663  1.00  0.91           C  
ATOM   1199  NE2 HIS A  90      16.753  42.132  18.208  1.00  0.91           N  
ATOM   1200  H   HIS A  90      13.428  39.497  13.079  1.00  0.00           H  
ATOM   1201  HA  HIS A  90      15.977  40.234  14.094  1.00  0.00           H  
ATOM   1202  HB2 HIS A  90      13.574  41.332  15.610  1.00  0.00           H  
ATOM   1203  HB3 HIS A  90      14.807  42.283  14.783  1.00  0.00           H  
ATOM   1204  HD2 HIS A  90      16.683  43.171  16.268  1.00  0.00           H  
ATOM   1205  HE1 HIS A  90      16.105  40.705  19.683  1.00  0.00           H  
ATOM   1206  HE2 HIS A  90      17.216  42.810  18.810  1.00  0.00           H  
ATOM   1207  N   LEU A  91      15.714  38.271  15.744  1.00  0.93           N  
ATOM   1208  CA  LEU A  91      15.650  36.953  16.389  1.00  0.93           C  
ATOM   1209  C   LEU A  91      14.482  36.811  17.380  1.00  0.93           C  
ATOM   1210  O   LEU A  91      13.793  35.793  17.356  1.00  0.93           O  
ATOM   1211  CB  LEU A  91      16.996  36.692  17.094  1.00  0.93           C  
ATOM   1212  CG  LEU A  91      17.074  35.353  17.858  1.00  0.93           C  
ATOM   1213  CD1 LEU A  91      17.001  34.153  16.910  1.00  0.93           C  
ATOM   1214  CD2 LEU A  91      18.385  35.276  18.635  1.00  0.93           C  
ATOM   1215  H   LEU A  91      16.566  38.804  15.836  1.00  0.00           H  
ATOM   1216  HA  LEU A  91      15.507  36.202  15.611  1.00  0.00           H  
ATOM   1217  HB2 LEU A  91      17.166  37.498  17.810  1.00  0.00           H  
ATOM   1218  HB3 LEU A  91      17.798  36.725  16.354  1.00  0.00           H  
ATOM   1219  HG  LEU A  91      16.259  35.285  18.576  1.00  0.00           H  
ATOM   1220 HD11 LEU A  91      16.025  34.117  16.429  1.00  0.00           H  
ATOM   1221 HD12 LEU A  91      17.783  34.222  16.154  1.00  0.00           H  
ATOM   1222 HD13 LEU A  91      17.136  33.233  17.478  1.00  0.00           H  
ATOM   1223 HD21 LEU A  91      18.434  36.104  19.344  1.00  0.00           H  
ATOM   1224 HD22 LEU A  91      18.424  34.342  19.196  1.00  0.00           H  
ATOM   1225 HD23 LEU A  91      19.235  35.326  17.955  1.00  0.00           H  
ATOM   1226  N   ASN A  92      14.202  37.853  18.164  1.00  0.93           N  
ATOM   1227  CA  ASN A  92      13.256  37.839  19.282  1.00  0.93           C  
ATOM   1228  C   ASN A  92      11.902  38.500  18.974  1.00  0.93           C  
ATOM   1229  O   ASN A  92      11.100  38.738  19.876  1.00  0.93           O  
ATOM   1230  CB  ASN A  92      13.956  38.405  20.527  1.00  0.93           C  
ATOM   1231  CG  ASN A  92      15.199  37.615  20.898  1.00  0.93           C  
ATOM   1232  ND2 ASN A  92      15.036  36.329  21.106  1.00  0.93           N  
ATOM   1233  OD1 ASN A  92      16.324  38.076  20.760  1.00  0.93           O  
ATOM   1234  H   ASN A  92      14.773  38.685  18.057  1.00  0.00           H  
ATOM   1235  HA  ASN A  92      13.010  36.798  19.492  1.00  0.00           H  
ATOM   1236  HB2 ASN A  92      13.269  38.360  21.371  1.00  0.00           H  
ATOM   1237  HB3 ASN A  92      14.229  39.445  20.364  1.00  0.00           H  
ATOM   1238 HD21 ASN A  92      15.821  35.774  21.402  1.00  0.00           H  
ATOM   1239 HD22 ASN A  92      14.098  35.952  21.203  1.00  0.00           H  
ATOM   1240  N   VAL A  93      11.565  38.631  17.690  1.00  0.94           N  
ATOM   1241  CA  VAL A  93      10.210  38.932  17.201  1.00  0.94           C  
ATOM   1242  C   VAL A  93       9.738  37.777  16.309  1.00  0.94           C  
ATOM   1243  O   VAL A  93      10.560  37.104  15.685  1.00  0.94           O  
ATOM   1244  CB  VAL A  93      10.188  40.300  16.483  1.00  0.94           C  
ATOM   1245  CG1 VAL A  93       8.797  40.669  15.950  1.00  0.94           C  
ATOM   1246  CG2 VAL A  93      10.625  41.433  17.424  1.00  0.94           C  
ATOM   1247  H   VAL A  93      12.251  38.352  16.999  1.00  0.00           H  
ATOM   1248  HA  VAL A  93       9.519  38.993  18.042  1.00  0.00           H  
ATOM   1249  HB  VAL A  93      10.879  40.269  15.638  1.00  0.00           H  
ATOM   1250 HG11 VAL A  93       8.502  39.986  15.155  1.00  0.00           H  
ATOM   1251 HG12 VAL A  93       8.817  41.674  15.532  1.00  0.00           H  
ATOM   1252 HG13 VAL A  93       8.064  40.632  16.756  1.00  0.00           H  
ATOM   1253 HG21 VAL A  93      10.562  42.392  16.913  1.00  0.00           H  
ATOM   1254 HG22 VAL A  93       9.987  41.459  18.308  1.00  0.00           H  
ATOM   1255 HG23 VAL A  93      11.660  41.289  17.739  1.00  0.00           H  
ATOM   1256  N   VAL A  94       8.432  37.498  16.263  1.00  0.93           N  
ATOM   1257  CA  VAL A  94       7.863  36.538  15.302  1.00  0.93           C  
ATOM   1258  C   VAL A  94       7.991  37.076  13.869  1.00  0.93           C  
ATOM   1259  O   VAL A  94       7.480  38.145  13.535  1.00  0.93           O  
ATOM   1260  CB  VAL A  94       6.423  36.139  15.689  1.00  0.93           C  
ATOM   1261  CG1 VAL A  94       5.377  37.254  15.546  1.00  0.93           C  
ATOM   1262  CG2 VAL A  94       5.959  34.941  14.854  1.00  0.93           C  
ATOM   1263  H   VAL A  94       7.796  38.025  16.855  1.00  0.00           H  
ATOM   1264  HA  VAL A  94       8.462  35.629  15.356  1.00  0.00           H  
ATOM   1265  HB  VAL A  94       6.435  35.826  16.734  1.00  0.00           H  
ATOM   1266 HG11 VAL A  94       5.712  38.149  16.069  1.00  0.00           H  
ATOM   1267 HG12 VAL A  94       4.432  36.924  15.973  1.00  0.00           H  
ATOM   1268 HG13 VAL A  94       5.216  37.500  14.497  1.00  0.00           H  
ATOM   1269 HG21 VAL A  94       4.969  34.623  15.181  1.00  0.00           H  
ATOM   1270 HG22 VAL A  94       6.651  34.107  14.983  1.00  0.00           H  
ATOM   1271 HG23 VAL A  94       5.917  35.213  13.801  1.00  0.00           H  
ATOM   1272  N   ASN A  95       8.832  36.439  13.058  1.00  0.91           N  
ATOM   1273  CA  ASN A  95       9.188  36.921  11.727  1.00  0.91           C  
ATOM   1274  C   ASN A  95       8.179  36.448  10.669  1.00  0.91           C  
ATOM   1275  O   ASN A  95       7.750  35.290  10.651  1.00  0.91           O  
ATOM   1276  CB  ASN A  95      10.636  36.520  11.377  1.00  0.91           C  
ATOM   1277  CG  ASN A  95      11.673  36.849  12.445  1.00  0.91           C  
ATOM   1278  ND2 ASN A  95      11.611  38.010  13.054  1.00  0.91           N  
ATOM   1279  OD1 ASN A  95      12.620  36.112  12.667  1.00  0.91           O  
ATOM   1280  H   ASN A  95       9.300  35.599  13.395  1.00  0.00           H  
ATOM   1281  HA  ASN A  95       9.148  38.012  11.741  1.00  0.00           H  
ATOM   1282  HB2 ASN A  95      10.673  35.448  11.191  1.00  0.00           H  
ATOM   1283  HB3 ASN A  95      10.927  37.030  10.460  1.00  0.00           H  
ATOM   1284 HD21 ASN A  95      10.751  38.522  13.022  1.00  0.00           H  
ATOM   1285 HD22 ASN A  95      12.185  38.043  13.894  1.00  0.00           H  
ATOM   1286  N   LEU A  96       7.912  37.324   9.700  1.00  0.93           N  
ATOM   1287  CA  LEU A  96       7.236  36.985   8.449  1.00  0.93           C  
ATOM   1288  C   LEU A  96       8.158  36.142   7.558  1.00  0.93           C  
ATOM   1289  O   LEU A  96       9.283  36.550   7.275  1.00  0.93           O  
ATOM   1290  CB  LEU A  96       6.822  38.300   7.770  1.00  0.93           C  
ATOM   1291  CG  LEU A  96       6.056  38.159   6.444  1.00  0.93           C  
ATOM   1292  CD1 LEU A  96       4.620  37.692   6.672  1.00  0.93           C  
ATOM   1293  CD2 LEU A  96       5.977  39.525   5.770  1.00  0.93           C  
ATOM   1294  H   LEU A  96       8.348  38.231   9.755  1.00  0.00           H  
ATOM   1295  HA  LEU A  96       6.344  36.401   8.676  1.00  0.00           H  
ATOM   1296  HB2 LEU A  96       6.199  38.854   8.466  1.00  0.00           H  
ATOM   1297  HB3 LEU A  96       7.727  38.882   7.587  1.00  0.00           H  
ATOM   1298  HG  LEU A  96       6.569  37.468   5.777  1.00  0.00           H  
ATOM   1299 HD11 LEU A  96       4.615  36.706   7.128  1.00  0.00           H  
ATOM   1300 HD12 LEU A  96       4.102  37.630   5.716  1.00  0.00           H  
ATOM   1301 HD13 LEU A  96       4.092  38.388   7.325  1.00  0.00           H  
ATOM   1302 HD21 LEU A  96       5.468  39.432   4.811  1.00  0.00           H  
ATOM   1303 HD22 LEU A  96       5.439  40.220   6.413  1.00  0.00           H  
ATOM   1304 HD23 LEU A  96       6.983  39.902   5.590  1.00  0.00           H  
ATOM   1305  N   LEU A  97       7.634  35.033   7.038  1.00  0.93           N  
ATOM   1306  CA  LEU A  97       8.303  34.170   6.059  1.00  0.93           C  
ATOM   1307  C   LEU A  97       7.734  34.342   4.640  1.00  0.93           C  
ATOM   1308  O   LEU A  97       8.448  34.125   3.667  1.00  0.93           O  
ATOM   1309  CB  LEU A  97       8.195  32.707   6.526  1.00  0.93           C  
ATOM   1310  CG  LEU A  97       8.781  32.413   7.921  1.00  0.93           C  
ATOM   1311  CD1 LEU A  97       8.548  30.942   8.262  1.00  0.93           C  
ATOM   1312  CD2 LEU A  97      10.285  32.683   7.994  1.00  0.93           C  
ATOM   1313  H   LEU A  97       6.694  34.777   7.322  1.00  0.00           H  
ATOM   1314  HA  LEU A  97       9.359  34.436   5.997  1.00  0.00           H  
ATOM   1315  HB2 LEU A  97       7.141  32.426   6.525  1.00  0.00           H  
ATOM   1316  HB3 LEU A  97       8.709  32.080   5.798  1.00  0.00           H  
ATOM   1317  HG  LEU A  97       8.275  33.018   8.673  1.00  0.00           H  
ATOM   1318 HD11 LEU A  97       8.971  30.719   9.239  1.00  0.00           H  
ATOM   1319 HD12 LEU A  97       9.012  30.303   7.509  1.00  0.00           H  
ATOM   1320 HD13 LEU A  97       7.476  30.750   8.292  1.00  0.00           H  
ATOM   1321 HD21 LEU A  97      10.474  33.747   7.845  1.00  0.00           H  
ATOM   1322 HD22 LEU A  97      10.807  32.111   7.227  1.00  0.00           H  
ATOM   1323 HD23 LEU A  97      10.660  32.409   8.979  1.00  0.00           H  
ATOM   1324  N   GLY A  98       6.480  34.783   4.513  1.00  0.97           N  
ATOM   1325  CA  GLY A  98       5.834  35.060   3.228  1.00  0.97           C  
ATOM   1326  C   GLY A  98       4.334  35.318   3.367  1.00  0.97           C  
ATOM   1327  O   GLY A  98       3.789  35.344   4.471  1.00  0.97           O  
ATOM   1328  H   GLY A  98       5.924  34.908   5.350  1.00  0.00           H  
ATOM   1329  HA2 GLY A  98       5.979  34.211   2.558  1.00  0.00           H  
ATOM   1330  HA3 GLY A  98       6.296  35.932   2.767  1.00  0.00           H  
ATOM   1331  N   ALA A  99       3.639  35.451   2.244  1.00  0.96           N  
ATOM   1332  CA  ALA A  99       2.186  35.575   2.187  1.00  0.96           C  
ATOM   1333  C   ALA A  99       1.631  35.013   0.872  1.00  0.96           C  
ATOM   1334  O   ALA A  99       2.352  34.887  -0.113  1.00  0.96           O  
ATOM   1335  CB  ALA A  99       1.812  37.049   2.385  1.00  0.96           C  
ATOM   1336  H   ALA A  99       4.144  35.478   1.360  1.00  0.00           H  
ATOM   1337  HA  ALA A  99       1.746  34.993   2.998  1.00  0.00           H  
ATOM   1338  HB1 ALA A  99       0.732  37.177   2.321  1.00  0.00           H  
ATOM   1339  HB2 ALA A  99       2.292  37.660   1.621  1.00  0.00           H  
ATOM   1340  HB3 ALA A  99       2.149  37.373   3.368  1.00  0.00           H  
ATOM   1341  N   CYS A 100       0.330  34.737   0.838  1.00  0.95           N  
ATOM   1342  CA  CYS A 100      -0.392  34.370  -0.378  1.00  0.95           C  
ATOM   1343  C   CYS A 100      -1.524  35.378  -0.594  1.00  0.95           C  
ATOM   1344  O   CYS A 100      -2.582  35.280   0.035  1.00  0.95           O  
ATOM   1345  CB  CYS A 100      -0.897  32.924  -0.295  1.00  0.95           C  
ATOM   1346  SG  CYS A 100       0.402  31.772   0.244  1.00  0.95           S  
ATOM   1347  H   CYS A 100      -0.203  34.888   1.686  1.00  0.00           H  
ATOM   1348  HA  CYS A 100       0.279  34.432  -1.239  1.00  0.00           H  
ATOM   1349  HB2 CYS A 100      -1.730  32.870   0.405  1.00  0.00           H  
ATOM   1350  HB3 CYS A 100      -1.245  32.630  -1.284  1.00  0.00           H  
ATOM   1351  HG  CYS A 100       1.256  31.973  -0.778  1.00  0.00           H  
ATOM   1352  N   THR A 101      -1.235  36.433  -1.352  1.00  0.93           N  
ATOM   1353  CA  THR A 101      -2.108  37.593  -1.575  1.00  0.93           C  
ATOM   1354  C   THR A 101      -2.785  37.594  -2.946  1.00  0.93           C  
ATOM   1355  O   THR A 101      -3.863  38.178  -3.070  1.00  0.93           O  
ATOM   1356  CB  THR A 101      -1.332  38.909  -1.419  1.00  0.93           C  
ATOM   1357  CG2 THR A 101      -0.574  39.027  -0.097  1.00  0.93           C  
ATOM   1358  OG1 THR A 101      -0.420  39.093  -2.472  1.00  0.93           O  
ATOM   1359  H   THR A 101      -0.342  36.421  -1.848  1.00  0.00           H  
ATOM   1360  HA  THR A 101      -2.902  37.592  -0.830  1.00  0.00           H  
ATOM   1361  HB  THR A 101      -2.053  39.725  -1.462  1.00  0.00           H  
ATOM   1362  HG1 THR A 101       0.262  38.382  -2.429  1.00  0.00           H  
ATOM   1363 HG21 THR A 101      -0.129  40.019  -0.027  1.00  0.00           H  
ATOM   1364 HG22 THR A 101      -1.259  38.880   0.736  1.00  0.00           H  
ATOM   1365 HG23 THR A 101       0.220  38.281  -0.047  1.00  0.00           H  
ATOM   1366  N   LYS A 102      -2.220  36.920  -3.962  1.00  0.87           N  
ATOM   1367  CA  LYS A 102      -2.768  36.936  -5.330  1.00  0.87           C  
ATOM   1368  C   LYS A 102      -4.167  36.290  -5.401  1.00  0.87           C  
ATOM   1369  O   LYS A 102      -4.450  35.402  -4.590  1.00  0.87           O  
ATOM   1370  CB  LYS A 102      -1.764  36.340  -6.340  1.00  0.87           C  
ATOM   1371  CG  LYS A 102      -1.586  34.810  -6.291  1.00  0.87           C  
ATOM   1372  CD  LYS A 102      -0.672  34.335  -7.434  1.00  0.87           C  
ATOM   1373  CE  LYS A 102      -0.442  32.818  -7.352  1.00  0.87           C  
ATOM   1374  NZ  LYS A 102       0.223  32.284  -8.570  1.00  0.87           N1+
ATOM   1375  H   LYS A 102      -1.318  36.467  -3.797  1.00  0.00           H  
ATOM   1376  HA  LYS A 102      -2.885  37.989  -5.581  1.00  0.00           H  
ATOM   1377  HB2 LYS A 102      -0.792  36.811  -6.181  1.00  0.00           H  
ATOM   1378  HB3 LYS A 102      -2.097  36.611  -7.343  1.00  0.00           H  
ATOM   1379  HG2 LYS A 102      -1.156  34.519  -5.333  1.00  0.00           H  
ATOM   1380  HG3 LYS A 102      -2.555  34.324  -6.400  1.00  0.00           H  
ATOM   1381  HD2 LYS A 102       0.288  34.852  -7.368  1.00  0.00           H  
ATOM   1382  HD3 LYS A 102      -1.147  34.584  -8.385  1.00  0.00           H  
ATOM   1383  HE2 LYS A 102       0.170  32.612  -6.468  1.00  0.00           H  
ATOM   1384  HE3 LYS A 102      -1.410  32.326  -7.216  1.00  0.00           H  
ATOM   1385  HZ1 LYS A 102       0.389  31.287  -8.478  1.00  0.00           H  
ATOM   1386  HZ2 LYS A 102       1.114  32.739  -8.720  1.00  0.00           H  
ATOM   1387  HZ3 LYS A 102      -0.358  32.429  -9.386  1.00  0.00           H  
ATOM   1388  N   PRO A 103      -5.012  36.627  -6.397  1.00  0.86           N  
ATOM   1389  CA  PRO A 103      -6.335  36.014  -6.567  1.00  0.86           C  
ATOM   1390  C   PRO A 103      -6.315  34.482  -6.740  1.00  0.86           C  
ATOM   1391  O   PRO A 103      -5.257  33.864  -6.875  1.00  0.86           O  
ATOM   1392  CB  PRO A 103      -6.957  36.718  -7.781  1.00  0.86           C  
ATOM   1393  CG  PRO A 103      -6.273  38.083  -7.783  1.00  0.86           C  
ATOM   1394  CD  PRO A 103      -4.858  37.738  -7.326  1.00  0.86           C  
ATOM   1395  HA  PRO A 103      -6.931  36.252  -5.685  1.00  0.00           H  
ATOM   1396  HB2 PRO A 103      -6.700  36.185  -8.698  1.00  0.00           H  
ATOM   1397  HB3 PRO A 103      -8.040  36.812  -7.683  1.00  0.00           H  
ATOM   1398  HG2 PRO A 103      -6.281  38.542  -8.772  1.00  0.00           H  
ATOM   1399  HG3 PRO A 103      -6.748  38.736  -7.048  1.00  0.00           H  
ATOM   1400  HD2 PRO A 103      -4.261  37.420  -8.182  1.00  0.00           H  
ATOM   1401  HD3 PRO A 103      -4.410  38.612  -6.854  1.00  0.00           H  
ATOM   1402  N   GLY A 104      -7.500  33.862  -6.721  1.00  0.83           N  
ATOM   1403  CA  GLY A 104      -7.655  32.412  -6.904  1.00  0.83           C  
ATOM   1404  C   GLY A 104      -7.314  31.565  -5.668  1.00  0.83           C  
ATOM   1405  O   GLY A 104      -6.900  30.419  -5.797  1.00  0.83           O  
ATOM   1406  H   GLY A 104      -8.335  34.421  -6.635  1.00  0.00           H  
ATOM   1407  HA2 GLY A 104      -8.693  32.205  -7.166  1.00  0.00           H  
ATOM   1408  HA3 GLY A 104      -7.027  32.077  -7.730  1.00  0.00           H  
ATOM   1409  N   GLY A 105      -7.379  32.144  -4.466  1.00  0.90           N  
ATOM   1410  CA  GLY A 105      -7.254  31.415  -3.202  1.00  0.90           C  
ATOM   1411  C   GLY A 105      -7.332  32.351  -1.988  1.00  0.90           C  
ATOM   1412  O   GLY A 105      -7.356  33.570  -2.173  1.00  0.90           O  
ATOM   1413  H   GLY A 105      -7.639  33.118  -4.409  1.00  0.00           H  
ATOM   1414  HA2 GLY A 105      -8.064  30.688  -3.139  1.00  0.00           H  
ATOM   1415  HA3 GLY A 105      -6.309  30.875  -3.175  1.00  0.00           H  
ATOM   1416  N   PRO A 106      -7.324  31.819  -0.751  1.00  0.90           N  
ATOM   1417  CA  PRO A 106      -7.437  32.629   0.463  1.00  0.90           C  
ATOM   1418  C   PRO A 106      -6.287  33.633   0.616  1.00  0.90           C  
ATOM   1419  O   PRO A 106      -5.136  33.308   0.299  1.00  0.90           O  
ATOM   1420  CB  PRO A 106      -7.472  31.633   1.631  1.00  0.90           C  
ATOM   1421  CG  PRO A 106      -7.967  30.339   0.987  1.00  0.90           C  
ATOM   1422  CD  PRO A 106      -7.355  30.403  -0.411  1.00  0.90           C  
ATOM   1423  HA  PRO A 106      -8.384  33.169   0.427  1.00  0.00           H  
ATOM   1424  HB2 PRO A 106      -8.138  31.967   2.427  1.00  0.00           H  
ATOM   1425  HB3 PRO A 106      -6.467  31.472   2.023  1.00  0.00           H  
ATOM   1426  HG2 PRO A 106      -7.631  29.458   1.536  1.00  0.00           H  
ATOM   1427  HG3 PRO A 106      -9.055  30.356   0.913  1.00  0.00           H  
ATOM   1428  HD2 PRO A 106      -7.965  29.824  -1.106  1.00  0.00           H  
ATOM   1429  HD3 PRO A 106      -6.337  30.012  -0.387  1.00  0.00           H  
ATOM   1430  N   LEU A 107      -6.561  34.777   1.256  1.00  0.91           N  
ATOM   1431  CA  LEU A 107      -5.507  35.608   1.843  1.00  0.91           C  
ATOM   1432  C   LEU A 107      -4.870  34.850   3.014  1.00  0.91           C  
ATOM   1433  O   LEU A 107      -5.559  34.491   3.973  1.00  0.91           O  
ATOM   1434  CB  LEU A 107      -6.051  36.984   2.283  1.00  0.91           C  
ATOM   1435  CG  LEU A 107      -4.998  37.864   2.999  1.00  0.91           C  
ATOM   1436  CD1 LEU A 107      -3.829  38.241   2.084  1.00  0.91           C  
ATOM   1437  CD2 LEU A 107      -5.624  39.160   3.511  1.00  0.91           C  
ATOM   1438  H   LEU A 107      -7.512  34.956   1.535  1.00  0.00           H  
ATOM   1439  HA  LEU A 107      -4.747  35.775   1.081  1.00  0.00           H  
ATOM   1440  HB2 LEU A 107      -6.884  36.823   2.968  1.00  0.00           H  
ATOM   1441  HB3 LEU A 107      -6.430  37.515   1.409  1.00  0.00           H  
ATOM   1442  HG  LEU A 107      -4.601  37.331   3.861  1.00  0.00           H  
ATOM   1443 HD11 LEU A 107      -3.266  37.351   1.806  1.00  0.00           H  
ATOM   1444 HD12 LEU A 107      -4.199  38.729   1.184  1.00  0.00           H  
ATOM   1445 HD13 LEU A 107      -3.151  38.911   2.614  1.00  0.00           H  
ATOM   1446 HD21 LEU A 107      -4.896  39.716   4.100  1.00  0.00           H  
ATOM   1447 HD22 LEU A 107      -5.954  39.773   2.676  1.00  0.00           H  
ATOM   1448 HD23 LEU A 107      -6.486  38.933   4.137  1.00  0.00           H  
ATOM   1449  N   MET A 108      -3.551  34.675   2.951  1.00  0.92           N  
ATOM   1450  CA  MET A 108      -2.761  33.982   3.969  1.00  0.92           C  
ATOM   1451  C   MET A 108      -1.478  34.755   4.281  1.00  0.92           C  
ATOM   1452  O   MET A 108      -0.858  35.318   3.380  1.00  0.92           O  
ATOM   1453  CB  MET A 108      -2.454  32.543   3.521  1.00  0.92           C  
ATOM   1454  CG  MET A 108      -3.738  31.739   3.279  1.00  0.92           C  
ATOM   1455  SD  MET A 108      -3.547  29.946   3.105  1.00  0.92           S  
ATOM   1456  CE  MET A 108      -2.773  29.850   1.472  1.00  0.92           C  
ATOM   1457  H   MET A 108      -3.067  34.988   2.116  1.00  0.00           H  
ATOM   1458  HA  MET A 108      -3.340  33.926   4.891  1.00  0.00           H  
ATOM   1459  HB2 MET A 108      -1.854  32.558   2.612  1.00  0.00           H  
ATOM   1460  HB3 MET A 108      -1.875  32.055   4.300  1.00  0.00           H  
ATOM   1461  HG2 MET A 108      -4.229  32.118   2.385  1.00  0.00           H  
ATOM   1462  HG3 MET A 108      -4.405  31.911   4.120  1.00  0.00           H  
ATOM   1463  HE1 MET A 108      -2.610  28.804   1.210  1.00  0.00           H  
ATOM   1464  HE2 MET A 108      -1.815  30.368   1.488  1.00  0.00           H  
ATOM   1465  HE3 MET A 108      -3.428  30.311   0.734  1.00  0.00           H  
ATOM   1466  N   VAL A 109      -1.067  34.744   5.548  1.00  0.94           N  
ATOM   1467  CA  VAL A 109       0.158  35.365   6.072  1.00  0.94           C  
ATOM   1468  C   VAL A 109       0.942  34.296   6.829  1.00  0.94           C  
ATOM   1469  O   VAL A 109       0.379  33.612   7.684  1.00  0.94           O  
ATOM   1470  CB  VAL A 109      -0.178  36.568   6.979  1.00  0.94           C  
ATOM   1471  CG1 VAL A 109       1.082  37.224   7.554  1.00  0.94           C  
ATOM   1472  CG2 VAL A 109      -0.959  37.643   6.210  1.00  0.94           C  
ATOM   1473  H   VAL A 109      -1.653  34.266   6.228  1.00  0.00           H  
ATOM   1474  HA  VAL A 109       0.773  35.724   5.245  1.00  0.00           H  
ATOM   1475  HB  VAL A 109      -0.796  36.226   7.810  1.00  0.00           H  
ATOM   1476 HG11 VAL A 109       1.624  36.520   8.185  1.00  0.00           H  
ATOM   1477 HG12 VAL A 109       1.732  37.555   6.747  1.00  0.00           H  
ATOM   1478 HG13 VAL A 109       0.806  38.081   8.170  1.00  0.00           H  
ATOM   1479 HG21 VAL A 109      -1.151  38.497   6.861  1.00  0.00           H  
ATOM   1480 HG22 VAL A 109      -0.389  37.965   5.339  1.00  0.00           H  
ATOM   1481 HG23 VAL A 109      -1.918  37.245   5.882  1.00  0.00           H  
ATOM   1482  N   ILE A 110       2.184  34.054   6.413  1.00  0.93           N  
ATOM   1483  CA  ILE A 110       3.002  32.915   6.840  1.00  0.93           C  
ATOM   1484  C   ILE A 110       4.103  33.417   7.775  1.00  0.93           C  
ATOM   1485  O   ILE A 110       4.933  34.235   7.372  1.00  0.93           O  
ATOM   1486  CB  ILE A 110       3.609  32.176   5.623  1.00  0.93           C  
ATOM   1487  CG1 ILE A 110       2.581  31.828   4.517  1.00  0.93           C  
ATOM   1488  CG2 ILE A 110       4.302  30.899   6.122  1.00  0.93           C  
ATOM   1489  CD1 ILE A 110       3.253  31.529   3.171  1.00  0.93           C  
ATOM   1490  H   ILE A 110       2.597  34.664   5.714  1.00  0.00           H  
ATOM   1491  HA  ILE A 110       2.379  32.207   7.388  1.00  0.00           H  
ATOM   1492  HB  ILE A 110       4.368  32.821   5.179  1.00  0.00           H  
ATOM   1493 HG12 ILE A 110       1.910  32.668   4.342  1.00  0.00           H  
ATOM   1494 HG13 ILE A 110       1.975  30.975   4.822  1.00  0.00           H  
ATOM   1495 HG21 ILE A 110       4.700  30.325   5.288  1.00  0.00           H  
ATOM   1496 HG22 ILE A 110       5.129  31.144   6.787  1.00  0.00           H  
ATOM   1497 HG23 ILE A 110       3.585  30.283   6.663  1.00  0.00           H  
ATOM   1498 HD11 ILE A 110       2.488  31.400   2.407  1.00  0.00           H  
ATOM   1499 HD12 ILE A 110       3.894  32.362   2.881  1.00  0.00           H  
ATOM   1500 HD13 ILE A 110       3.848  30.619   3.228  1.00  0.00           H  
ATOM   1501  N   VAL A 111       4.161  32.887   8.994  1.00  0.94           N  
ATOM   1502  CA  VAL A 111       5.129  33.284  10.029  1.00  0.94           C  
ATOM   1503  C   VAL A 111       5.799  32.065  10.667  1.00  0.94           C  
ATOM   1504  O   VAL A 111       5.388  30.919  10.465  1.00  0.94           O  
ATOM   1505  CB  VAL A 111       4.490  34.211  11.090  1.00  0.94           C  
ATOM   1506  CG1 VAL A 111       3.791  35.431  10.473  1.00  0.94           C  
ATOM   1507  CG2 VAL A 111       3.491  33.497  12.007  1.00  0.94           C  
ATOM   1508  H   VAL A 111       3.478  32.178   9.250  1.00  0.00           H  
ATOM   1509  HA  VAL A 111       5.929  33.855   9.560  1.00  0.00           H  
ATOM   1510  HB  VAL A 111       5.294  34.591  11.717  1.00  0.00           H  
ATOM   1511 HG11 VAL A 111       3.487  36.117  11.264  1.00  0.00           H  
ATOM   1512 HG12 VAL A 111       2.908  35.122   9.913  1.00  0.00           H  
ATOM   1513 HG13 VAL A 111       4.478  35.951   9.809  1.00  0.00           H  
ATOM   1514 HG21 VAL A 111       4.002  32.717  12.571  1.00  0.00           H  
ATOM   1515 HG22 VAL A 111       3.070  34.208  12.718  1.00  0.00           H  
ATOM   1516 HG23 VAL A 111       2.686  33.057  11.418  1.00  0.00           H  
ATOM   1517  N   GLU A 112       6.873  32.303  11.414  1.00  0.89           N  
ATOM   1518  CA  GLU A 112       7.602  31.252  12.130  1.00  0.89           C  
ATOM   1519  C   GLU A 112       6.712  30.456  13.098  1.00  0.89           C  
ATOM   1520  O   GLU A 112       6.075  31.011  13.995  1.00  0.89           O  
ATOM   1521  CB  GLU A 112       8.761  31.858  12.920  1.00  0.89           C  
ATOM   1522  CG  GLU A 112       9.844  32.476  12.029  1.00  0.89           C  
ATOM   1523  CD  GLU A 112      10.823  33.255  12.903  1.00  0.89           C  
ATOM   1524  OE1 GLU A 112      10.343  34.178  13.601  1.00  0.89           O  
ATOM   1525  OE2 GLU A 112      11.939  32.742  13.135  1.00  0.89           O1-
ATOM   1526  H   GLU A 112       7.198  33.260  11.505  1.00  0.00           H  
ATOM   1527  HA  GLU A 112       8.011  30.556  11.398  1.00  0.00           H  
ATOM   1528  HB2 GLU A 112       8.353  32.616  13.589  1.00  0.00           H  
ATOM   1529  HB3 GLU A 112       9.224  31.079  13.528  1.00  0.00           H  
ATOM   1530  HG2 GLU A 112       9.395  33.160  11.307  1.00  0.00           H  
ATOM   1531  HG3 GLU A 112      10.357  31.684  11.478  1.00  0.00           H  
ATOM   1532  N   PHE A 113       6.799  29.127  13.020  1.00  0.90           N  
ATOM   1533  CA  PHE A 113       6.219  28.239  14.021  1.00  0.90           C  
ATOM   1534  C   PHE A 113       7.073  28.213  15.302  1.00  0.90           C  
ATOM   1535  O   PHE A 113       8.277  27.969  15.249  1.00  0.90           O  
ATOM   1536  CB  PHE A 113       6.048  26.847  13.403  1.00  0.90           C  
ATOM   1537  CG  PHE A 113       5.318  25.859  14.286  1.00  0.90           C  
ATOM   1538  CD1 PHE A 113       3.993  26.122  14.683  1.00  0.90           C  
ATOM   1539  CD2 PHE A 113       5.939  24.658  14.675  1.00  0.90           C  
ATOM   1540  CE1 PHE A 113       3.300  25.194  15.478  1.00  0.90           C  
ATOM   1541  CE2 PHE A 113       5.231  23.717  15.445  1.00  0.90           C  
ATOM   1542  CZ  PHE A 113       3.913  23.987  15.849  1.00  0.90           C  
ATOM   1543  H   PHE A 113       7.387  28.710  12.315  1.00  0.00           H  
ATOM   1544  HA  PHE A 113       5.230  28.621  14.277  1.00  0.00           H  
ATOM   1545  HB2 PHE A 113       5.480  26.942  12.478  1.00  0.00           H  
ATOM   1546  HB3 PHE A 113       7.032  26.451  13.146  1.00  0.00           H  
ATOM   1547  HD1 PHE A 113       3.496  27.025  14.362  1.00  0.00           H  
ATOM   1548  HD2 PHE A 113       6.949  24.442  14.355  1.00  0.00           H  
ATOM   1549  HE1 PHE A 113       2.283  25.392  15.780  1.00  0.00           H  
ATOM   1550  HE2 PHE A 113       5.690  22.777  15.712  1.00  0.00           H  
ATOM   1551  HZ  PHE A 113       3.358  23.257  16.424  1.00  0.00           H  
ATOM   1552  N   CYS A 114       6.441  28.424  16.459  1.00  0.93           N  
ATOM   1553  CA  CYS A 114       7.090  28.466  17.775  1.00  0.93           C  
ATOM   1554  C   CYS A 114       6.565  27.312  18.644  1.00  0.93           C  
ATOM   1555  O   CYS A 114       5.497  27.422  19.250  1.00  0.93           O  
ATOM   1556  CB  CYS A 114       6.845  29.845  18.404  1.00  0.93           C  
ATOM   1557  SG  CYS A 114       7.552  31.165  17.367  1.00  0.93           S  
ATOM   1558  H   CYS A 114       5.449  28.598  16.433  1.00  0.00           H  
ATOM   1559  HA  CYS A 114       8.169  28.339  17.668  1.00  0.00           H  
ATOM   1560  HB2 CYS A 114       7.314  29.875  19.389  1.00  0.00           H  
ATOM   1561  HB3 CYS A 114       5.773  30.007  18.529  1.00  0.00           H  
ATOM   1562  HG  CYS A 114       6.767  31.005  16.289  1.00  0.00           H  
ATOM   1563  N   LYS A 115       7.166  26.124  18.471  1.00  0.87           N  
ATOM   1564  CA  LYS A 115       6.523  24.831  18.781  1.00  0.87           C  
ATOM   1565  C   LYS A 115       6.144  24.592  20.252  1.00  0.87           C  
ATOM   1566  O   LYS A 115       5.354  23.689  20.508  1.00  0.87           O  
ATOM   1567  CB  LYS A 115       7.364  23.659  18.236  1.00  0.87           C  
ATOM   1568  CG  LYS A 115       8.736  23.487  18.911  1.00  0.87           C  
ATOM   1569  CD  LYS A 115       9.382  22.113  18.660  1.00  0.87           C  
ATOM   1570  CE  LYS A 115       9.439  21.721  17.176  1.00  0.87           C  
ATOM   1571  NZ  LYS A 115      10.326  20.553  16.960  1.00  0.87           N1+
ATOM   1572  H   LYS A 115       7.986  26.110  17.881  1.00  0.00           H  
ATOM   1573  HA  LYS A 115       5.568  24.812  18.250  1.00  0.00           H  
ATOM   1574  HB2 LYS A 115       7.516  23.802  17.165  1.00  0.00           H  
ATOM   1575  HB3 LYS A 115       6.788  22.741  18.372  1.00  0.00           H  
ATOM   1576  HG2 LYS A 115       9.408  24.270  18.558  1.00  0.00           H  
ATOM   1577  HG3 LYS A 115       8.623  23.597  19.988  1.00  0.00           H  
ATOM   1578  HD2 LYS A 115       8.823  21.355  19.210  1.00  0.00           H  
ATOM   1579  HD3 LYS A 115      10.396  22.144  19.065  1.00  0.00           H  
ATOM   1580  HE2 LYS A 115       8.427  21.508  16.822  1.00  0.00           H  
ATOM   1581  HE3 LYS A 115       9.838  22.570  16.612  1.00  0.00           H  
ATOM   1582  HZ1 LYS A 115      10.114  19.782  17.573  1.00  0.00           H  
ATOM   1583  HZ2 LYS A 115      10.338  20.262  15.994  1.00  0.00           H  
ATOM   1584  HZ3 LYS A 115      11.287  20.860  17.158  1.00  0.00           H  
ATOM   1585  N   PHE A 116       6.684  25.358  21.203  1.00  0.89           N  
ATOM   1586  CA  PHE A 116       6.437  25.170  22.641  1.00  0.89           C  
ATOM   1587  C   PHE A 116       5.353  26.099  23.221  1.00  0.89           C  
ATOM   1588  O   PHE A 116       5.096  26.074  24.422  1.00  0.89           O  
ATOM   1589  CB  PHE A 116       7.767  25.250  23.401  1.00  0.89           C  
ATOM   1590  CG  PHE A 116       8.786  24.210  22.969  1.00  0.89           C  
ATOM   1591  CD1 PHE A 116       8.574  22.852  23.278  1.00  0.89           C  
ATOM   1592  CD2 PHE A 116       9.939  24.589  22.256  1.00  0.89           C  
ATOM   1593  CE1 PHE A 116       9.507  21.879  22.879  1.00  0.89           C  
ATOM   1594  CE2 PHE A 116      10.872  23.614  21.857  1.00  0.89           C  
ATOM   1595  CZ  PHE A 116      10.659  22.261  22.169  1.00  0.89           C  
ATOM   1596  H   PHE A 116       7.303  26.111  20.930  1.00  0.00           H  
ATOM   1597  HA  PHE A 116       6.053  24.161  22.796  1.00  0.00           H  
ATOM   1598  HB2 PHE A 116       8.186  26.243  23.262  1.00  0.00           H  
ATOM   1599  HB3 PHE A 116       7.578  25.114  24.466  1.00  0.00           H  
ATOM   1600  HD1 PHE A 116       7.697  22.556  23.837  1.00  0.00           H  
ATOM   1601  HD2 PHE A 116      10.116  25.629  22.025  1.00  0.00           H  
ATOM   1602  HE1 PHE A 116       9.351  20.841  23.139  1.00  0.00           H  
ATOM   1603  HE2 PHE A 116      11.762  23.908  21.325  1.00  0.00           H  
ATOM   1604  HZ  PHE A 116      11.388  21.515  21.882  1.00  0.00           H  
ATOM   1605  N   GLY A 117       4.632  26.848  22.379  1.00  0.87           N  
ATOM   1606  CA  GLY A 117       3.517  27.691  22.822  1.00  0.87           C  
ATOM   1607  C   GLY A 117       3.984  28.958  23.544  1.00  0.87           C  
ATOM   1608  O   GLY A 117       4.974  29.559  23.136  1.00  0.87           O  
ATOM   1609  H   GLY A 117       4.904  26.877  21.404  1.00  0.00           H  
ATOM   1610  HA2 GLY A 117       2.924  27.987  21.958  1.00  0.00           H  
ATOM   1611  HA3 GLY A 117       2.882  27.113  23.495  1.00  0.00           H  
ATOM   1612  N   ASN A 118       3.171  29.478  24.472  1.00  0.86           N  
ATOM   1613  CA  ASN A 118       3.446  30.752  25.154  1.00  0.86           C  
ATOM   1614  C   ASN A 118       4.258  30.573  26.449  1.00  0.86           C  
ATOM   1615  O   ASN A 118       4.002  29.653  27.229  1.00  0.86           O  
ATOM   1616  CB  ASN A 118       2.154  31.554  25.381  1.00  0.86           C  
ATOM   1617  CG  ASN A 118       1.235  30.951  26.423  1.00  0.86           C  
ATOM   1618  ND2 ASN A 118       0.346  30.066  26.035  1.00  0.86           N  
ATOM   1619  OD1 ASN A 118       1.287  31.275  27.600  1.00  0.86           O  
ATOM   1620  H   ASN A 118       2.445  28.890  24.847  1.00  0.00           H  
ATOM   1621  HA  ASN A 118       4.061  31.354  24.488  1.00  0.00           H  
ATOM   1622  HB2 ASN A 118       1.619  31.674  24.440  1.00  0.00           H  
ATOM   1623  HB3 ASN A 118       2.437  32.547  25.728  1.00  0.00           H  
ATOM   1624 HD21 ASN A 118       0.261  29.817  25.068  1.00  0.00           H  
ATOM   1625 HD22 ASN A 118      -0.175  29.594  26.765  1.00  0.00           H  
ATOM   1626  N   LEU A 119       5.118  31.549  26.747  1.00  0.93           N  
ATOM   1627  CA  LEU A 119       6.066  31.512  27.864  1.00  0.93           C  
ATOM   1628  C   LEU A 119       5.379  31.448  29.240  1.00  0.93           C  
ATOM   1629  O   LEU A 119       5.751  30.613  30.059  1.00  0.93           O  
ATOM   1630  CB  LEU A 119       6.996  32.734  27.734  1.00  0.93           C  
ATOM   1631  CG  LEU A 119       8.142  32.791  28.763  1.00  0.93           C  
ATOM   1632  CD1 LEU A 119       9.155  31.667  28.544  1.00  0.93           C  
ATOM   1633  CD2 LEU A 119       8.872  34.129  28.641  1.00  0.93           C  
ATOM   1634  H   LEU A 119       5.194  32.327  26.096  1.00  0.00           H  
ATOM   1635  HA  LEU A 119       6.665  30.607  27.761  1.00  0.00           H  
ATOM   1636  HB2 LEU A 119       6.393  33.635  27.845  1.00  0.00           H  
ATOM   1637  HB3 LEU A 119       7.427  32.746  26.732  1.00  0.00           H  
ATOM   1638  HG  LEU A 119       7.733  32.718  29.769  1.00  0.00           H  
ATOM   1639 HD11 LEU A 119       8.691  30.698  28.719  1.00  0.00           H  
ATOM   1640 HD12 LEU A 119       9.550  31.703  27.529  1.00  0.00           H  
ATOM   1641 HD13 LEU A 119       9.983  31.776  29.246  1.00  0.00           H  
ATOM   1642 HD21 LEU A 119       9.676  34.173  29.376  1.00  0.00           H  
ATOM   1643 HD22 LEU A 119       8.182  34.950  28.835  1.00  0.00           H  
ATOM   1644 HD23 LEU A 119       9.299  34.237  27.645  1.00  0.00           H  
ATOM   1645  N   SER A 120       4.267  32.169  29.423  1.00  0.93           N  
ATOM   1646  CA  SER A 120       3.487  32.152  30.673  1.00  0.93           C  
ATOM   1647  C   SER A 120       2.906  30.762  30.997  1.00  0.93           C  
ATOM   1648  O   SER A 120       2.937  30.324  32.146  1.00  0.93           O  
ATOM   1649  CB  SER A 120       2.368  33.196  30.581  1.00  0.93           C  
ATOM   1650  OG  SER A 120       1.850  33.514  31.853  1.00  0.93           O  
ATOM   1651  H   SER A 120       3.997  32.806  28.682  1.00  0.00           H  
ATOM   1652  HA  SER A 120       4.145  32.431  31.498  1.00  0.00           H  
ATOM   1653  HB2 SER A 120       2.761  34.106  30.135  1.00  0.00           H  
ATOM   1654  HB3 SER A 120       1.555  32.827  29.959  1.00  0.00           H  
ATOM   1655  HG  SER A 120       2.032  34.472  32.029  1.00  0.00           H  
ATOM   1656  N   THR A 121       2.551  29.982  29.963  1.00  0.91           N  
ATOM   1657  CA  THR A 121       2.111  28.574  30.084  1.00  0.91           C  
ATOM   1658  C   THR A 121       3.274  27.580  30.221  1.00  0.91           C  
ATOM   1659  O   THR A 121       3.149  26.604  30.956  1.00  0.91           O  
ATOM   1660  CB  THR A 121       1.231  28.175  28.890  1.00  0.91           C  
ATOM   1661  CG2 THR A 121       0.625  26.775  29.000  1.00  0.91           C  
ATOM   1662  OG1 THR A 121       0.144  29.070  28.787  1.00  0.91           O  
ATOM   1663  H   THR A 121       2.647  30.374  29.034  1.00  0.00           H  
ATOM   1664  HA  THR A 121       1.498  28.479  30.978  1.00  0.00           H  
ATOM   1665  HB  THR A 121       1.819  28.231  27.973  1.00  0.00           H  
ATOM   1666  HG1 THR A 121       0.536  29.953  28.687  1.00  0.00           H  
ATOM   1667 HG21 THR A 121      -0.069  26.609  28.177  1.00  0.00           H  
ATOM   1668 HG22 THR A 121       0.094  26.673  29.947  1.00  0.00           H  
ATOM   1669 HG23 THR A 121       1.410  26.020  28.947  1.00  0.00           H  
ATOM   1670  N   TYR A 122       4.419  27.834  29.582  1.00  0.91           N  
ATOM   1671  CA  TYR A 122       5.602  26.965  29.666  1.00  0.91           C  
ATOM   1672  C   TYR A 122       6.308  27.034  31.031  1.00  0.91           C  
ATOM   1673  O   TYR A 122       6.494  26.013  31.693  1.00  0.91           O  
ATOM   1674  CB  TYR A 122       6.564  27.335  28.530  1.00  0.91           C  
ATOM   1675  CG  TYR A 122       7.887  26.601  28.603  1.00  0.91           C  
ATOM   1676  CD1 TYR A 122       7.973  25.264  28.169  1.00  0.91           C  
ATOM   1677  CD2 TYR A 122       9.018  27.242  29.144  1.00  0.91           C  
ATOM   1678  CE1 TYR A 122       9.193  24.566  28.270  1.00  0.91           C  
ATOM   1679  CE2 TYR A 122      10.238  26.550  29.240  1.00  0.91           C  
ATOM   1680  CZ  TYR A 122      10.328  25.210  28.808  1.00  0.91           C  
ATOM   1681  OH  TYR A 122      11.502  24.538  28.928  1.00  0.91           O  
ATOM   1682  H   TYR A 122       4.467  28.645  28.976  1.00  0.00           H  
ATOM   1683  HA  TYR A 122       5.293  25.927  29.524  1.00  0.00           H  
ATOM   1684  HB2 TYR A 122       6.087  27.114  27.574  1.00  0.00           H  
ATOM   1685  HB3 TYR A 122       6.758  28.407  28.563  1.00  0.00           H  
ATOM   1686  HD1 TYR A 122       7.098  24.768  27.772  1.00  0.00           H  
ATOM   1687  HD2 TYR A 122       8.959  28.267  29.484  1.00  0.00           H  
ATOM   1688  HE1 TYR A 122       9.256  23.537  27.952  1.00  0.00           H  
ATOM   1689  HE2 TYR A 122      11.113  27.040  29.639  1.00  0.00           H  
ATOM   1690  HH  TYR A 122      11.531  23.745  28.392  1.00  0.00           H  
ATOM   1691  N   LEU A 123       6.516  28.243  31.563  1.00  0.91           N  
ATOM   1692  CA  LEU A 123       7.046  28.424  32.920  1.00  0.91           C  
ATOM   1693  C   LEU A 123       6.075  27.888  33.989  1.00  0.91           C  
ATOM   1694  O   LEU A 123       6.503  27.354  35.010  1.00  0.91           O  
ATOM   1695  CB  LEU A 123       7.363  29.910  33.156  1.00  0.91           C  
ATOM   1696  CG  LEU A 123       8.384  30.537  32.188  1.00  0.91           C  
ATOM   1697  CD1 LEU A 123       8.597  32.002  32.554  1.00  0.91           C  
ATOM   1698  CD2 LEU A 123       9.742  29.847  32.233  1.00  0.91           C  
ATOM   1699  H   LEU A 123       6.286  29.065  31.012  1.00  0.00           H  
ATOM   1700  HA  LEU A 123       7.967  27.847  33.021  1.00  0.00           H  
ATOM   1701  HB2 LEU A 123       7.759  30.000  34.164  1.00  0.00           H  
ATOM   1702  HB3 LEU A 123       6.433  30.480  33.102  1.00  0.00           H  
ATOM   1703  HG  LEU A 123       8.012  30.487  31.168  1.00  0.00           H  
ATOM   1704 HD11 LEU A 123       9.293  32.460  31.852  1.00  0.00           H  
ATOM   1705 HD12 LEU A 123       9.011  32.069  33.561  1.00  0.00           H  
ATOM   1706 HD13 LEU A 123       7.648  32.537  32.512  1.00  0.00           H  
ATOM   1707 HD21 LEU A 123       9.652  28.829  31.862  1.00  0.00           H  
ATOM   1708 HD22 LEU A 123      10.442  30.383  31.595  1.00  0.00           H  
ATOM   1709 HD23 LEU A 123      10.125  29.834  33.254  1.00  0.00           H  
ATOM   1710  N   ARG A 124       4.772  27.870  33.678  1.00  0.84           N  
ATOM   1711  CA  ARG A 124       3.723  27.240  34.490  1.00  0.84           C  
ATOM   1712  C   ARG A 124       3.847  25.727  34.637  1.00  0.84           C  
ATOM   1713  O   ARG A 124       3.407  25.230  35.673  1.00  0.84           O  
ATOM   1714  CB  ARG A 124       2.348  27.588  33.895  1.00  0.84           C  
ATOM   1715  CG  ARG A 124       1.664  28.687  34.692  1.00  0.84           C  
ATOM   1716  CD  ARG A 124       1.055  28.098  35.962  1.00  0.84           C  
ATOM   1717  NE  ARG A 124       0.607  29.183  36.834  1.00  0.84           N  
ATOM   1718  CZ  ARG A 124      -0.032  29.072  37.971  1.00  0.84           C  
ATOM   1719  NH1 ARG A 124      -0.446  27.922  38.426  1.00  0.84           N1+
ATOM   1720  NH2 ARG A 124      -0.261  30.145  38.668  1.00  0.84           N  
ATOM   1721  H   ARG A 124       4.503  28.315  32.811  1.00  0.00           H  
ATOM   1722  HA  ARG A 124       3.815  27.633  35.503  1.00  0.00           H  
ATOM   1723  HB2 ARG A 124       2.467  27.943  32.881  1.00  0.00           H  
ATOM   1724  HB3 ARG A 124       1.702  26.708  33.861  1.00  0.00           H  
ATOM   1725  HG2 ARG A 124       0.877  29.140  34.087  1.00  0.00           H  
ATOM   1726  HG3 ARG A 124       2.398  29.451  34.946  1.00  0.00           H  
ATOM   1727  HD2 ARG A 124       1.804  27.498  36.484  1.00  0.00           H  
ATOM   1728  HD3 ARG A 124       0.214  27.458  35.682  1.00  0.00           H  
ATOM   1729  HE  ARG A 124       0.920  30.111  36.557  1.00  0.00           H  
ATOM   1730 HH11 ARG A 124      -0.206  27.103  37.894  1.00  0.00           H  
ATOM   1731 HH12 ARG A 124      -0.890  27.842  39.319  1.00  0.00           H  
ATOM   1732 HH21 ARG A 124      -0.650  30.081  39.588  1.00  0.00           H  
ATOM   1733 HH22 ARG A 124       0.154  30.994  38.323  1.00  0.00           H  
ATOM   1734  N   SER A 125       4.294  25.002  33.607  1.00  0.90           N  
ATOM   1735  CA  SER A 125       4.522  23.554  33.705  1.00  0.90           C  
ATOM   1736  C   SER A 125       5.854  23.236  34.388  1.00  0.90           C  
ATOM   1737  O   SER A 125       5.833  22.572  35.420  1.00  0.90           O  
ATOM   1738  CB  SER A 125       4.409  22.870  32.336  1.00  0.90           C  
ATOM   1739  OG  SER A 125       5.333  23.358  31.386  1.00  0.90           O  
ATOM   1740  H   SER A 125       4.598  25.477  32.764  1.00  0.00           H  
ATOM   1741  HA  SER A 125       3.744  23.120  34.334  1.00  0.00           H  
ATOM   1742  HB2 SER A 125       3.402  23.035  31.951  1.00  0.00           H  
ATOM   1743  HB3 SER A 125       4.557  21.795  32.457  1.00  0.00           H  
ATOM   1744  HG  SER A 125       6.205  22.989  31.567  1.00  0.00           H  
ATOM   1745  N   LYS A 126       6.930  23.954  34.018  1.00  0.84           N  
ATOM   1746  CA  LYS A 126       8.306  23.753  34.523  1.00  0.84           C  
ATOM   1747  C   LYS A 126       8.535  24.084  36.014  1.00  0.84           C  
ATOM   1748  O   LYS A 126       9.674  24.084  36.468  1.00  0.84           O  
ATOM   1749  CB  LYS A 126       9.301  24.539  33.641  1.00  0.84           C  
ATOM   1750  CG  LYS A 126       9.406  24.094  32.169  1.00  0.84           C  
ATOM   1751  CD  LYS A 126       9.994  22.694  31.932  1.00  0.84           C  
ATOM   1752  CE  LYS A 126      11.447  22.546  32.409  1.00  0.84           C  
ATOM   1753  NZ  LYS A 126      11.961  21.183  32.139  1.00  0.84           N1+
ATOM   1754  H   LYS A 126       6.811  24.588  33.233  1.00  0.00           H  
ATOM   1755  HA  LYS A 126       8.538  22.691  34.439  1.00  0.00           H  
ATOM   1756  HB2 LYS A 126       9.013  25.591  33.660  1.00  0.00           H  
ATOM   1757  HB3 LYS A 126      10.298  24.471  34.078  1.00  0.00           H  
ATOM   1758  HG2 LYS A 126       8.418  24.134  31.711  1.00  0.00           H  
ATOM   1759  HG3 LYS A 126      10.035  24.812  31.645  1.00  0.00           H  
ATOM   1760  HD2 LYS A 126       9.959  22.491  30.862  1.00  0.00           H  
ATOM   1761  HD3 LYS A 126       9.367  21.956  32.429  1.00  0.00           H  
ATOM   1762  HE2 LYS A 126      12.071  23.281  31.894  1.00  0.00           H  
ATOM   1763  HE3 LYS A 126      11.498  22.747  33.484  1.00  0.00           H  
ATOM   1764  HZ1 LYS A 126      11.884  20.928  31.171  1.00  0.00           H  
ATOM   1765  HZ2 LYS A 126      12.946  21.095  32.382  1.00  0.00           H  
ATOM   1766  HZ3 LYS A 126      11.425  20.484  32.662  1.00  0.00           H  
ATOM   1767  N   ARG A 127       7.497  24.355  36.815  1.00  0.81           N  
ATOM   1768  CA  ARG A 127       7.635  24.694  38.249  1.00  0.81           C  
ATOM   1769  C   ARG A 127       8.222  23.575  39.106  1.00  0.81           C  
ATOM   1770  O   ARG A 127       8.966  23.863  40.034  1.00  0.81           O  
ATOM   1771  CB  ARG A 127       6.289  25.101  38.850  1.00  0.81           C  
ATOM   1772  CG  ARG A 127       5.825  26.478  38.368  1.00  0.81           C  
ATOM   1773  CD  ARG A 127       4.677  26.934  39.271  1.00  0.81           C  
ATOM   1774  NE  ARG A 127       4.220  28.289  38.929  1.00  0.81           N  
ATOM   1775  CZ  ARG A 127       3.755  29.181  39.772  1.00  0.81           C  
ATOM   1776  NH1 ARG A 127       3.493  28.928  41.019  1.00  0.81           N1+
ATOM   1777  NH2 ARG A 127       3.511  30.381  39.344  1.00  0.81           N  
ATOM   1778  H   ARG A 127       6.577  24.206  36.423  1.00  0.00           H  
ATOM   1779  HA  ARG A 127       8.340  25.521  38.349  1.00  0.00           H  
ATOM   1780  HB2 ARG A 127       6.410  25.144  39.934  1.00  0.00           H  
ATOM   1781  HB3 ARG A 127       5.530  24.350  38.621  1.00  0.00           H  
ATOM   1782  HG2 ARG A 127       5.498  26.423  37.329  1.00  0.00           H  
ATOM   1783  HG3 ARG A 127       6.651  27.184  38.455  1.00  0.00           H  
ATOM   1784  HD2 ARG A 127       3.850  26.227  39.177  1.00  0.00           H  
ATOM   1785  HD3 ARG A 127       5.043  26.919  40.302  1.00  0.00           H  
ATOM   1786  HE  ARG A 127       4.502  28.655  38.026  1.00  0.00           H  
ATOM   1787 HH11 ARG A 127       3.834  28.053  41.381  1.00  0.00           H  
ATOM   1788 HH12 ARG A 127       3.403  29.704  41.652  1.00  0.00           H  
ATOM   1789 HH21 ARG A 127       3.977  30.585  38.462  1.00  0.00           H  
ATOM   1790 HH22 ARG A 127       3.662  31.115  40.016  1.00  0.00           H  
ATOM   1791  N   ASN A 128       7.919  22.318  38.785  1.00  0.82           N  
ATOM   1792  CA  ASN A 128       8.509  21.151  39.452  1.00  0.82           C  
ATOM   1793  C   ASN A 128       9.867  20.752  38.829  1.00  0.82           C  
ATOM   1794  O   ASN A 128      10.374  19.666  39.088  1.00  0.82           O  
ATOM   1795  CB  ASN A 128       7.499  19.986  39.449  1.00  0.82           C  
ATOM   1796  CG  ASN A 128       6.194  20.243  40.194  1.00  0.82           C  
ATOM   1797  ND2 ASN A 128       5.526  19.193  40.608  1.00  0.82           N  
ATOM   1798  OD1 ASN A 128       5.722  21.350  40.398  1.00  0.82           O  
ATOM   1799  H   ASN A 128       7.302  22.161  38.003  1.00  0.00           H  
ATOM   1800  HA  ASN A 128       8.721  21.411  40.491  1.00  0.00           H  
ATOM   1801  HB2 ASN A 128       7.266  19.709  38.422  1.00  0.00           H  
ATOM   1802  HB3 ASN A 128       7.981  19.129  39.920  1.00  0.00           H  
ATOM   1803 HD21 ASN A 128       5.898  18.273  40.456  1.00  0.00           H  
ATOM   1804 HD22 ASN A 128       4.683  19.378  41.117  1.00  0.00           H  
ATOM   1805  N   GLU A 129      10.386  21.584  37.923  1.00  0.81           N  
ATOM   1806  CA  GLU A 129      11.529  21.338  37.041  1.00  0.81           C  
ATOM   1807  C   GLU A 129      12.405  22.609  36.968  1.00  0.81           C  
ATOM   1808  O   GLU A 129      12.836  23.015  35.887  1.00  0.81           O  
ATOM   1809  CB  GLU A 129      11.041  20.917  35.640  1.00  0.81           C  
ATOM   1810  CG  GLU A 129      10.065  19.730  35.567  1.00  0.81           C  
ATOM   1811  CD  GLU A 129       9.405  19.684  34.183  1.00  0.81           C  
ATOM   1812  OE1 GLU A 129      10.181  19.505  33.215  1.00  0.81           O  
ATOM   1813  OE2 GLU A 129       8.331  20.314  34.049  1.00  0.81           O1-
ATOM   1814  H   GLU A 129       9.912  22.461  37.762  1.00  0.00           H  
ATOM   1815  HA  GLU A 129      12.144  20.536  37.456  1.00  0.00           H  
ATOM   1816  HB2 GLU A 129      11.911  20.681  35.026  1.00  0.00           H  
ATOM   1817  HB3 GLU A 129      10.545  21.778  35.194  1.00  0.00           H  
ATOM   1818  HG2 GLU A 129      10.608  18.802  35.757  1.00  0.00           H  
ATOM   1819  HG3 GLU A 129       9.280  19.828  36.318  1.00  0.00           H  
ATOM   1820  N   PHE A 130      12.503  23.341  38.086  1.00  0.87           N  
ATOM   1821  CA  PHE A 130      13.294  24.564  38.239  1.00  0.87           C  
ATOM   1822  C   PHE A 130      14.207  24.469  39.466  1.00  0.87           C  
ATOM   1823  O   PHE A 130      13.736  24.144  40.557  1.00  0.87           O  
ATOM   1824  CB  PHE A 130      12.393  25.810  38.322  1.00  0.87           C  
ATOM   1825  CG  PHE A 130      13.137  27.077  38.738  1.00  0.87           C  
ATOM   1826  CD1 PHE A 130      13.812  27.859  37.782  1.00  0.87           C  
ATOM   1827  CD2 PHE A 130      13.224  27.433  40.100  1.00  0.87           C  
ATOM   1828  CE1 PHE A 130      14.571  28.975  38.178  1.00  0.87           C  
ATOM   1829  CE2 PHE A 130      13.988  28.546  40.498  1.00  0.87           C  
ATOM   1830  CZ  PHE A 130      14.661  29.319  39.537  1.00  0.87           C  
ATOM   1831  H   PHE A 130      12.082  22.971  38.926  1.00  0.00           H  
ATOM   1832  HA  PHE A 130      13.925  24.669  37.363  1.00  0.00           H  
ATOM   1833  HB2 PHE A 130      11.601  25.623  39.050  1.00  0.00           H  
ATOM   1834  HB3 PHE A 130      11.917  25.971  37.355  1.00  0.00           H  
ATOM   1835  HD1 PHE A 130      13.772  27.589  36.741  1.00  0.00           H  
ATOM   1836  HD2 PHE A 130      12.730  26.826  40.846  1.00  0.00           H  
ATOM   1837  HE1 PHE A 130      15.092  29.564  37.437  1.00  0.00           H  
ATOM   1838  HE2 PHE A 130      14.064  28.806  41.544  1.00  0.00           H  
ATOM   1839  HZ  PHE A 130      15.246  30.177  39.842  1.00  0.00           H  
ATOM   1840  N   VAL A 131      15.447  24.944  39.330  1.00  0.88           N  
ATOM   1841  CA  VAL A 131      16.405  25.133  40.431  1.00  0.88           C  
ATOM   1842  C   VAL A 131      17.332  26.325  40.145  1.00  0.88           C  
ATOM   1843  O   VAL A 131      17.759  26.497  39.008  1.00  0.88           O  
ATOM   1844  CB  VAL A 131      17.261  23.870  40.682  1.00  0.88           C  
ATOM   1845  CG1 VAL A 131      16.463  22.734  41.332  1.00  0.88           C  
ATOM   1846  CG2 VAL A 131      17.948  23.323  39.426  1.00  0.88           C  
ATOM   1847  H   VAL A 131      15.743  25.247  38.404  1.00  0.00           H  
ATOM   1848  HA  VAL A 131      15.842  25.342  41.338  1.00  0.00           H  
ATOM   1849  HB  VAL A 131      18.041  24.147  41.390  1.00  0.00           H  
ATOM   1850 HG11 VAL A 131      15.947  23.103  42.218  1.00  0.00           H  
ATOM   1851 HG12 VAL A 131      17.138  21.929  41.623  1.00  0.00           H  
ATOM   1852 HG13 VAL A 131      15.729  22.339  40.630  1.00  0.00           H  
ATOM   1853 HG21 VAL A 131      18.619  24.071  39.011  1.00  0.00           H  
ATOM   1854 HG22 VAL A 131      18.533  22.436  39.668  1.00  0.00           H  
ATOM   1855 HG23 VAL A 131      17.210  23.073  38.666  1.00  0.00           H  
ATOM   1856  N   PRO A 132      17.845  27.029  41.170  1.00  0.85           N  
ATOM   1857  CA  PRO A 132      18.978  27.944  40.991  1.00  0.85           C  
ATOM   1858  C   PRO A 132      20.295  27.237  40.619  1.00  0.85           C  
ATOM   1859  O   PRO A 132      21.200  27.870  40.084  1.00  0.85           O  
ATOM   1860  CB  PRO A 132      19.103  28.698  42.320  1.00  0.85           C  
ATOM   1861  CG  PRO A 132      17.694  28.616  42.908  1.00  0.85           C  
ATOM   1862  CD  PRO A 132      17.240  27.223  42.477  1.00  0.85           C  
ATOM   1863  HA  PRO A 132      18.733  28.655  40.201  1.00  0.00           H  
ATOM   1864  HB2 PRO A 132      19.418  29.731  42.168  1.00  0.00           H  
ATOM   1865  HB3 PRO A 132      19.800  28.181  42.983  1.00  0.00           H  
ATOM   1866  HG2 PRO A 132      17.057  29.372  42.444  1.00  0.00           H  
ATOM   1867  HG3 PRO A 132      17.697  28.726  43.993  1.00  0.00           H  
ATOM   1868  HD2 PRO A 132      17.617  26.472  43.173  1.00  0.00           H  
ATOM   1869  HD3 PRO A 132      16.151  27.189  42.428  1.00  0.00           H  
ATOM   1870  N   TYR A 133      20.425  25.941  40.928  1.00  0.54           N  
ATOM   1871  CA  TYR A 133      21.631  25.145  40.684  1.00  0.54           C  
ATOM   1872  C   TYR A 133      21.907  24.932  39.187  1.00  0.54           C  
ATOM   1873  O   TYR A 133      21.057  24.431  38.457  1.00  0.54           O  
ATOM   1874  CB  TYR A 133      21.513  23.797  41.413  1.00  0.54           C  
ATOM   1875  CG  TYR A 133      21.340  23.921  42.916  1.00  0.54           C  
ATOM   1876  CD1 TYR A 133      22.394  24.436  43.697  1.00  0.54           C  
ATOM   1877  CD2 TYR A 133      20.133  23.535  43.534  1.00  0.54           C  
ATOM   1878  CE1 TYR A 133      22.241  24.580  45.089  1.00  0.54           C  
ATOM   1879  CE2 TYR A 133      19.974  23.685  44.926  1.00  0.54           C  
ATOM   1880  CZ  TYR A 133      21.027  24.208  45.705  1.00  0.54           C  
ATOM   1881  OH  TYR A 133      20.871  24.344  47.048  1.00  0.54           O  
ATOM   1882  H   TYR A 133      19.643  25.476  41.356  1.00  0.00           H  
ATOM   1883  HA  TYR A 133      22.478  25.687  41.105  1.00  0.00           H  
ATOM   1884  HB2 TYR A 133      20.671  23.241  40.996  1.00  0.00           H  
ATOM   1885  HB3 TYR A 133      22.414  23.213  41.219  1.00  0.00           H  
ATOM   1886  HD1 TYR A 133      23.325  24.721  43.227  1.00  0.00           H  
ATOM   1887  HD2 TYR A 133      19.335  23.107  42.947  1.00  0.00           H  
ATOM   1888  HE1 TYR A 133      23.053  24.975  45.681  1.00  0.00           H  
ATOM   1889  HE2 TYR A 133      19.056  23.389  45.411  1.00  0.00           H  
ATOM   1890  HH  TYR A 133      21.667  24.679  47.463  1.00  0.00           H  
ATOM   1891  N   LYS A 134      23.163  25.132  38.776  1.00  0.54           N  
ATOM   1892  CA  LYS A 134      23.620  25.028  37.384  1.00  0.54           C  
ATOM   1893  C   LYS A 134      24.793  24.051  37.283  1.00  0.54           C  
ATOM   1894  O   LYS A 134      25.903  24.374  37.694  1.00  0.54           O  
ATOM   1895  CB  LYS A 134      23.977  26.454  36.929  1.00  0.54           C  
ATOM   1896  CG  LYS A 134      24.488  26.568  35.484  1.00  0.54           C  
ATOM   1897  CD  LYS A 134      24.847  28.034  35.208  1.00  0.54           C  
ATOM   1898  CE  LYS A 134      25.398  28.227  33.799  1.00  0.54           C  
ATOM   1899  NZ  LYS A 134      25.767  29.641  33.572  1.00  0.54           N1+
ATOM   1900  H   LYS A 134      23.815  25.520  39.442  1.00  0.00           H  
ATOM   1901  HA  LYS A 134      22.808  24.660  36.752  1.00  0.00           H  
ATOM   1902  HB2 LYS A 134      24.743  26.853  37.598  1.00  0.00           H  
ATOM   1903  HB3 LYS A 134      23.087  27.080  37.027  1.00  0.00           H  
ATOM   1904  HG2 LYS A 134      25.377  25.947  35.353  1.00  0.00           H  
ATOM   1905  HG3 LYS A 134      23.710  26.234  34.792  1.00  0.00           H  
ATOM   1906  HD2 LYS A 134      25.596  28.362  35.933  1.00  0.00           H  
ATOM   1907  HD3 LYS A 134      23.951  28.649  35.326  1.00  0.00           H  
ATOM   1908  HE2 LYS A 134      24.624  27.947  33.082  1.00  0.00           H  
ATOM   1909  HE3 LYS A 134      26.264  27.583  33.646  1.00  0.00           H  
ATOM   1910  HZ1 LYS A 134      25.740  29.841  32.568  1.00  0.00           H  
ATOM   1911  HZ2 LYS A 134      26.643  29.923  33.987  1.00  0.00           H  
ATOM   1912  HZ3 LYS A 134      25.029  30.281  33.887  1.00  0.00           H  
ATOM   1913  N   VAL A 135      24.562  22.868  36.708  1.00  0.50           N  
ATOM   1914  CA  VAL A 135      25.579  21.808  36.552  1.00  0.50           C  
ATOM   1915  C   VAL A 135      25.465  21.204  35.153  1.00  0.50           C  
ATOM   1916  O   VAL A 135      24.631  20.342  34.909  1.00  0.50           O  
ATOM   1917  CB  VAL A 135      25.435  20.722  37.643  1.00  0.50           C  
ATOM   1918  CG1 VAL A 135      26.481  19.605  37.513  1.00  0.50           C  
ATOM   1919  CG2 VAL A 135      25.560  21.293  39.062  1.00  0.50           C  
ATOM   1920  H   VAL A 135      23.616  22.657  36.423  1.00  0.00           H  
ATOM   1921  HA  VAL A 135      26.575  22.240  36.652  1.00  0.00           H  
ATOM   1922  HB  VAL A 135      24.452  20.273  37.543  1.00  0.00           H  
ATOM   1923 HG11 VAL A 135      26.361  19.082  36.566  1.00  0.00           H  
ATOM   1924 HG12 VAL A 135      27.487  20.016  37.590  1.00  0.00           H  
ATOM   1925 HG13 VAL A 135      26.334  18.870  38.305  1.00  0.00           H  
ATOM   1926 HG21 VAL A 135      24.747  21.990  39.262  1.00  0.00           H  
ATOM   1927 HG22 VAL A 135      26.514  21.809  39.176  1.00  0.00           H  
ATOM   1928 HG23 VAL A 135      25.499  20.487  39.794  1.00  0.00           H  
ATOM   1929  N   ALA A 136      26.295  21.662  34.214  1.00  0.45           N  
ATOM   1930  CA  ALA A 136      26.278  21.157  32.835  1.00  0.45           C  
ATOM   1931  C   ALA A 136      26.599  19.645  32.679  1.00  0.45           C  
ATOM   1932  O   ALA A 136      26.122  19.062  31.705  1.00  0.45           O  
ATOM   1933  CB  ALA A 136      27.197  22.039  31.978  1.00  0.45           C  
ATOM   1934  H   ALA A 136      26.948  22.390  34.454  1.00  0.00           H  
ATOM   1935  HA  ALA A 136      25.260  21.281  32.459  1.00  0.00           H  
ATOM   1936  HB1 ALA A 136      27.147  21.709  30.940  1.00  0.00           H  
ATOM   1937  HB2 ALA A 136      26.868  23.077  32.032  1.00  0.00           H  
ATOM   1938  HB3 ALA A 136      28.229  21.970  32.321  1.00  0.00           H  
ATOM   1939  N   PRO A 137      27.351  18.996  33.599  1.00  0.44           N  
ATOM   1940  CA  PRO A 137      27.501  17.534  33.630  1.00  0.44           C  
ATOM   1941  C   PRO A 137      26.281  16.711  34.089  1.00  0.44           C  
ATOM   1942  O   PRO A 137      26.381  15.488  34.075  1.00  0.44           O  
ATOM   1943  CB  PRO A 137      28.684  17.262  34.567  1.00  0.44           C  
ATOM   1944  CG  PRO A 137      29.525  18.527  34.455  1.00  0.44           C  
ATOM   1945  CD  PRO A 137      28.449  19.601  34.347  1.00  0.44           C  
ATOM   1946  HA  PRO A 137      27.765  17.196  32.628  1.00  0.00           H  
ATOM   1947  HB2 PRO A 137      28.332  17.155  35.596  1.00  0.00           H  
ATOM   1948  HB3 PRO A 137      29.243  16.376  34.265  1.00  0.00           H  
ATOM   1949  HG2 PRO A 137      30.119  18.499  33.540  1.00  0.00           H  
ATOM   1950  HG3 PRO A 137      30.159  18.674  35.330  1.00  0.00           H  
ATOM   1951  HD2 PRO A 137      28.858  20.472  33.837  1.00  0.00           H  
ATOM   1952  HD3 PRO A 137      28.112  19.880  35.343  1.00  0.00           H  
ATOM   1953  N   GLU A 138      25.214  17.326  34.615  1.00  0.57           N  
ATOM   1954  CA  GLU A 138      24.025  16.622  35.133  1.00  0.57           C  
ATOM   1955  C   GLU A 138      22.822  16.857  34.202  1.00  0.57           C  
ATOM   1956  O   GLU A 138      22.356  17.988  34.046  1.00  0.57           O  
ATOM   1957  CB  GLU A 138      23.765  17.074  36.585  1.00  0.57           C  
ATOM   1958  CG  GLU A 138      22.459  16.570  37.219  1.00  0.57           C  
ATOM   1959  CD  GLU A 138      22.191  15.082  36.966  1.00  0.57           C  
ATOM   1960  OE1 GLU A 138      21.197  14.794  36.260  1.00  0.57           O  
ATOM   1961  OE2 GLU A 138      23.053  14.265  37.359  1.00  0.57           O1-
ATOM   1962  H   GLU A 138      25.145  18.335  34.569  1.00  0.00           H  
ATOM   1963  HA  GLU A 138      24.216  15.547  35.163  1.00  0.00           H  
ATOM   1964  HB2 GLU A 138      23.760  18.162  36.624  1.00  0.00           H  
ATOM   1965  HB3 GLU A 138      24.596  16.728  37.201  1.00  0.00           H  
ATOM   1966  HG2 GLU A 138      21.636  17.164  36.830  1.00  0.00           H  
ATOM   1967  HG3 GLU A 138      22.502  16.739  38.294  1.00  0.00           H  
ATOM   1968  N   ASP A 139      22.309  15.794  33.576  1.00  0.65           N  
ATOM   1969  CA  ASP A 139      21.238  15.879  32.568  1.00  0.65           C  
ATOM   1970  C   ASP A 139      19.880  16.358  33.129  1.00  0.65           C  
ATOM   1971  O   ASP A 139      19.212  17.175  32.487  1.00  0.65           O  
ATOM   1972  CB  ASP A 139      21.109  14.532  31.827  1.00  0.65           C  
ATOM   1973  CG  ASP A 139      22.097  14.366  30.650  1.00  0.65           C  
ATOM   1974  OD1 ASP A 139      22.367  15.371  29.934  1.00  0.65           O  
ATOM   1975  OD2 ASP A 139      22.333  13.192  30.282  1.00  0.65           O1-
ATOM   1976  H   ASP A 139      22.647  14.878  33.839  1.00  0.00           H  
ATOM   1977  HA  ASP A 139      21.531  16.626  31.834  1.00  0.00           H  
ATOM   1978  HB2 ASP A 139      20.102  14.451  31.419  1.00  0.00           H  
ATOM   1979  HB3 ASP A 139      21.233  13.712  32.540  1.00  0.00           H  
ATOM   1980  N   LEU A 140      19.543  16.043  34.389  1.00  0.50           N  
ATOM   1981  CA  LEU A 140      18.343  16.569  35.059  1.00  0.50           C  
ATOM   1982  C   LEU A 140      18.451  18.075  35.338  1.00  0.50           C  
ATOM   1983  O   LEU A 140      17.532  18.822  35.015  1.00  0.50           O  
ATOM   1984  CB  LEU A 140      18.057  15.794  36.365  1.00  0.50           C  
ATOM   1985  CG  LEU A 140      17.695  14.307  36.178  1.00  0.50           C  
ATOM   1986  CD1 LEU A 140      17.480  13.648  37.545  1.00  0.50           C  
ATOM   1987  CD2 LEU A 140      16.397  14.126  35.382  1.00  0.50           C  
ATOM   1988  H   LEU A 140      20.181  15.455  34.931  1.00  0.00           H  
ATOM   1989  HA  LEU A 140      17.495  16.446  34.385  1.00  0.00           H  
ATOM   1990  HB2 LEU A 140      17.228  16.284  36.879  1.00  0.00           H  
ATOM   1991  HB3 LEU A 140      18.927  15.862  37.020  1.00  0.00           H  
ATOM   1992  HG  LEU A 140      18.502  13.785  35.665  1.00  0.00           H  
ATOM   1993 HD11 LEU A 140      17.240  12.594  37.412  1.00  0.00           H  
ATOM   1994 HD12 LEU A 140      18.404  13.720  38.122  1.00  0.00           H  
ATOM   1995 HD13 LEU A 140      16.674  14.145  38.083  1.00  0.00           H  
ATOM   1996 HD21 LEU A 140      16.546  14.469  34.358  1.00  0.00           H  
ATOM   1997 HD22 LEU A 140      15.591  14.696  35.843  1.00  0.00           H  
ATOM   1998 HD23 LEU A 140      16.129  13.071  35.347  1.00  0.00           H  
ATOM   1999  N   TYR A 141      19.602  18.557  35.816  1.00  0.55           N  
ATOM   2000  CA  TYR A 141      19.838  19.990  36.061  1.00  0.55           C  
ATOM   2001  C   TYR A 141      20.058  20.804  34.773  1.00  0.55           C  
ATOM   2002  O   TYR A 141      19.954  22.030  34.796  1.00  0.55           O  
ATOM   2003  CB  TYR A 141      21.002  20.170  37.050  1.00  0.55           C  
ATOM   2004  CG  TYR A 141      20.831  19.577  38.449  1.00  0.55           C  
ATOM   2005  CD1 TYR A 141      19.564  19.229  38.968  1.00  0.55           C  
ATOM   2006  CD2 TYR A 141      21.972  19.391  39.254  1.00  0.55           C  
ATOM   2007  CE1 TYR A 141      19.448  18.699  40.268  1.00  0.55           C  
ATOM   2008  CE2 TYR A 141      21.865  18.852  40.548  1.00  0.55           C  
ATOM   2009  CZ  TYR A 141      20.598  18.503  41.057  1.00  0.55           C  
ATOM   2010  OH  TYR A 141      20.486  17.968  42.300  1.00  0.55           O  
ATOM   2011  H   TYR A 141      20.362  17.906  35.963  1.00  0.00           H  
ATOM   2012  HA  TYR A 141      18.944  20.415  36.516  1.00  0.00           H  
ATOM   2013  HB2 TYR A 141      21.899  19.744  36.597  1.00  0.00           H  
ATOM   2014  HB3 TYR A 141      21.181  21.239  37.173  1.00  0.00           H  
ATOM   2015  HD1 TYR A 141      18.676  19.342  38.369  1.00  0.00           H  
ATOM   2016  HD2 TYR A 141      22.943  19.636  38.864  1.00  0.00           H  
ATOM   2017  HE1 TYR A 141      18.485  18.415  40.661  1.00  0.00           H  
ATOM   2018  HE2 TYR A 141      22.752  18.695  41.141  1.00  0.00           H  
ATOM   2019  HH  TYR A 141      21.330  17.635  42.608  1.00  0.00           H  
ATOM   2020  N   LYS A 142      20.271  20.131  33.638  1.00  0.49           N  
ATOM   2021  CA  LYS A 142      20.301  20.716  32.293  1.00  0.49           C  
ATOM   2022  C   LYS A 142      18.907  20.857  31.666  1.00  0.49           C  
ATOM   2023  O   LYS A 142      18.633  21.889  31.049  1.00  0.49           O  
ATOM   2024  CB  LYS A 142      21.217  19.814  31.467  1.00  0.49           C  
ATOM   2025  CG  LYS A 142      21.365  20.213  29.998  1.00  0.49           C  
ATOM   2026  CD  LYS A 142      22.234  19.131  29.359  1.00  0.49           C  
ATOM   2027  CE  LYS A 142      22.305  19.272  27.848  1.00  0.49           C  
ATOM   2028  NZ  LYS A 142      22.972  18.065  27.310  1.00  0.49           N1+
ATOM   2029  H   LYS A 142      20.435  19.132  33.720  1.00  0.00           H  
ATOM   2030  HA  LYS A 142      20.728  21.716  32.344  1.00  0.00           H  
ATOM   2031  HB2 LYS A 142      20.817  18.803  31.503  1.00  0.00           H  
ATOM   2032  HB3 LYS A 142      22.205  19.801  31.930  1.00  0.00           H  
ATOM   2033  HG2 LYS A 142      21.841  21.191  29.916  1.00  0.00           H  
ATOM   2034  HG3 LYS A 142      20.389  20.231  29.510  1.00  0.00           H  
ATOM   2035  HD2 LYS A 142      21.801  18.153  29.587  1.00  0.00           H  
ATOM   2036  HD3 LYS A 142      23.240  19.175  29.784  1.00  0.00           H  
ATOM   2037  HE2 LYS A 142      21.283  19.354  27.460  1.00  0.00           H  
ATOM   2038  HE3 LYS A 142      22.852  20.187  27.600  1.00  0.00           H  
ATOM   2039  HZ1 LYS A 142      23.026  18.088  26.304  1.00  0.00           H  
ATOM   2040  HZ2 LYS A 142      22.458  17.237  27.612  1.00  0.00           H  
ATOM   2041  HZ3 LYS A 142      23.894  17.971  27.717  1.00  0.00           H  
ATOM   2042  N   ASP A 143      18.047  19.845  31.812  1.00  0.68           N  
ATOM   2043  CA  ASP A 143      16.654  19.892  31.338  1.00  0.68           C  
ATOM   2044  C   ASP A 143      15.704  20.631  32.300  1.00  0.68           C  
ATOM   2045  O   ASP A 143      14.659  21.134  31.871  1.00  0.68           O  
ATOM   2046  CB  ASP A 143      16.135  18.479  31.004  1.00  0.68           C  
ATOM   2047  CG  ASP A 143      16.521  17.974  29.598  1.00  0.68           C  
ATOM   2048  OD1 ASP A 143      17.177  18.735  28.842  1.00  0.68           O  
ATOM   2049  OD2 ASP A 143      15.828  17.028  29.159  1.00  0.68           O1-
ATOM   2050  H   ASP A 143      18.382  18.986  32.241  1.00  0.00           H  
ATOM   2051  HA  ASP A 143      16.627  20.470  30.414  1.00  0.00           H  
ATOM   2052  HB2 ASP A 143      16.487  17.773  31.757  1.00  0.00           H  
ATOM   2053  HB3 ASP A 143      15.045  18.489  31.060  1.00  0.00           H  
ATOM   2054  N   PHE A 144      16.081  20.829  33.566  1.00  0.81           N  
ATOM   2055  CA  PHE A 144      15.470  21.837  34.439  1.00  0.81           C  
ATOM   2056  C   PHE A 144      15.721  23.266  33.924  1.00  0.81           C  
ATOM   2057  O   PHE A 144      16.708  23.564  33.251  1.00  0.81           O  
ATOM   2058  CB  PHE A 144      15.962  21.685  35.891  1.00  0.81           C  
ATOM   2059  CG  PHE A 144      15.532  20.444  36.669  1.00  0.81           C  
ATOM   2060  CD1 PHE A 144      14.587  19.520  36.172  1.00  0.81           C  
ATOM   2061  CD2 PHE A 144      16.099  20.219  37.938  1.00  0.81           C  
ATOM   2062  CE1 PHE A 144      14.225  18.393  36.932  1.00  0.81           C  
ATOM   2063  CE2 PHE A 144      15.742  19.091  38.697  1.00  0.81           C  
ATOM   2064  CZ  PHE A 144      14.804  18.176  38.193  1.00  0.81           C  
ATOM   2065  H   PHE A 144      16.907  20.343  33.904  1.00  0.00           H  
ATOM   2066  HA  PHE A 144      14.393  21.689  34.432  1.00  0.00           H  
ATOM   2067  HB2 PHE A 144      15.610  22.547  36.459  1.00  0.00           H  
ATOM   2068  HB3 PHE A 144      17.052  21.732  35.887  1.00  0.00           H  
ATOM   2069  HD1 PHE A 144      14.153  19.645  35.194  1.00  0.00           H  
ATOM   2070  HD2 PHE A 144      16.835  20.906  38.324  1.00  0.00           H  
ATOM   2071  HE1 PHE A 144      13.516  17.681  36.534  1.00  0.00           H  
ATOM   2072  HE2 PHE A 144      16.199  18.921  39.661  1.00  0.00           H  
ATOM   2073  HZ  PHE A 144      14.539  17.300  38.767  1.00  0.00           H  
ATOM   2074  N   LEU A 145      14.815  24.182  34.267  1.00  0.83           N  
ATOM   2075  CA  LEU A 145      15.077  25.615  34.178  1.00  0.83           C  
ATOM   2076  C   LEU A 145      15.976  26.067  35.332  1.00  0.83           C  
ATOM   2077  O   LEU A 145      15.811  25.632  36.469  1.00  0.83           O  
ATOM   2078  CB  LEU A 145      13.761  26.409  34.166  1.00  0.83           C  
ATOM   2079  CG  LEU A 145      12.815  26.107  32.994  1.00  0.83           C  
ATOM   2080  CD1 LEU A 145      11.651  27.094  33.042  1.00  0.83           C  
ATOM   2081  CD2 LEU A 145      13.482  26.238  31.627  1.00  0.83           C  
ATOM   2082  H   LEU A 145      14.077  23.879  34.894  1.00  0.00           H  
ATOM   2083  HA  LEU A 145      15.618  25.819  33.255  1.00  0.00           H  
ATOM   2084  HB2 LEU A 145      13.223  26.196  35.090  1.00  0.00           H  
ATOM   2085  HB3 LEU A 145      14.007  27.472  34.150  1.00  0.00           H  
ATOM   2086  HG  LEU A 145      12.425  25.096  33.097  1.00  0.00           H  
ATOM   2087 HD11 LEU A 145      10.953  26.877  32.236  1.00  0.00           H  
ATOM   2088 HD12 LEU A 145      12.024  28.112  32.932  1.00  0.00           H  
ATOM   2089 HD13 LEU A 145      11.134  27.005  33.998  1.00  0.00           H  
ATOM   2090 HD21 LEU A 145      14.268  25.490  31.528  1.00  0.00           H  
ATOM   2091 HD22 LEU A 145      13.899  27.236  31.508  1.00  0.00           H  
ATOM   2092 HD23 LEU A 145      12.755  26.055  30.840  1.00  0.00           H  
ATOM   2093  N   THR A 146      16.753  27.114  35.079  1.00  0.83           N  
ATOM   2094  CA  THR A 146      17.592  27.786  36.077  1.00  0.83           C  
ATOM   2095  C   THR A 146      17.517  29.302  35.913  1.00  0.83           C  
ATOM   2096  O   THR A 146      16.867  29.806  34.991  1.00  0.83           O  
ATOM   2097  CB  THR A 146      19.052  27.291  36.016  1.00  0.83           C  
ATOM   2098  CG2 THR A 146      19.233  25.774  35.957  1.00  0.83           C  
ATOM   2099  OG1 THR A 146      19.678  27.838  34.880  1.00  0.83           O  
ATOM   2100  H   THR A 146      16.834  27.432  34.122  1.00  0.00           H  
ATOM   2101  HA  THR A 146      17.199  27.568  37.063  1.00  0.00           H  
ATOM   2102  HB  THR A 146      19.575  27.658  36.900  1.00  0.00           H  
ATOM   2103  HG1 THR A 146      19.238  27.468  34.101  1.00  0.00           H  
ATOM   2104 HG21 THR A 146      20.295  25.533  35.984  1.00  0.00           H  
ATOM   2105 HG22 THR A 146      18.798  25.354  35.052  1.00  0.00           H  
ATOM   2106 HG23 THR A 146      18.755  25.315  36.822  1.00  0.00           H  
ATOM   2107  N   LEU A 147      18.207  30.050  36.780  1.00  0.85           N  
ATOM   2108  CA  LEU A 147      18.351  31.504  36.637  1.00  0.85           C  
ATOM   2109  C   LEU A 147      18.984  31.913  35.293  1.00  0.85           C  
ATOM   2110  O   LEU A 147      18.494  32.861  34.684  1.00  0.85           O  
ATOM   2111  CB  LEU A 147      19.162  32.060  37.822  1.00  0.85           C  
ATOM   2112  CG  LEU A 147      18.477  31.914  39.196  1.00  0.85           C  
ATOM   2113  CD1 LEU A 147      19.424  32.387  40.296  1.00  0.85           C  
ATOM   2114  CD2 LEU A 147      17.181  32.727  39.286  1.00  0.85           C  
ATOM   2115  H   LEU A 147      18.743  29.585  37.499  1.00  0.00           H  
ATOM   2116  HA  LEU A 147      17.361  31.955  36.649  1.00  0.00           H  
ATOM   2117  HB2 LEU A 147      19.356  33.120  37.644  1.00  0.00           H  
ATOM   2118  HB3 LEU A 147      20.129  31.555  37.853  1.00  0.00           H  
ATOM   2119  HG  LEU A 147      18.243  30.866  39.379  1.00  0.00           H  
ATOM   2120 HD11 LEU A 147      18.943  32.303  41.270  1.00  0.00           H  
ATOM   2121 HD12 LEU A 147      19.709  33.425  40.122  1.00  0.00           H  
ATOM   2122 HD13 LEU A 147      20.326  31.774  40.293  1.00  0.00           H  
ATOM   2123 HD21 LEU A 147      16.427  32.313  38.619  1.00  0.00           H  
ATOM   2124 HD22 LEU A 147      17.378  33.764  39.018  1.00  0.00           H  
ATOM   2125 HD23 LEU A 147      16.789  32.694  40.303  1.00  0.00           H  
ATOM   2126  N   GLU A 148      19.808  31.040  34.692  1.00  0.79           N  
ATOM   2127  CA  GLU A 148      20.331  31.203  33.326  1.00  0.79           C  
ATOM   2128  C   GLU A 148      19.198  31.336  32.302  1.00  0.79           C  
ATOM   2129  O   GLU A 148      19.136  32.303  31.544  1.00  0.79           O  
ATOM   2130  CB  GLU A 148      21.196  29.983  32.963  1.00  0.79           C  
ATOM   2131  CG  GLU A 148      21.986  30.158  31.653  1.00  0.79           C  
ATOM   2132  CD  GLU A 148      23.434  30.605  31.888  1.00  0.79           C  
ATOM   2133  OE1 GLU A 148      23.685  31.223  32.952  1.00  0.79           O  
ATOM   2134  OE2 GLU A 148      24.326  29.937  31.312  1.00  0.79           O1-
ATOM   2135  H   GLU A 148      20.045  30.188  35.182  1.00  0.00           H  
ATOM   2136  HA  GLU A 148      20.942  32.107  33.278  1.00  0.00           H  
ATOM   2137  HB2 GLU A 148      20.542  29.125  32.829  1.00  0.00           H  
ATOM   2138  HB3 GLU A 148      21.869  29.739  33.786  1.00  0.00           H  
ATOM   2139  HG2 GLU A 148      21.995  29.196  31.137  1.00  0.00           H  
ATOM   2140  HG3 GLU A 148      21.495  30.872  30.994  1.00  0.00           H  
ATOM   2141  N   HIS A 149      18.229  30.417  32.352  1.00  0.86           N  
ATOM   2142  CA  HIS A 149      17.080  30.394  31.452  1.00  0.86           C  
ATOM   2143  C   HIS A 149      16.174  31.610  31.676  1.00  0.86           C  
ATOM   2144  O   HIS A 149      15.799  32.270  30.709  1.00  0.86           O  
ATOM   2145  CB  HIS A 149      16.282  29.089  31.632  1.00  0.86           C  
ATOM   2146  CG  HIS A 149      17.061  27.791  31.538  1.00  0.86           C  
ATOM   2147  CD2 HIS A 149      16.721  26.728  30.750  1.00  0.86           C  
ATOM   2148  ND1 HIS A 149      18.045  27.373  32.440  1.00  0.86           N  
ATOM   2149  CE1 HIS A 149      18.286  26.079  32.161  1.00  0.86           C  
ATOM   2150  NE2 HIS A 149      17.502  25.663  31.157  1.00  0.86           N  
ATOM   2151  H   HIS A 149      18.312  29.678  33.040  1.00  0.00           H  
ATOM   2152  HA  HIS A 149      17.443  30.444  30.426  1.00  0.00           H  
ATOM   2153  HB2 HIS A 149      15.493  29.073  30.879  1.00  0.00           H  
ATOM   2154  HB3 HIS A 149      15.796  29.106  32.608  1.00  0.00           H  
ATOM   2155  HD2 HIS A 149      15.903  26.700  30.044  1.00  0.00           H  
ATOM   2156  HE1 HIS A 149      18.938  25.424  32.730  1.00  0.00           H  
ATOM   2157  HE2 HIS A 149      17.377  24.677  30.935  1.00  0.00           H  
ATOM   2158  N   LEU A 150      15.877  31.961  32.933  1.00  0.91           N  
ATOM   2159  CA  LEU A 150      14.964  33.064  33.262  1.00  0.91           C  
ATOM   2160  C   LEU A 150      15.538  34.446  32.903  1.00  0.91           C  
ATOM   2161  O   LEU A 150      14.846  35.256  32.274  1.00  0.91           O  
ATOM   2162  CB  LEU A 150      14.568  33.001  34.750  1.00  0.91           C  
ATOM   2163  CG  LEU A 150      13.886  31.705  35.234  1.00  0.91           C  
ATOM   2164  CD1 LEU A 150      13.333  31.923  36.644  1.00  0.91           C  
ATOM   2165  CD2 LEU A 150      12.727  31.237  34.348  1.00  0.91           C  
ATOM   2166  H   LEU A 150      16.296  31.424  33.686  1.00  0.00           H  
ATOM   2167  HA  LEU A 150      14.060  32.954  32.665  1.00  0.00           H  
ATOM   2168  HB2 LEU A 150      15.463  33.157  35.354  1.00  0.00           H  
ATOM   2169  HB3 LEU A 150      13.895  33.834  34.945  1.00  0.00           H  
ATOM   2170  HG  LEU A 150      14.622  30.908  35.273  1.00  0.00           H  
ATOM   2171 HD11 LEU A 150      12.900  30.998  37.023  1.00  0.00           H  
ATOM   2172 HD12 LEU A 150      12.566  32.698  36.634  1.00  0.00           H  
ATOM   2173 HD13 LEU A 150      14.138  32.226  37.313  1.00  0.00           H  
ATOM   2174 HD21 LEU A 150      13.084  31.037  33.339  1.00  0.00           H  
ATOM   2175 HD22 LEU A 150      11.940  31.988  34.330  1.00  0.00           H  
ATOM   2176 HD23 LEU A 150      12.327  30.307  34.750  1.00  0.00           H  
ATOM   2177  N   ILE A 151      16.823  34.684  33.178  1.00  0.92           N  
ATOM   2178  CA  ILE A 151      17.515  35.921  32.787  1.00  0.92           C  
ATOM   2179  C   ILE A 151      17.723  35.956  31.260  1.00  0.92           C  
ATOM   2180  O   ILE A 151      17.400  36.964  30.632  1.00  0.92           O  
ATOM   2181  CB  ILE A 151      18.839  36.091  33.574  1.00  0.92           C  
ATOM   2182  CG1 ILE A 151      18.621  36.094  35.109  1.00  0.92           C  
ATOM   2183  CG2 ILE A 151      19.522  37.414  33.178  1.00  0.92           C  
ATOM   2184  CD1 ILE A 151      19.910  35.851  35.905  1.00  0.92           C  
ATOM   2185  H   ILE A 151      17.362  33.969  33.665  1.00  0.00           H  
ATOM   2186  HA  ILE A 151      16.878  36.768  33.044  1.00  0.00           H  
ATOM   2187  HB  ILE A 151      19.498  35.261  33.312  1.00  0.00           H  
ATOM   2188 HG12 ILE A 151      18.182  37.042  35.421  1.00  0.00           H  
ATOM   2189 HG13 ILE A 151      17.930  35.303  35.393  1.00  0.00           H  
ATOM   2190 HG21 ILE A 151      20.494  37.495  33.663  1.00  0.00           H  
ATOM   2191 HG22 ILE A 151      19.680  37.467  32.105  1.00  0.00           H  
ATOM   2192 HG23 ILE A 151      18.911  38.265  33.484  1.00  0.00           H  
ATOM   2193 HD11 ILE A 151      19.671  35.777  36.966  1.00  0.00           H  
ATOM   2194 HD12 ILE A 151      20.368  34.917  35.582  1.00  0.00           H  
ATOM   2195 HD13 ILE A 151      20.614  36.670  35.763  1.00  0.00           H  
ATOM   2196  N   CYS A 152      17.981  34.809  30.617  1.00  0.94           N  
ATOM   2197  CA  CYS A 152      18.062  34.703  29.155  1.00  0.94           C  
ATOM   2198  C   CYS A 152      16.728  35.018  28.452  1.00  0.94           C  
ATOM   2199  O   CYS A 152      16.718  35.791  27.492  1.00  0.94           O  
ATOM   2200  CB  CYS A 152      18.570  33.303  28.786  1.00  0.94           C  
ATOM   2201  SG  CYS A 152      18.791  33.139  26.992  1.00  0.94           S  
ATOM   2202  H   CYS A 152      18.224  33.989  31.167  1.00  0.00           H  
ATOM   2203  HA  CYS A 152      18.789  35.434  28.802  1.00  0.00           H  
ATOM   2204  HB2 CYS A 152      19.525  33.120  29.283  1.00  0.00           H  
ATOM   2205  HB3 CYS A 152      17.854  32.556  29.133  1.00  0.00           H  
ATOM   2206  HG  CYS A 152      20.062  33.574  26.972  1.00  0.00           H  
ATOM   2207  N   TYR A 153      15.589  34.524  28.954  1.00  0.93           N  
ATOM   2208  CA  TYR A 153      14.263  34.896  28.437  1.00  0.93           C  
ATOM   2209  C   TYR A 153      13.985  36.398  28.612  1.00  0.93           C  
ATOM   2210  O   TYR A 153      13.477  37.041  27.693  1.00  0.93           O  
ATOM   2211  CB  TYR A 153      13.158  34.084  29.140  1.00  0.93           C  
ATOM   2212  CG  TYR A 153      13.199  32.565  29.018  1.00  0.93           C  
ATOM   2213  CD1 TYR A 153      13.587  31.930  27.818  1.00  0.93           C  
ATOM   2214  CD2 TYR A 153      12.807  31.779  30.121  1.00  0.93           C  
ATOM   2215  CE1 TYR A 153      13.595  30.522  27.728  1.00  0.93           C  
ATOM   2216  CE2 TYR A 153      12.840  30.374  30.042  1.00  0.93           C  
ATOM   2217  CZ  TYR A 153      13.234  29.740  28.847  1.00  0.93           C  
ATOM   2218  OH  TYR A 153      13.249  28.382  28.795  1.00  0.93           O  
ATOM   2219  H   TYR A 153      15.644  33.864  29.726  1.00  0.00           H  
ATOM   2220  HA  TYR A 153      14.229  34.687  27.369  1.00  0.00           H  
ATOM   2221  HB2 TYR A 153      13.176  34.342  30.200  1.00  0.00           H  
ATOM   2222  HB3 TYR A 153      12.196  34.415  28.746  1.00  0.00           H  
ATOM   2223  HD1 TYR A 153      13.888  32.517  26.963  1.00  0.00           H  
ATOM   2224  HD2 TYR A 153      12.514  32.256  31.045  1.00  0.00           H  
ATOM   2225  HE1 TYR A 153      13.884  30.042  26.808  1.00  0.00           H  
ATOM   2226  HE2 TYR A 153      12.581  29.766  30.895  1.00  0.00           H  
ATOM   2227  HH  TYR A 153      13.680  28.019  28.004  1.00  0.00           H  
ATOM   2228  N   SER A 154      14.418  36.976  29.735  1.00  0.94           N  
ATOM   2229  CA  SER A 154      14.252  38.400  30.057  1.00  0.94           C  
ATOM   2230  C   SER A 154      15.060  39.310  29.120  1.00  0.94           C  
ATOM   2231  O   SER A 154      14.481  40.145  28.422  1.00  0.94           O  
ATOM   2232  CB  SER A 154      14.646  38.646  31.519  1.00  0.94           C  
ATOM   2233  OG  SER A 154      13.879  37.817  32.372  1.00  0.94           O  
ATOM   2234  H   SER A 154      14.872  36.387  30.424  1.00  0.00           H  
ATOM   2235  HA  SER A 154      13.201  38.666  29.948  1.00  0.00           H  
ATOM   2236  HB2 SER A 154      14.461  39.690  31.768  1.00  0.00           H  
ATOM   2237  HB3 SER A 154      15.706  38.445  31.672  1.00  0.00           H  
ATOM   2238  HG  SER A 154      14.247  36.913  32.353  1.00  0.00           H  
ATOM   2239  N   PHE A 155      16.347  38.999  28.930  1.00  0.92           N  
ATOM   2240  CA  PHE A 155      17.248  39.664  27.982  1.00  0.92           C  
ATOM   2241  C   PHE A 155      16.770  39.539  26.529  1.00  0.92           C  
ATOM   2242  O   PHE A 155      16.695  40.536  25.814  1.00  0.92           O  
ATOM   2243  CB  PHE A 155      18.649  39.056  28.150  1.00  0.92           C  
ATOM   2244  CG  PHE A 155      19.675  39.482  27.112  1.00  0.92           C  
ATOM   2245  CD1 PHE A 155      20.249  40.765  27.168  1.00  0.92           C  
ATOM   2246  CD2 PHE A 155      20.111  38.568  26.131  1.00  0.92           C  
ATOM   2247  CE1 PHE A 155      21.273  41.120  26.273  1.00  0.92           C  
ATOM   2248  CE2 PHE A 155      21.139  38.922  25.237  1.00  0.92           C  
ATOM   2249  CZ  PHE A 155      21.731  40.196  25.319  1.00  0.92           C  
ATOM   2250  H   PHE A 155      16.745  38.264  29.508  1.00  0.00           H  
ATOM   2251  HA  PHE A 155      17.301  40.728  28.221  1.00  0.00           H  
ATOM   2252  HB2 PHE A 155      19.030  39.318  29.139  1.00  0.00           H  
ATOM   2253  HB3 PHE A 155      18.563  37.969  28.122  1.00  0.00           H  
ATOM   2254  HD1 PHE A 155      19.949  41.468  27.934  1.00  0.00           H  
ATOM   2255  HD2 PHE A 155      19.697  37.570  26.107  1.00  0.00           H  
ATOM   2256  HE1 PHE A 155      21.753  42.087  26.373  1.00  0.00           H  
ATOM   2257  HE2 PHE A 155      21.525  38.187  24.547  1.00  0.00           H  
ATOM   2258  HZ  PHE A 155      22.580  40.453  24.701  1.00  0.00           H  
ATOM   2259  N   GLN A 156      16.301  38.359  26.113  1.00  0.91           N  
ATOM   2260  CA  GLN A 156      15.747  38.155  24.771  1.00  0.91           C  
ATOM   2261  C   GLN A 156      14.494  39.001  24.497  1.00  0.91           C  
ATOM   2262  O   GLN A 156      14.366  39.561  23.407  1.00  0.91           O  
ATOM   2263  CB  GLN A 156      15.420  36.673  24.576  1.00  0.91           C  
ATOM   2264  CG  GLN A 156      16.650  35.817  24.251  1.00  0.91           C  
ATOM   2265  CD  GLN A 156      16.217  34.394  23.932  1.00  0.91           C  
ATOM   2266  NE2 GLN A 156      16.213  33.496  24.890  1.00  0.91           N  
ATOM   2267  OE1 GLN A 156      15.718  34.122  22.851  1.00  0.91           O  
ATOM   2268  H   GLN A 156      16.349  37.567  26.748  1.00  0.00           H  
ATOM   2269  HA  GLN A 156      16.492  38.450  24.031  1.00  0.00           H  
ATOM   2270  HB2 GLN A 156      14.927  36.285  25.467  1.00  0.00           H  
ATOM   2271  HB3 GLN A 156      14.723  36.586  23.745  1.00  0.00           H  
ATOM   2272  HG2 GLN A 156      17.354  35.818  25.081  1.00  0.00           H  
ATOM   2273  HG3 GLN A 156      17.156  36.227  23.377  1.00  0.00           H  
ATOM   2274 HE21 GLN A 156      16.640  33.706  25.781  1.00  0.00           H  
ATOM   2275 HE22 GLN A 156      15.887  32.560  24.667  1.00  0.00           H  
ATOM   2276  N   VAL A 157      13.586  39.145  25.467  1.00  0.95           N  
ATOM   2277  CA  VAL A 157      12.401  40.005  25.303  1.00  0.95           C  
ATOM   2278  C   VAL A 157      12.772  41.495  25.311  1.00  0.95           C  
ATOM   2279  O   VAL A 157      12.293  42.219  24.437  1.00  0.95           O  
ATOM   2280  CB  VAL A 157      11.315  39.659  26.338  1.00  0.95           C  
ATOM   2281  CG1 VAL A 157      10.122  40.622  26.276  1.00  0.95           C  
ATOM   2282  CG2 VAL A 157      10.758  38.251  26.082  1.00  0.95           C  
ATOM   2283  H   VAL A 157      13.731  38.668  26.353  1.00  0.00           H  
ATOM   2284  HA  VAL A 157      11.975  39.811  24.319  1.00  0.00           H  
ATOM   2285  HB  VAL A 157      11.746  39.686  27.337  1.00  0.00           H  
ATOM   2286 HG11 VAL A 157      10.434  41.634  26.532  1.00  0.00           H  
ATOM   2287 HG12 VAL A 157       9.696  40.628  25.273  1.00  0.00           H  
ATOM   2288 HG13 VAL A 157       9.366  40.309  26.992  1.00  0.00           H  
ATOM   2289 HG21 VAL A 157      11.558  37.516  26.132  1.00  0.00           H  
ATOM   2290 HG22 VAL A 157      10.299  38.201  25.096  1.00  0.00           H  
ATOM   2291 HG23 VAL A 157      10.025  38.004  26.848  1.00  0.00           H  
ATOM   2292  N   ALA A 158      13.764  41.914  26.107  1.00  0.96           N  
ATOM   2293  CA  ALA A 158      14.311  43.275  26.050  1.00  0.96           C  
ATOM   2294  C   ALA A 158      14.938  43.598  24.679  1.00  0.96           C  
ATOM   2295  O   ALA A 158      14.490  44.536  24.024  1.00  0.96           O  
ATOM   2296  CB  ALA A 158      15.317  43.465  27.191  1.00  0.96           C  
ATOM   2297  H   ALA A 158      14.154  41.271  26.789  1.00  0.00           H  
ATOM   2298  HA  ALA A 158      13.493  43.980  26.206  1.00  0.00           H  
ATOM   2299  HB1 ALA A 158      15.682  44.493  27.192  1.00  0.00           H  
ATOM   2300  HB2 ALA A 158      14.831  43.271  28.145  1.00  0.00           H  
ATOM   2301  HB3 ALA A 158      16.165  42.791  27.076  1.00  0.00           H  
ATOM   2302  N   LYS A 159      15.729  42.670  24.118  1.00  0.91           N  
ATOM   2303  CA  LYS A 159      16.316  42.752  22.762  1.00  0.91           C  
ATOM   2304  C   LYS A 159      15.262  42.841  21.654  1.00  0.91           C  
ATOM   2305  O   LYS A 159      15.493  43.463  20.619  1.00  0.91           O  
ATOM   2306  CB  LYS A 159      17.209  41.518  22.534  1.00  0.91           C  
ATOM   2307  CG  LYS A 159      18.490  41.514  23.385  1.00  0.91           C  
ATOM   2308  CD  LYS A 159      19.619  42.376  22.800  1.00  0.91           C  
ATOM   2309  CE  LYS A 159      20.251  41.786  21.539  1.00  0.91           C  
ATOM   2310  NZ  LYS A 159      20.865  40.469  21.837  1.00  0.91           N1+
ATOM   2311  H   LYS A 159      16.017  41.899  24.716  1.00  0.00           H  
ATOM   2312  HA  LYS A 159      16.917  43.662  22.675  1.00  0.00           H  
ATOM   2313  HB2 LYS A 159      16.636  40.623  22.775  1.00  0.00           H  
ATOM   2314  HB3 LYS A 159      17.478  41.456  21.480  1.00  0.00           H  
ATOM   2315  HG2 LYS A 159      18.273  41.875  24.386  1.00  0.00           H  
ATOM   2316  HG3 LYS A 159      18.833  40.485  23.496  1.00  0.00           H  
ATOM   2317  HD2 LYS A 159      20.400  42.472  23.552  1.00  0.00           H  
ATOM   2318  HD3 LYS A 159      19.240  43.375  22.575  1.00  0.00           H  
ATOM   2319  HE2 LYS A 159      19.485  41.699  20.764  1.00  0.00           H  
ATOM   2320  HE3 LYS A 159      21.012  42.489  21.183  1.00  0.00           H  
ATOM   2321  HZ1 LYS A 159      21.327  40.090  21.023  1.00  0.00           H  
ATOM   2322  HZ2 LYS A 159      20.151  39.828  22.160  1.00  0.00           H  
ATOM   2323  HZ3 LYS A 159      21.538  40.577  22.587  1.00  0.00           H  
ATOM   2324  N   GLY A 160      14.128  42.161  21.817  1.00  0.95           N  
ATOM   2325  CA  GLY A 160      13.015  42.239  20.869  1.00  0.95           C  
ATOM   2326  C   GLY A 160      12.242  43.562  20.960  1.00  0.95           C  
ATOM   2327  O   GLY A 160      11.890  44.138  19.930  1.00  0.95           O  
ATOM   2328  H   GLY A 160      14.016  41.622  22.668  1.00  0.00           H  
ATOM   2329  HA2 GLY A 160      12.333  41.418  21.077  1.00  0.00           H  
ATOM   2330  HA3 GLY A 160      13.390  42.126  19.851  1.00  0.00           H  
ATOM   2331  N   MET A 161      12.062  44.104  22.167  1.00  0.91           N  
ATOM   2332  CA  MET A 161      11.403  45.397  22.392  1.00  0.91           C  
ATOM   2333  C   MET A 161      12.272  46.609  22.035  1.00  0.91           C  
ATOM   2334  O   MET A 161      11.773  47.531  21.396  1.00  0.91           O  
ATOM   2335  CB  MET A 161      10.951  45.500  23.850  1.00  0.91           C  
ATOM   2336  CG  MET A 161       9.724  44.638  24.156  1.00  0.91           C  
ATOM   2337  SD  MET A 161       8.233  44.966  23.157  1.00  0.91           S  
ATOM   2338  CE  MET A 161       8.039  46.754  23.401  1.00  0.91           C  
ATOM   2339  H   MET A 161      12.398  43.597  22.980  1.00  0.00           H  
ATOM   2340  HA  MET A 161      10.523  45.455  21.754  1.00  0.00           H  
ATOM   2341  HB2 MET A 161      10.702  46.536  24.065  1.00  0.00           H  
ATOM   2342  HB3 MET A 161      11.770  45.206  24.509  1.00  0.00           H  
ATOM   2343  HG2 MET A 161       9.993  43.589  24.040  1.00  0.00           H  
ATOM   2344  HG3 MET A 161       9.477  44.795  25.204  1.00  0.00           H  
ATOM   2345  HE1 MET A 161       7.072  47.078  23.015  1.00  0.00           H  
ATOM   2346  HE2 MET A 161       8.829  47.289  22.875  1.00  0.00           H  
ATOM   2347  HE3 MET A 161       8.099  46.984  24.463  1.00  0.00           H  
ATOM   2348  N   GLU A 162      13.585  46.526  22.252  1.00  0.90           N  
ATOM   2349  CA  GLU A 162      14.608  47.448  21.740  1.00  0.90           C  
ATOM   2350  C   GLU A 162      14.529  47.562  20.210  1.00  0.90           C  
ATOM   2351  O   GLU A 162      14.346  48.653  19.658  1.00  0.90           O  
ATOM   2352  CB  GLU A 162      15.977  46.902  22.187  1.00  0.90           C  
ATOM   2353  CG  GLU A 162      17.201  47.631  21.604  1.00  0.90           C  
ATOM   2354  CD  GLU A 162      18.449  46.739  21.447  1.00  0.90           C  
ATOM   2355  OE1 GLU A 162      18.300  45.512  21.203  1.00  0.90           O  
ATOM   2356  OE2 GLU A 162      19.523  47.348  21.268  1.00  0.90           O1-
ATOM   2357  H   GLU A 162      13.918  45.742  22.807  1.00  0.00           H  
ATOM   2358  HA  GLU A 162      14.463  48.443  22.161  1.00  0.00           H  
ATOM   2359  HB2 GLU A 162      16.040  46.931  23.275  1.00  0.00           H  
ATOM   2360  HB3 GLU A 162      16.004  45.856  21.888  1.00  0.00           H  
ATOM   2361  HG2 GLU A 162      17.427  48.484  22.248  1.00  0.00           H  
ATOM   2362  HG3 GLU A 162      16.969  48.035  20.618  1.00  0.00           H  
ATOM   2363  N   PHE A 163      14.447  46.417  19.527  1.00  0.91           N  
ATOM   2364  CA  PHE A 163      14.239  46.394  18.087  1.00  0.91           C  
ATOM   2365  C   PHE A 163      12.897  47.020  17.679  1.00  0.91           C  
ATOM   2366  O   PHE A 163      12.892  47.936  16.857  1.00  0.91           O  
ATOM   2367  CB  PHE A 163      14.380  44.966  17.571  1.00  0.91           C  
ATOM   2368  CG  PHE A 163      14.153  44.851  16.079  1.00  0.91           C  
ATOM   2369  CD1 PHE A 163      15.149  45.279  15.182  1.00  0.91           C  
ATOM   2370  CD2 PHE A 163      12.942  44.331  15.584  1.00  0.91           C  
ATOM   2371  CE1 PHE A 163      14.949  45.158  13.796  1.00  0.91           C  
ATOM   2372  CE2 PHE A 163      12.746  44.206  14.198  1.00  0.91           C  
ATOM   2373  CZ  PHE A 163      13.749  44.617  13.305  1.00  0.91           C  
ATOM   2374  H   PHE A 163      14.623  45.548  20.018  1.00  0.00           H  
ATOM   2375  HA  PHE A 163      15.031  46.990  17.630  1.00  0.00           H  
ATOM   2376  HB2 PHE A 163      15.385  44.621  17.809  1.00  0.00           H  
ATOM   2377  HB3 PHE A 163      13.680  44.315  18.093  1.00  0.00           H  
ATOM   2378  HD1 PHE A 163      16.076  45.689  15.561  1.00  0.00           H  
ATOM   2379  HD2 PHE A 163      12.177  44.005  16.274  1.00  0.00           H  
ATOM   2380  HE1 PHE A 163      15.729  45.460  13.111  1.00  0.00           H  
ATOM   2381  HE2 PHE A 163      11.838  43.767  13.818  1.00  0.00           H  
ATOM   2382  HZ  PHE A 163      13.607  44.501  12.240  1.00  0.00           H  
ATOM   2383  N   LEU A 164      11.778  46.672  18.322  1.00  0.91           N  
ATOM   2384  CA  LEU A 164      10.486  47.305  18.016  1.00  0.91           C  
ATOM   2385  C   LEU A 164      10.468  48.829  18.269  1.00  0.91           C  
ATOM   2386  O   LEU A 164       9.991  49.568  17.401  1.00  0.91           O  
ATOM   2387  CB  LEU A 164       9.370  46.595  18.795  1.00  0.91           C  
ATOM   2388  CG  LEU A 164       9.076  45.155  18.326  1.00  0.91           C  
ATOM   2389  CD1 LEU A 164       8.038  44.524  19.252  1.00  0.91           C  
ATOM   2390  CD2 LEU A 164       8.527  45.098  16.897  1.00  0.91           C  
ATOM   2391  H   LEU A 164      11.833  45.957  19.047  1.00  0.00           H  
ATOM   2392  HA  LEU A 164      10.300  47.189  16.949  1.00  0.00           H  
ATOM   2393  HB2 LEU A 164       9.655  46.576  19.848  1.00  0.00           H  
ATOM   2394  HB3 LEU A 164       8.457  47.184  18.711  1.00  0.00           H  
ATOM   2395  HG  LEU A 164       9.981  44.556  18.361  1.00  0.00           H  
ATOM   2396 HD11 LEU A 164       7.847  43.495  18.950  1.00  0.00           H  
ATOM   2397 HD12 LEU A 164       8.427  44.517  20.270  1.00  0.00           H  
ATOM   2398 HD13 LEU A 164       7.112  45.098  19.229  1.00  0.00           H  
ATOM   2399 HD21 LEU A 164       9.294  45.417  16.194  1.00  0.00           H  
ATOM   2400 HD22 LEU A 164       7.650  45.737  16.807  1.00  0.00           H  
ATOM   2401 HD23 LEU A 164       8.254  44.070  16.658  1.00  0.00           H  
ATOM   2402  N   ALA A 165      11.189  49.315  19.283  1.00  0.93           N  
ATOM   2403  CA  ALA A 165      11.393  50.739  19.549  1.00  0.93           C  
ATOM   2404  C   ALA A 165      12.188  51.438  18.426  1.00  0.93           C  
ATOM   2405  O   ALA A 165      11.727  52.449  17.891  1.00  0.93           O  
ATOM   2406  CB  ALA A 165      12.101  50.891  20.902  1.00  0.93           C  
ATOM   2407  H   ALA A 165      11.595  48.654  19.941  1.00  0.00           H  
ATOM   2408  HA  ALA A 165      10.414  51.217  19.619  1.00  0.00           H  
ATOM   2409  HB1 ALA A 165      13.122  50.517  20.845  1.00  0.00           H  
ATOM   2410  HB2 ALA A 165      11.571  50.325  21.666  1.00  0.00           H  
ATOM   2411  HB3 ALA A 165      12.129  51.942  21.187  1.00  0.00           H  
ATOM   2412  N   SER A 166      13.225  50.783  17.887  1.00  0.91           N  
ATOM   2413  CA  SER A 166      13.962  51.248  16.695  1.00  0.91           C  
ATOM   2414  C   SER A 166      13.111  51.254  15.410  1.00  0.91           C  
ATOM   2415  O   SER A 166      13.342  52.053  14.496  1.00  0.91           O  
ATOM   2416  CB  SER A 166      15.216  50.387  16.477  1.00  0.91           C  
ATOM   2417  OG  SER A 166      14.903  49.195  15.780  1.00  0.91           O  
ATOM   2418  H   SER A 166      13.558  49.956  18.381  1.00  0.00           H  
ATOM   2419  HA  SER A 166      14.293  52.267  16.879  1.00  0.00           H  
ATOM   2420  HB2 SER A 166      15.686  50.159  17.437  1.00  0.00           H  
ATOM   2421  HB3 SER A 166      15.917  50.941  15.859  1.00  0.00           H  
ATOM   2422  HG  SER A 166      14.239  48.709  16.307  1.00  0.00           H  
ATOM   2423  N   ARG A 167      12.069  50.408  15.339  1.00  0.82           N  
ATOM   2424  CA  ARG A 167      11.048  50.436  14.275  1.00  0.82           C  
ATOM   2425  C   ARG A 167       9.958  51.488  14.512  1.00  0.82           C  
ATOM   2426  O   ARG A 167       9.149  51.707  13.617  1.00  0.82           O  
ATOM   2427  CB  ARG A 167      10.434  49.037  14.045  1.00  0.82           C  
ATOM   2428  CG  ARG A 167      11.423  47.871  13.842  1.00  0.82           C  
ATOM   2429  CD  ARG A 167      12.592  48.144  12.890  1.00  0.82           C  
ATOM   2430  NE  ARG A 167      12.106  48.409  11.525  1.00  0.82           N  
ATOM   2431  CZ  ARG A 167      12.243  49.514  10.824  1.00  0.82           C  
ATOM   2432  NH1 ARG A 167      12.964  50.525  11.229  1.00  0.82           N1+
ATOM   2433  NH2 ARG A 167      11.627  49.627   9.685  1.00  0.82           N  
ATOM   2434  H   ARG A 167      11.941  49.768  16.118  1.00  0.00           H  
ATOM   2435  HA  ARG A 167      11.523  50.751  13.352  1.00  0.00           H  
ATOM   2436  HB2 ARG A 167       9.789  48.789  14.889  1.00  0.00           H  
ATOM   2437  HB3 ARG A 167       9.797  49.094  13.161  1.00  0.00           H  
ATOM   2438  HG2 ARG A 167      10.870  47.006  13.482  1.00  0.00           H  
ATOM   2439  HG3 ARG A 167      11.834  47.582  14.798  1.00  0.00           H  
ATOM   2440  HD2 ARG A 167      13.195  48.965  13.278  1.00  0.00           H  
ATOM   2441  HD3 ARG A 167      13.227  47.259  12.866  1.00  0.00           H  
ATOM   2442  HE  ARG A 167      11.620  47.634  11.085  1.00  0.00           H  
ATOM   2443 HH11 ARG A 167      13.429  50.454  12.123  1.00  0.00           H  
ATOM   2444 HH12 ARG A 167      13.076  51.345  10.672  1.00  0.00           H  
ATOM   2445 HH21 ARG A 167      10.943  48.904   9.462  1.00  0.00           H  
ATOM   2446 HH22 ARG A 167      11.639  50.489   9.188  1.00  0.00           H  
ATOM   2447  N   LYS A 168       9.992  52.206  15.643  1.00  0.85           N  
ATOM   2448  CA  LYS A 168       8.946  53.123  16.142  1.00  0.85           C  
ATOM   2449  C   LYS A 168       7.604  52.420  16.410  1.00  0.85           C  
ATOM   2450  O   LYS A 168       6.556  53.064  16.448  1.00  0.85           O  
ATOM   2451  CB  LYS A 168       8.832  54.384  15.258  1.00  0.85           C  
ATOM   2452  CG  LYS A 168      10.147  55.180  15.200  1.00  0.85           C  
ATOM   2453  CD  LYS A 168      10.056  56.344  14.204  1.00  0.85           C  
ATOM   2454  CE  LYS A 168      11.349  57.166  14.279  1.00  0.85           C  
ATOM   2455  NZ  LYS A 168      11.371  58.262  13.279  1.00  0.85           N1+
ATOM   2456  H   LYS A 168      10.736  51.980  16.296  1.00  0.00           H  
ATOM   2457  HA  LYS A 168       9.275  53.454  17.129  1.00  0.00           H  
ATOM   2458  HB2 LYS A 168       8.530  54.098  14.250  1.00  0.00           H  
ATOM   2459  HB3 LYS A 168       8.058  55.036  15.666  1.00  0.00           H  
ATOM   2460  HG2 LYS A 168      10.967  54.530  14.891  1.00  0.00           H  
ATOM   2461  HG3 LYS A 168      10.366  55.571  16.195  1.00  0.00           H  
ATOM   2462  HD2 LYS A 168       9.199  56.972  14.456  1.00  0.00           H  
ATOM   2463  HD3 LYS A 168       9.925  55.938  13.199  1.00  0.00           H  
ATOM   2464  HE2 LYS A 168      12.199  56.494  14.122  1.00  0.00           H  
ATOM   2465  HE3 LYS A 168      11.437  57.578  15.290  1.00  0.00           H  
ATOM   2466  HZ1 LYS A 168      12.222  58.805  13.375  1.00  0.00           H  
ATOM   2467  HZ2 LYS A 168      10.582  58.881  13.416  1.00  0.00           H  
ATOM   2468  HZ3 LYS A 168      11.336  57.885  12.341  1.00  0.00           H  
ATOM   2469  N   CYS A 169       7.631  51.105  16.635  1.00  0.89           N  
ATOM   2470  CA  CYS A 169       6.477  50.336  17.091  1.00  0.89           C  
ATOM   2471  C   CYS A 169       6.337  50.408  18.620  1.00  0.89           C  
ATOM   2472  O   CYS A 169       7.302  50.188  19.344  1.00  0.89           O  
ATOM   2473  CB  CYS A 169       6.590  48.882  16.615  1.00  0.89           C  
ATOM   2474  SG  CYS A 169       6.340  48.803  14.820  1.00  0.89           S  
ATOM   2475  H   CYS A 169       8.539  50.663  16.725  1.00  0.00           H  
ATOM   2476  HA  CYS A 169       5.577  50.768  16.651  1.00  0.00           H  
ATOM   2477  HB2 CYS A 169       5.827  48.283  17.117  1.00  0.00           H  
ATOM   2478  HB3 CYS A 169       7.572  48.485  16.878  1.00  0.00           H  
ATOM   2479  HG  CYS A 169       6.118  47.472  14.758  1.00  0.00           H  
ATOM   2480  N   ILE A 170       5.091  50.543  19.079  1.00  0.90           N  
ATOM   2481  CA  ILE A 170       4.654  50.280  20.461  1.00  0.90           C  
ATOM   2482  C   ILE A 170       3.864  48.964  20.443  1.00  0.90           C  
ATOM   2483  O   ILE A 170       3.085  48.763  19.501  1.00  0.90           O  
ATOM   2484  CB  ILE A 170       3.791  51.454  20.990  1.00  0.90           C  
ATOM   2485  CG1 ILE A 170       4.391  52.857  20.741  1.00  0.90           C  
ATOM   2486  CG2 ILE A 170       3.424  51.311  22.476  1.00  0.90           C  
ATOM   2487  CD1 ILE A 170       5.853  53.021  21.170  1.00  0.90           C  
ATOM   2488  H   ILE A 170       4.363  50.602  18.391  1.00  0.00           H  
ATOM   2489  HA  ILE A 170       5.522  50.157  21.114  1.00  0.00           H  
ATOM   2490  HB  ILE A 170       2.849  51.427  20.446  1.00  0.00           H  
ATOM   2491 HG12 ILE A 170       3.790  53.595  21.275  1.00  0.00           H  
ATOM   2492 HG13 ILE A 170       4.319  53.097  19.679  1.00  0.00           H  
ATOM   2493 HG21 ILE A 170       2.732  52.096  22.778  1.00  0.00           H  
ATOM   2494 HG22 ILE A 170       4.317  51.382  23.097  1.00  0.00           H  
ATOM   2495 HG23 ILE A 170       2.963  50.344  22.675  1.00  0.00           H  
ATOM   2496 HD11 ILE A 170       6.517  52.581  20.427  1.00  0.00           H  
ATOM   2497 HD12 ILE A 170       6.022  52.526  22.122  1.00  0.00           H  
ATOM   2498 HD13 ILE A 170       6.091  54.081  21.260  1.00  0.00           H  
ATOM   2499  N   HIS A 171       4.055  48.081  21.425  1.00  0.89           N  
ATOM   2500  CA  HIS A 171       3.377  46.780  21.530  1.00  0.89           C  
ATOM   2501  C   HIS A 171       1.958  46.894  22.110  1.00  0.89           C  
ATOM   2502  O   HIS A 171       1.005  46.684  21.358  1.00  0.89           O  
ATOM   2503  CB  HIS A 171       4.252  45.807  22.338  1.00  0.89           C  
ATOM   2504  CG  HIS A 171       3.670  44.417  22.385  1.00  0.89           C  
ATOM   2505  CD2 HIS A 171       4.068  43.355  21.626  1.00  0.89           C  
ATOM   2506  ND1 HIS A 171       2.536  44.052  23.106  1.00  0.89           N  
ATOM   2507  CE1 HIS A 171       2.279  42.778  22.776  1.00  0.89           C  
ATOM   2508  NE2 HIS A 171       3.186  42.330  21.893  1.00  0.89           N  
ATOM   2509  H   HIS A 171       4.666  48.363  22.196  1.00  0.00           H  
ATOM   2510  HA  HIS A 171       3.262  46.359  20.531  1.00  0.00           H  
ATOM   2511  HB2 HIS A 171       5.242  45.756  21.885  1.00  0.00           H  
ATOM   2512  HB3 HIS A 171       4.366  46.175  23.359  1.00  0.00           H  
ATOM   2513  HD2 HIS A 171       4.886  43.348  20.921  1.00  0.00           H  
ATOM   2514  HE1 HIS A 171       1.438  42.206  23.147  1.00  0.00           H  
ATOM   2515  HE2 HIS A 171       3.153  41.417  21.438  1.00  0.00           H  
ATOM   2516  N   ARG A 172       1.823  47.566  23.267  1.00  0.83           N  
ATOM   2517  CA  ARG A 172       0.581  47.868  24.024  1.00  0.83           C  
ATOM   2518  C   ARG A 172      -0.032  46.743  24.866  1.00  0.83           C  
ATOM   2519  O   ARG A 172      -0.972  47.023  25.604  1.00  0.83           O  
ATOM   2520  CB  ARG A 172      -0.500  48.527  23.146  1.00  0.83           C  
ATOM   2521  CG  ARG A 172       0.023  49.720  22.349  1.00  0.83           C  
ATOM   2522  CD  ARG A 172      -1.080  50.287  21.448  1.00  0.83           C  
ATOM   2523  NE  ARG A 172      -0.504  51.148  20.399  1.00  0.83           N  
ATOM   2524  CZ  ARG A 172       0.253  50.719  19.404  1.00  0.83           C  
ATOM   2525  NH1 ARG A 172       0.443  49.453  19.163  1.00  0.83           N1+
ATOM   2526  NH2 ARG A 172       0.884  51.570  18.645  1.00  0.83           N  
ATOM   2527  H   ARG A 172       2.693  47.839  23.734  1.00  0.00           H  
ATOM   2528  HA  ARG A 172       0.875  48.603  24.774  1.00  0.00           H  
ATOM   2529  HB2 ARG A 172      -0.912  47.783  22.463  1.00  0.00           H  
ATOM   2530  HB3 ARG A 172      -1.325  48.859  23.772  1.00  0.00           H  
ATOM   2531  HG2 ARG A 172       0.384  50.489  23.025  1.00  0.00           H  
ATOM   2532  HG3 ARG A 172       0.861  49.400  21.736  1.00  0.00           H  
ATOM   2533  HD2 ARG A 172      -1.626  49.464  20.980  1.00  0.00           H  
ATOM   2534  HD3 ARG A 172      -1.782  50.854  22.062  1.00  0.00           H  
ATOM   2535  HE  ARG A 172      -0.567  52.140  20.549  1.00  0.00           H  
ATOM   2536 HH11 ARG A 172       0.022  48.786  19.793  1.00  0.00           H  
ATOM   2537 HH12 ARG A 172       1.353  49.160  18.822  1.00  0.00           H  
ATOM   2538 HH21 ARG A 172       1.438  51.211  17.891  1.00  0.00           H  
ATOM   2539 HH22 ARG A 172       0.833  52.554  18.835  1.00  0.00           H  
ATOM   2540  N   ASP A 173       0.505  45.526  24.840  1.00  0.88           N  
ATOM   2541  CA  ASP A 173       0.061  44.422  25.709  1.00  0.88           C  
ATOM   2542  C   ASP A 173       1.205  43.434  26.015  1.00  0.88           C  
ATOM   2543  O   ASP A 173       1.118  42.231  25.751  1.00  0.88           O  
ATOM   2544  CB  ASP A 173      -1.175  43.729  25.110  1.00  0.88           C  
ATOM   2545  CG  ASP A 173      -1.765  42.702  26.077  1.00  0.88           C  
ATOM   2546  OD1 ASP A 173      -1.886  42.973  27.292  1.00  0.88           O  
ATOM   2547  OD2 ASP A 173      -2.119  41.582  25.651  1.00  0.88           O1-
ATOM   2548  H   ASP A 173       1.261  45.342  24.192  1.00  0.00           H  
ATOM   2549  HA  ASP A 173      -0.236  44.849  26.669  1.00  0.00           H  
ATOM   2550  HB2 ASP A 173      -1.942  44.477  24.899  1.00  0.00           H  
ATOM   2551  HB3 ASP A 173      -0.904  43.245  24.170  1.00  0.00           H  
ATOM   2552  N   LEU A 174       2.378  43.963  26.363  1.00  0.93           N  
ATOM   2553  CA  LEU A 174       3.583  43.154  26.518  1.00  0.93           C  
ATOM   2554  C   LEU A 174       3.478  42.258  27.768  1.00  0.93           C  
ATOM   2555  O   LEU A 174       3.588  42.721  28.899  1.00  0.93           O  
ATOM   2556  CB  LEU A 174       4.799  44.088  26.507  1.00  0.93           C  
ATOM   2557  CG  LEU A 174       6.142  43.373  26.701  1.00  0.93           C  
ATOM   2558  CD1 LEU A 174       6.465  42.404  25.559  1.00  0.93           C  
ATOM   2559  CD2 LEU A 174       7.236  44.425  26.778  1.00  0.93           C  
ATOM   2560  H   LEU A 174       2.442  44.961  26.499  1.00  0.00           H  
ATOM   2561  HA  LEU A 174       3.662  42.509  25.643  1.00  0.00           H  
ATOM   2562  HB2 LEU A 174       4.680  44.816  27.305  1.00  0.00           H  
ATOM   2563  HB3 LEU A 174       4.818  44.630  25.559  1.00  0.00           H  
ATOM   2564  HG  LEU A 174       6.134  42.829  27.643  1.00  0.00           H  
ATOM   2565 HD11 LEU A 174       5.759  41.576  25.556  1.00  0.00           H  
ATOM   2566 HD12 LEU A 174       6.419  42.928  24.604  1.00  0.00           H  
ATOM   2567 HD13 LEU A 174       7.469  42.003  25.695  1.00  0.00           H  
ATOM   2568 HD21 LEU A 174       8.202  43.950  26.934  1.00  0.00           H  
ATOM   2569 HD22 LEU A 174       7.254  45.016  25.864  1.00  0.00           H  
ATOM   2570 HD23 LEU A 174       7.025  45.091  27.612  1.00  0.00           H  
ATOM   2571  N   ALA A 175       3.258  40.961  27.544  1.00  0.95           N  
ATOM   2572  CA  ALA A 175       3.015  39.944  28.569  1.00  0.95           C  
ATOM   2573  C   ALA A 175       3.614  38.596  28.138  1.00  0.95           C  
ATOM   2574  O   ALA A 175       3.613  38.283  26.947  1.00  0.95           O  
ATOM   2575  CB  ALA A 175       1.499  39.834  28.776  1.00  0.95           C  
ATOM   2576  H   ALA A 175       3.131  40.679  26.585  1.00  0.00           H  
ATOM   2577  HA  ALA A 175       3.482  40.246  29.508  1.00  0.00           H  
ATOM   2578  HB1 ALA A 175       1.014  39.531  27.846  1.00  0.00           H  
ATOM   2579  HB2 ALA A 175       1.284  39.103  29.556  1.00  0.00           H  
ATOM   2580  HB3 ALA A 175       1.111  40.807  29.076  1.00  0.00           H  
ATOM   2581  N   ALA A 176       3.933  37.701  29.077  1.00  0.95           N  
ATOM   2582  CA  ALA A 176       4.493  36.378  28.775  1.00  0.95           C  
ATOM   2583  C   ALA A 176       3.488  35.424  28.087  1.00  0.95           C  
ATOM   2584  O   ALA A 176       3.890  34.417  27.507  1.00  0.95           O  
ATOM   2585  CB  ALA A 176       5.093  35.781  30.056  1.00  0.95           C  
ATOM   2586  H   ALA A 176       3.750  37.931  30.056  1.00  0.00           H  
ATOM   2587  HA  ALA A 176       5.315  36.518  28.075  1.00  0.00           H  
ATOM   2588  HB1 ALA A 176       5.615  34.853  29.825  1.00  0.00           H  
ATOM   2589  HB2 ALA A 176       4.311  35.570  30.780  1.00  0.00           H  
ATOM   2590  HB3 ALA A 176       5.803  36.481  30.499  1.00  0.00           H  
ATOM   2591  N   ARG A 177       2.189  35.762  28.057  1.00  0.79           N  
ATOM   2592  CA  ARG A 177       1.181  35.122  27.182  1.00  0.79           C  
ATOM   2593  C   ARG A 177       1.403  35.431  25.693  1.00  0.79           C  
ATOM   2594  O   ARG A 177       1.101  34.590  24.852  1.00  0.79           O  
ATOM   2595  CB  ARG A 177      -0.216  35.589  27.627  1.00  0.79           C  
ATOM   2596  CG  ARG A 177      -1.398  35.058  26.795  1.00  0.79           C  
ATOM   2597  CD  ARG A 177      -1.490  33.527  26.747  1.00  0.79           C  
ATOM   2598  NE  ARG A 177      -2.765  33.115  26.129  1.00  0.79           N  
ATOM   2599  CZ  ARG A 177      -3.879  32.795  26.753  1.00  0.79           C  
ATOM   2600  NH1 ARG A 177      -3.961  32.669  28.041  1.00  0.79           N1+
ATOM   2601  NH2 ARG A 177      -4.970  32.587  26.092  1.00  0.79           N  
ATOM   2602  H   ARG A 177       1.927  36.577  28.597  1.00  0.00           H  
ATOM   2603  HA  ARG A 177       1.255  34.039  27.293  1.00  0.00           H  
ATOM   2604  HB2 ARG A 177      -0.367  35.297  28.668  1.00  0.00           H  
ATOM   2605  HB3 ARG A 177      -0.241  36.680  27.574  1.00  0.00           H  
ATOM   2606  HG2 ARG A 177      -1.335  35.443  25.774  1.00  0.00           H  
ATOM   2607  HG3 ARG A 177      -2.319  35.446  27.232  1.00  0.00           H  
ATOM   2608  HD2 ARG A 177      -0.663  33.136  26.152  1.00  0.00           H  
ATOM   2609  HD3 ARG A 177      -1.402  33.124  27.757  1.00  0.00           H  
ATOM   2610  HE  ARG A 177      -2.848  33.217  25.130  1.00  0.00           H  
ATOM   2611 HH11 ARG A 177      -3.123  32.668  28.588  1.00  0.00           H  
ATOM   2612 HH12 ARG A 177      -4.812  32.331  28.453  1.00  0.00           H  
ATOM   2613 HH21 ARG A 177      -5.083  33.081  25.196  1.00  0.00           H  
ATOM   2614 HH22 ARG A 177      -5.820  32.567  26.629  1.00  0.00           H  
ATOM   2615  N   ASN A 178       1.957  36.605  25.396  1.00  0.86           N  
ATOM   2616  CA  ASN A 178       2.236  37.120  24.053  1.00  0.86           C  
ATOM   2617  C   ASN A 178       3.724  36.972  23.664  1.00  0.86           C  
ATOM   2618  O   ASN A 178       4.147  37.436  22.604  1.00  0.86           O  
ATOM   2619  CB  ASN A 178       1.736  38.576  23.970  1.00  0.86           C  
ATOM   2620  CG  ASN A 178       0.271  38.752  24.358  1.00  0.86           C  
ATOM   2621  ND2 ASN A 178      -0.060  39.869  24.954  1.00  0.86           N  
ATOM   2622  OD1 ASN A 178      -0.547  37.850  24.266  1.00  0.86           O  
ATOM   2623  H   ASN A 178       2.232  37.201  26.165  1.00  0.00           H  
ATOM   2624  HA  ASN A 178       1.667  36.533  23.328  1.00  0.00           H  
ATOM   2625  HB2 ASN A 178       2.350  39.197  24.622  1.00  0.00           H  
ATOM   2626  HB3 ASN A 178       1.857  38.942  22.951  1.00  0.00           H  
ATOM   2627 HD21 ASN A 178       0.598  40.630  25.088  1.00  0.00           H  
ATOM   2628 HD22 ASN A 178      -1.038  40.104  25.101  1.00  0.00           H  
ATOM   2629  N   ILE A 179       4.513  36.278  24.489  1.00  0.94           N  
ATOM   2630  CA  ILE A 179       5.831  35.749  24.129  1.00  0.94           C  
ATOM   2631  C   ILE A 179       5.674  34.266  23.798  1.00  0.94           C  
ATOM   2632  O   ILE A 179       5.189  33.503  24.635  1.00  0.94           O  
ATOM   2633  CB  ILE A 179       6.840  35.953  25.278  1.00  0.94           C  
ATOM   2634  CG1 ILE A 179       6.939  37.411  25.768  1.00  0.94           C  
ATOM   2635  CG2 ILE A 179       8.226  35.436  24.867  1.00  0.94           C  
ATOM   2636  CD1 ILE A 179       7.239  38.459  24.693  1.00  0.94           C  
ATOM   2637  H   ILE A 179       4.093  35.904  25.327  1.00  0.00           H  
ATOM   2638  HA  ILE A 179       6.207  36.263  23.245  1.00  0.00           H  
ATOM   2639  HB  ILE A 179       6.510  35.358  26.131  1.00  0.00           H  
ATOM   2640 HG12 ILE A 179       6.003  37.686  26.246  1.00  0.00           H  
ATOM   2641 HG13 ILE A 179       7.714  37.463  26.533  1.00  0.00           H  
ATOM   2642 HG21 ILE A 179       8.952  35.653  25.651  1.00  0.00           H  
ATOM   2643 HG22 ILE A 179       8.553  35.910  23.941  1.00  0.00           H  
ATOM   2644 HG23 ILE A 179       8.198  34.355  24.723  1.00  0.00           H  
ATOM   2645 HD11 ILE A 179       7.380  39.428  25.171  1.00  0.00           H  
ATOM   2646 HD12 ILE A 179       6.401  38.536  24.001  1.00  0.00           H  
ATOM   2647 HD13 ILE A 179       8.143  38.197  24.146  1.00  0.00           H  
ATOM   2648  N   LEU A 180       6.094  33.841  22.607  1.00  0.92           N  
ATOM   2649  CA  LEU A 180       6.137  32.429  22.225  1.00  0.92           C  
ATOM   2650  C   LEU A 180       7.543  31.843  22.383  1.00  0.92           C  
ATOM   2651  O   LEU A 180       8.537  32.521  22.121  1.00  0.92           O  
ATOM   2652  CB  LEU A 180       5.590  32.218  20.804  1.00  0.92           C  
ATOM   2653  CG  LEU A 180       4.177  32.774  20.547  1.00  0.92           C  
ATOM   2654  CD1 LEU A 180       3.725  32.363  19.144  1.00  0.92           C  
ATOM   2655  CD2 LEU A 180       3.134  32.258  21.542  1.00  0.92           C  
ATOM   2656  H   LEU A 180       6.537  34.513  21.986  1.00  0.00           H  
ATOM   2657  HA  LEU A 180       5.495  31.874  22.902  1.00  0.00           H  
ATOM   2658  HB2 LEU A 180       5.573  31.144  20.618  1.00  0.00           H  
ATOM   2659  HB3 LEU A 180       6.279  32.676  20.093  1.00  0.00           H  
ATOM   2660  HG  LEU A 180       4.205  33.862  20.597  1.00  0.00           H  
ATOM   2661 HD11 LEU A 180       2.755  32.809  18.928  1.00  0.00           H  
ATOM   2662 HD12 LEU A 180       3.647  31.278  19.079  1.00  0.00           H  
ATOM   2663 HD13 LEU A 180       4.447  32.719  18.409  1.00  0.00           H  
ATOM   2664 HD21 LEU A 180       3.353  32.644  22.537  1.00  0.00           H  
ATOM   2665 HD22 LEU A 180       3.144  31.169  21.563  1.00  0.00           H  
ATOM   2666 HD23 LEU A 180       2.144  32.613  21.257  1.00  0.00           H  
ATOM   2667  N   LEU A 181       7.620  30.560  22.735  1.00  0.93           N  
ATOM   2668  CA  LEU A 181       8.861  29.798  22.855  1.00  0.93           C  
ATOM   2669  C   LEU A 181       9.083  28.914  21.617  1.00  0.93           C  
ATOM   2670  O   LEU A 181       8.242  28.085  21.251  1.00  0.93           O  
ATOM   2671  CB  LEU A 181       8.822  29.016  24.180  1.00  0.93           C  
ATOM   2672  CG  LEU A 181      10.068  28.155  24.464  1.00  0.93           C  
ATOM   2673  CD1 LEU A 181      11.339  28.987  24.625  1.00  0.93           C  
ATOM   2674  CD2 LEU A 181       9.860  27.387  25.766  1.00  0.93           C  
ATOM   2675  H   LEU A 181       6.749  30.061  22.888  1.00  0.00           H  
ATOM   2676  HA  LEU A 181       9.696  30.498  22.916  1.00  0.00           H  
ATOM   2677  HB2 LEU A 181       7.945  28.368  24.171  1.00  0.00           H  
ATOM   2678  HB3 LEU A 181       8.697  29.726  25.000  1.00  0.00           H  
ATOM   2679  HG  LEU A 181      10.213  27.438  23.657  1.00  0.00           H  
ATOM   2680 HD11 LEU A 181      11.608  29.463  23.683  1.00  0.00           H  
ATOM   2681 HD12 LEU A 181      12.150  28.329  24.928  1.00  0.00           H  
ATOM   2682 HD13 LEU A 181      11.199  29.740  25.400  1.00  0.00           H  
ATOM   2683 HD21 LEU A 181       8.959  26.779  25.708  1.00  0.00           H  
ATOM   2684 HD22 LEU A 181       9.767  28.084  26.598  1.00  0.00           H  
ATOM   2685 HD23 LEU A 181      10.710  26.730  25.952  1.00  0.00           H  
ATOM   2686  N   SER A 182      10.217  29.118  20.952  1.00  0.92           N  
ATOM   2687  CA  SER A 182      10.702  28.302  19.840  1.00  0.92           C  
ATOM   2688  C   SER A 182      11.896  27.435  20.273  1.00  0.92           C  
ATOM   2689  O   SER A 182      12.139  27.233  21.464  1.00  0.92           O  
ATOM   2690  CB  SER A 182      11.016  29.216  18.649  1.00  0.92           C  
ATOM   2691  OG  SER A 182      11.088  28.442  17.464  1.00  0.92           O  
ATOM   2692  H   SER A 182      10.870  29.804  21.322  1.00  0.00           H  
ATOM   2693  HA  SER A 182       9.915  27.619  19.522  1.00  0.00           H  
ATOM   2694  HB2 SER A 182      10.216  29.950  18.540  1.00  0.00           H  
ATOM   2695  HB3 SER A 182      11.958  29.741  18.819  1.00  0.00           H  
ATOM   2696  HG  SER A 182      10.911  29.010  16.706  1.00  0.00           H  
ATOM   2697  N   GLU A 183      12.545  26.768  19.322  1.00  0.83           N  
ATOM   2698  CA  GLU A 183      13.643  25.838  19.601  1.00  0.83           C  
ATOM   2699  C   GLU A 183      14.866  26.504  20.254  1.00  0.83           C  
ATOM   2700  O   GLU A 183      15.073  27.714  20.168  1.00  0.83           O  
ATOM   2701  CB  GLU A 183      14.037  25.072  18.332  1.00  0.83           C  
ATOM   2702  CG  GLU A 183      12.849  24.278  17.764  1.00  0.83           C  
ATOM   2703  CD  GLU A 183      13.287  22.968  17.104  1.00  0.83           C  
ATOM   2704  OE1 GLU A 183      14.319  22.958  16.411  1.00  0.83           O  
ATOM   2705  OE2 GLU A 183      12.519  21.984  17.247  1.00  0.83           O1-
ATOM   2706  H   GLU A 183      12.314  26.984  18.359  1.00  0.00           H  
ATOM   2707  HA  GLU A 183      13.277  25.108  20.319  1.00  0.00           H  
ATOM   2708  HB2 GLU A 183      14.418  25.762  17.577  1.00  0.00           H  
ATOM   2709  HB3 GLU A 183      14.834  24.378  18.602  1.00  0.00           H  
ATOM   2710  HG2 GLU A 183      12.158  24.039  18.575  1.00  0.00           H  
ATOM   2711  HG3 GLU A 183      12.311  24.898  17.043  1.00  0.00           H  
ATOM   2712  N   LYS A 184      15.682  25.689  20.942  1.00  0.81           N  
ATOM   2713  CA  LYS A 184      16.926  26.104  21.621  1.00  0.81           C  
ATOM   2714  C   LYS A 184      16.760  27.298  22.584  1.00  0.81           C  
ATOM   2715  O   LYS A 184      17.694  28.075  22.748  1.00  0.81           O  
ATOM   2716  CB  LYS A 184      18.052  26.336  20.591  1.00  0.81           C  
ATOM   2717  CG  LYS A 184      18.419  25.072  19.795  1.00  0.81           C  
ATOM   2718  CD  LYS A 184      19.678  25.257  18.928  1.00  0.81           C  
ATOM   2719  CE  LYS A 184      20.944  25.671  19.703  1.00  0.81           C  
ATOM   2720  NZ  LYS A 184      21.298  24.712  20.782  1.00  0.81           N1+
ATOM   2721  H   LYS A 184      15.447  24.707  20.950  1.00  0.00           H  
ATOM   2722  HA  LYS A 184      17.232  25.282  22.267  1.00  0.00           H  
ATOM   2723  HB2 LYS A 184      18.936  26.672  21.130  1.00  0.00           H  
ATOM   2724  HB3 LYS A 184      17.760  27.129  19.899  1.00  0.00           H  
ATOM   2725  HG2 LYS A 184      18.579  24.244  20.487  1.00  0.00           H  
ATOM   2726  HG3 LYS A 184      17.587  24.808  19.140  1.00  0.00           H  
ATOM   2727  HD2 LYS A 184      19.872  24.325  18.394  1.00  0.00           H  
ATOM   2728  HD3 LYS A 184      19.470  26.024  18.179  1.00  0.00           H  
ATOM   2729  HE2 LYS A 184      20.782  26.667  20.128  1.00  0.00           H  
ATOM   2730  HE3 LYS A 184      21.772  25.753  18.991  1.00  0.00           H  
ATOM   2731  HZ1 LYS A 184      22.130  25.020  21.272  1.00  0.00           H  
ATOM   2732  HZ2 LYS A 184      20.545  24.645  21.455  1.00  0.00           H  
ATOM   2733  HZ3 LYS A 184      21.472  23.791  20.400  1.00  0.00           H  
ATOM   2734  N   ASN A 185      15.615  27.395  23.267  1.00  0.89           N  
ATOM   2735  CA  ASN A 185      15.267  28.493  24.182  1.00  0.89           C  
ATOM   2736  C   ASN A 185      15.170  29.889  23.529  1.00  0.89           C  
ATOM   2737  O   ASN A 185      15.123  30.893  24.242  1.00  0.89           O  
ATOM   2738  CB  ASN A 185      16.134  28.443  25.464  1.00  0.89           C  
ATOM   2739  CG  ASN A 185      15.746  27.284  26.357  1.00  0.89           C  
ATOM   2740  ND2 ASN A 185      16.643  26.369  26.641  1.00  0.89           N  
ATOM   2741  OD1 ASN A 185      14.602  27.167  26.762  1.00  0.89           O  
ATOM   2742  H   ASN A 185      14.889  26.730  23.053  1.00  0.00           H  
ATOM   2743  HA  ASN A 185      14.245  28.300  24.501  1.00  0.00           H  
ATOM   2744  HB2 ASN A 185      15.987  29.349  26.050  1.00  0.00           H  
ATOM   2745  HB3 ASN A 185      17.192  28.396  25.215  1.00  0.00           H  
ATOM   2746 HD21 ASN A 185      16.356  25.641  27.275  1.00  0.00           H  
ATOM   2747 HD22 ASN A 185      17.607  26.515  26.406  1.00  0.00           H  
ATOM   2748  N   VAL A 186      15.003  29.971  22.202  1.00  0.95           N  
ATOM   2749  CA  VAL A 186      14.699  31.242  21.528  1.00  0.95           C  
ATOM   2750  C   VAL A 186      13.253  31.656  21.813  1.00  0.95           C  
ATOM   2751  O   VAL A 186      12.317  31.004  21.344  1.00  0.95           O  
ATOM   2752  CB  VAL A 186      14.980  31.185  20.015  1.00  0.95           C  
ATOM   2753  CG1 VAL A 186      14.641  32.519  19.331  1.00  0.95           C  
ATOM   2754  CG2 VAL A 186      16.462  30.889  19.746  1.00  0.95           C  
ATOM   2755  H   VAL A 186      14.992  29.123  21.646  1.00  0.00           H  
ATOM   2756  HA  VAL A 186      15.358  31.999  21.942  1.00  0.00           H  
ATOM   2757  HB  VAL A 186      14.377  30.399  19.560  1.00  0.00           H  
ATOM   2758 HG11 VAL A 186      13.577  32.733  19.419  1.00  0.00           H  
ATOM   2759 HG12 VAL A 186      15.204  33.329  19.797  1.00  0.00           H  
ATOM   2760 HG13 VAL A 186      14.891  32.467  18.273  1.00  0.00           H  
ATOM   2761 HG21 VAL A 186      16.649  30.870  18.673  1.00  0.00           H  
ATOM   2762 HG22 VAL A 186      16.729  29.915  20.157  1.00  0.00           H  
ATOM   2763 HG23 VAL A 186      17.086  31.653  20.212  1.00  0.00           H  
ATOM   2764  N   VAL A 187      13.060  32.781  22.504  1.00  0.96           N  
ATOM   2765  CA  VAL A 187      11.734  33.391  22.711  1.00  0.96           C  
ATOM   2766  C   VAL A 187      11.468  34.523  21.717  1.00  0.96           C  
ATOM   2767  O   VAL A 187      12.380  35.257  21.330  1.00  0.96           O  
ATOM   2768  CB  VAL A 187      11.498  33.851  24.161  1.00  0.96           C  
ATOM   2769  CG1 VAL A 187      11.434  32.657  25.114  1.00  0.96           C  
ATOM   2770  CG2 VAL A 187      12.519  34.863  24.679  1.00  0.96           C  
ATOM   2771  H   VAL A 187      13.882  33.295  22.809  1.00  0.00           H  
ATOM   2772  HA  VAL A 187      10.981  32.631  22.516  1.00  0.00           H  
ATOM   2773  HB  VAL A 187      10.527  34.333  24.190  1.00  0.00           H  
ATOM   2774 HG11 VAL A 187      11.251  33.003  26.132  1.00  0.00           H  
ATOM   2775 HG12 VAL A 187      10.620  31.998  24.817  1.00  0.00           H  
ATOM   2776 HG13 VAL A 187      12.374  32.104  25.090  1.00  0.00           H  
ATOM   2777 HG21 VAL A 187      12.247  35.180  25.686  1.00  0.00           H  
ATOM   2778 HG22 VAL A 187      12.534  35.741  24.034  1.00  0.00           H  
ATOM   2779 HG23 VAL A 187      13.507  34.410  24.710  1.00  0.00           H  
ATOM   2780  N   LYS A 188      10.204  34.671  21.304  1.00  0.92           N  
ATOM   2781  CA  LYS A 188       9.749  35.618  20.275  1.00  0.92           C  
ATOM   2782  C   LYS A 188       8.498  36.373  20.721  1.00  0.92           C  
ATOM   2783  O   LYS A 188       7.474  35.762  21.021  1.00  0.92           O  
ATOM   2784  CB  LYS A 188       9.496  34.866  18.955  1.00  0.92           C  
ATOM   2785  CG  LYS A 188      10.805  34.466  18.259  1.00  0.92           C  
ATOM   2786  CD  LYS A 188      10.538  33.598  17.023  1.00  0.92           C  
ATOM   2787  CE  LYS A 188      11.820  33.303  16.237  1.00  0.92           C  
ATOM   2788  NZ  LYS A 188      12.255  34.472  15.440  1.00  0.92           N1+
ATOM   2789  H   LYS A 188       9.525  33.997  21.650  1.00  0.00           H  
ATOM   2790  HA  LYS A 188      10.531  36.355  20.104  1.00  0.00           H  
ATOM   2791  HB2 LYS A 188       8.934  35.512  18.280  1.00  0.00           H  
ATOM   2792  HB3 LYS A 188       8.894  33.976  19.155  1.00  0.00           H  
ATOM   2793  HG2 LYS A 188      11.326  35.375  17.964  1.00  0.00           H  
ATOM   2794  HG3 LYS A 188      11.435  33.900  18.945  1.00  0.00           H  
ATOM   2795  HD2 LYS A 188      10.112  32.651  17.353  1.00  0.00           H  
ATOM   2796  HD3 LYS A 188       9.817  34.088  16.368  1.00  0.00           H  
ATOM   2797  HE2 LYS A 188      11.608  32.486  15.540  1.00  0.00           H  
ATOM   2798  HE3 LYS A 188      12.611  32.986  16.920  1.00  0.00           H  
ATOM   2799  HZ1 LYS A 188      12.617  35.223  16.019  1.00  0.00           H  
ATOM   2800  HZ2 LYS A 188      11.468  34.801  14.878  1.00  0.00           H  
ATOM   2801  HZ3 LYS A 188      12.916  34.187  14.730  1.00  0.00           H  
ATOM   2802  N   ILE A 189       8.537  37.701  20.633  1.00  0.94           N  
ATOM   2803  CA  ILE A 189       7.377  38.586  20.812  1.00  0.94           C  
ATOM   2804  C   ILE A 189       6.383  38.381  19.659  1.00  0.94           C  
ATOM   2805  O   ILE A 189       6.788  38.368  18.493  1.00  0.94           O  
ATOM   2806  CB  ILE A 189       7.838  40.062  20.892  1.00  0.94           C  
ATOM   2807  CG1 ILE A 189       8.800  40.311  22.078  1.00  0.94           C  
ATOM   2808  CG2 ILE A 189       6.642  41.027  20.996  1.00  0.94           C  
ATOM   2809  CD1 ILE A 189       9.643  41.572  21.885  1.00  0.94           C  
ATOM   2810  H   ILE A 189       9.423  38.129  20.382  1.00  0.00           H  
ATOM   2811  HA  ILE A 189       6.876  38.326  21.745  1.00  0.00           H  
ATOM   2812  HB  ILE A 189       8.372  40.286  19.966  1.00  0.00           H  
ATOM   2813 HG12 ILE A 189       9.496  39.479  22.187  1.00  0.00           H  
ATOM   2814 HG13 ILE A 189       8.234  40.404  23.004  1.00  0.00           H  
ATOM   2815 HG21 ILE A 189       6.032  40.986  20.094  1.00  0.00           H  
ATOM   2816 HG22 ILE A 189       6.991  42.053  21.105  1.00  0.00           H  
ATOM   2817 HG23 ILE A 189       6.029  40.775  21.863  1.00  0.00           H  
ATOM   2818 HD11 ILE A 189      10.397  41.620  22.669  1.00  0.00           H  
ATOM   2819 HD12 ILE A 189      10.132  41.540  20.912  1.00  0.00           H  
ATOM   2820 HD13 ILE A 189       9.021  42.462  21.941  1.00  0.00           H  
ATOM   2821  N   CYS A 190       5.083  38.380  19.962  1.00  0.91           N  
ATOM   2822  CA  CYS A 190       4.000  38.394  18.976  1.00  0.91           C  
ATOM   2823  C   CYS A 190       2.859  39.353  19.375  1.00  0.91           C  
ATOM   2824  O   CYS A 190       2.822  39.868  20.494  1.00  0.91           O  
ATOM   2825  CB  CYS A 190       3.526  36.947  18.744  1.00  0.91           C  
ATOM   2826  SG  CYS A 190       2.594  36.312  20.166  1.00  0.91           S  
ATOM   2827  H   CYS A 190       4.810  38.401  20.940  1.00  0.00           H  
ATOM   2828  HA  CYS A 190       4.396  38.768  18.032  1.00  0.00           H  
ATOM   2829  HB2 CYS A 190       2.878  36.912  17.867  1.00  0.00           H  
ATOM   2830  HB3 CYS A 190       4.393  36.308  18.563  1.00  0.00           H  
ATOM   2831  HG  CYS A 190       3.534  36.574  21.091  1.00  0.00           H  
ATOM   2832  N   ASP A 191       1.929  39.592  18.447  1.00  0.79           N  
ATOM   2833  CA  ASP A 191       0.648  40.273  18.677  1.00  0.79           C  
ATOM   2834  C   ASP A 191      -0.487  39.365  18.177  1.00  0.79           C  
ATOM   2835  O   ASP A 191      -0.488  38.917  17.026  1.00  0.79           O  
ATOM   2836  CB  ASP A 191       0.639  41.655  17.987  1.00  0.79           C  
ATOM   2837  CG  ASP A 191      -0.740  42.350  17.899  1.00  0.79           C  
ATOM   2838  OD1 ASP A 191      -1.700  41.917  18.583  1.00  0.79           O  
ATOM   2839  OD2 ASP A 191      -0.876  43.217  17.008  1.00  0.79           O1-
ATOM   2840  H   ASP A 191       2.009  39.121  17.559  1.00  0.00           H  
ATOM   2841  HA  ASP A 191       0.502  40.438  19.746  1.00  0.00           H  
ATOM   2842  HB2 ASP A 191       1.026  41.539  16.974  1.00  0.00           H  
ATOM   2843  HB3 ASP A 191       1.326  42.310  18.527  1.00  0.00           H  
ATOM   2844  N   PHE A 192      -1.487  39.144  19.032  1.00  0.55           N  
ATOM   2845  CA  PHE A 192      -2.790  38.641  18.622  1.00  0.55           C  
ATOM   2846  C   PHE A 192      -3.896  39.377  19.392  1.00  0.55           C  
ATOM   2847  O   PHE A 192      -4.168  39.055  20.546  1.00  0.55           O  
ATOM   2848  CB  PHE A 192      -2.867  37.119  18.835  1.00  0.55           C  
ATOM   2849  CG  PHE A 192      -1.855  36.285  18.066  1.00  0.55           C  
ATOM   2850  CD1 PHE A 192      -1.968  36.132  16.670  1.00  0.55           C  
ATOM   2851  CD2 PHE A 192      -0.790  35.664  18.745  1.00  0.55           C  
ATOM   2852  CE1 PHE A 192      -1.036  35.350  15.962  1.00  0.55           C  
ATOM   2853  CE2 PHE A 192       0.139  34.880  18.038  1.00  0.55           C  
ATOM   2854  CZ  PHE A 192       0.015  34.718  16.649  1.00  0.55           C  
ATOM   2855  H   PHE A 192      -1.449  39.657  19.903  1.00  0.00           H  
ATOM   2856  HA  PHE A 192      -2.918  38.852  17.562  1.00  0.00           H  
ATOM   2857  HB2 PHE A 192      -3.866  36.784  18.558  1.00  0.00           H  
ATOM   2858  HB3 PHE A 192      -2.746  36.913  19.901  1.00  0.00           H  
ATOM   2859  HD1 PHE A 192      -2.737  36.663  16.140  1.00  0.00           H  
ATOM   2860  HD2 PHE A 192      -0.665  35.811  19.810  1.00  0.00           H  
ATOM   2861  HE1 PHE A 192      -1.088  35.268  14.887  1.00  0.00           H  
ATOM   2862  HE2 PHE A 192       0.968  34.429  18.565  1.00  0.00           H  
ATOM   2863  HZ  PHE A 192       0.752  34.139  16.108  1.00  0.00           H  
ATOM   2864  N   GLY A 193      -4.686  40.187  18.675  1.00  0.56           N  
ATOM   2865  CA  GLY A 193      -5.776  40.984  19.255  1.00  0.56           C  
ATOM   2866  C   GLY A 193      -6.690  40.208  20.215  1.00  0.56           C  
ATOM   2867  O   GLY A 193      -7.398  39.285  19.809  1.00  0.56           O  
ATOM   2868  H   GLY A 193      -4.295  40.509  17.801  1.00  0.00           H  
ATOM   2869  HA2 GLY A 193      -6.395  41.375  18.451  1.00  0.00           H  
ATOM   2870  HA3 GLY A 193      -5.338  41.831  19.784  1.00  0.00           H  
ATOM   2871  N   LEU A 194      -6.758  40.675  21.465  1.00  0.42           N  
ATOM   2872  CA  LEU A 194      -7.242  39.928  22.640  1.00  0.42           C  
ATOM   2873  C   LEU A 194      -8.707  39.464  22.593  1.00  0.42           C  
ATOM   2874  O   LEU A 194      -9.036  38.416  23.147  1.00  0.42           O  
ATOM   2875  CB  LEU A 194      -7.022  40.819  23.873  1.00  0.42           C  
ATOM   2876  CG  LEU A 194      -5.536  41.087  24.179  1.00  0.42           C  
ATOM   2877  CD1 LEU A 194      -5.445  42.314  25.079  1.00  0.42           C  
ATOM   2878  CD2 LEU A 194      -4.908  39.869  24.858  1.00  0.42           C  
ATOM   2879  H   LEU A 194      -6.109  41.422  21.674  1.00  0.00           H  
ATOM   2880  HA  LEU A 194      -6.636  39.025  22.745  1.00  0.00           H  
ATOM   2881  HB2 LEU A 194      -7.533  41.768  23.700  1.00  0.00           H  
ATOM   2882  HB3 LEU A 194      -7.481  40.353  24.747  1.00  0.00           H  
ATOM   2883  HG  LEU A 194      -4.993  41.306  23.261  1.00  0.00           H  
ATOM   2884 HD11 LEU A 194      -4.403  42.524  25.309  1.00  0.00           H  
ATOM   2885 HD12 LEU A 194      -5.859  43.186  24.575  1.00  0.00           H  
ATOM   2886 HD13 LEU A 194      -5.984  42.133  26.002  1.00  0.00           H  
ATOM   2887 HD21 LEU A 194      -3.842  40.041  24.980  1.00  0.00           H  
ATOM   2888 HD22 LEU A 194      -5.362  39.697  25.832  1.00  0.00           H  
ATOM   2889 HD23 LEU A 194      -5.019  38.983  24.234  1.00  0.00           H  
ATOM   2890  N   ALA A 195      -9.535  40.092  21.755  1.00  0.34           N  
ATOM   2891  CA  ALA A 195     -10.877  39.609  21.417  1.00  0.34           C  
ATOM   2892  C   ALA A 195     -10.890  38.228  20.708  1.00  0.34           C  
ATOM   2893  O   ALA A 195     -11.955  37.667  20.456  1.00  0.34           O  
ATOM   2894  CB  ALA A 195     -11.576  40.693  20.589  1.00  0.34           C  
ATOM   2895  H   ALA A 195      -9.183  40.906  21.278  1.00  0.00           H  
ATOM   2896  HA  ALA A 195     -11.430  39.491  22.349  1.00  0.00           H  
ATOM   2897  HB1 ALA A 195     -12.604  40.389  20.383  1.00  0.00           H  
ATOM   2898  HB2 ALA A 195     -11.598  41.629  21.150  1.00  0.00           H  
ATOM   2899  HB3 ALA A 195     -11.050  40.845  19.648  1.00  0.00           H  
ATOM   2900  N   ARG A 196      -9.723  37.658  20.374  1.00  0.35           N  
ATOM   2901  CA  ARG A 196      -9.574  36.263  19.933  1.00  0.35           C  
ATOM   2902  C   ARG A 196      -9.528  35.247  21.083  1.00  0.35           C  
ATOM   2903  O   ARG A 196     -10.032  34.150  20.876  1.00  0.35           O  
ATOM   2904  CB  ARG A 196      -8.337  36.132  19.028  1.00  0.35           C  
ATOM   2905  CG  ARG A 196      -8.493  36.922  17.711  1.00  0.35           C  
ATOM   2906  CD  ARG A 196      -7.296  36.735  16.767  1.00  0.35           C  
ATOM   2907  NE  ARG A 196      -7.267  35.382  16.160  1.00  0.35           N  
ATOM   2908  CZ  ARG A 196      -6.232  34.566  16.049  1.00  0.35           C  
ATOM   2909  NH1 ARG A 196      -5.035  34.902  16.418  1.00  0.35           N1+
ATOM   2910  NH2 ARG A 196      -6.387  33.382  15.523  1.00  0.35           N  
ATOM   2911  H   ARG A 196      -8.878  38.200  20.532  1.00  0.00           H  
ATOM   2912  HA  ARG A 196     -10.457  35.985  19.364  1.00  0.00           H  
ATOM   2913  HB2 ARG A 196      -8.186  35.077  18.797  1.00  0.00           H  
ATOM   2914  HB3 ARG A 196      -7.456  36.490  19.565  1.00  0.00           H  
ATOM   2915  HG2 ARG A 196      -9.414  36.626  17.204  1.00  0.00           H  
ATOM   2916  HG3 ARG A 196      -8.577  37.984  17.937  1.00  0.00           H  
ATOM   2917  HD2 ARG A 196      -6.385  36.943  17.325  1.00  0.00           H  
ATOM   2918  HD3 ARG A 196      -7.391  37.469  15.963  1.00  0.00           H  
ATOM   2919  HE  ARG A 196      -8.107  35.114  15.663  1.00  0.00           H  
ATOM   2920 HH11 ARG A 196      -4.924  35.750  16.944  1.00  0.00           H  
ATOM   2921 HH12 ARG A 196      -4.283  34.242  16.357  1.00  0.00           H  
ATOM   2922 HH21 ARG A 196      -7.308  33.038  15.320  1.00  0.00           H  
ATOM   2923 HH22 ARG A 196      -5.630  32.720  15.525  1.00  0.00           H  
ATOM   2924  N   ASP A 197      -9.032  35.603  22.271  1.00  0.47           N  
ATOM   2925  CA  ASP A 197      -9.004  34.706  23.445  1.00  0.47           C  
ATOM   2926  C   ASP A 197     -10.336  34.640  24.203  1.00  0.47           C  
ATOM   2927  O   ASP A 197     -10.689  33.581  24.713  1.00  0.47           O  
ATOM   2928  CB  ASP A 197      -7.878  35.112  24.414  1.00  0.47           C  
ATOM   2929  CG  ASP A 197      -6.553  34.395  24.128  1.00  0.47           C  
ATOM   2930  OD1 ASP A 197      -6.620  33.158  23.921  1.00  0.47           O  
ATOM   2931  OD2 ASP A 197      -5.529  34.864  24.669  1.00  0.47           O1-
ATOM   2932  H   ASP A 197      -8.715  36.556  22.404  1.00  0.00           H  
ATOM   2933  HA  ASP A 197      -8.815  33.687  23.102  1.00  0.00           H  
ATOM   2934  HB2 ASP A 197      -7.741  36.194  24.396  1.00  0.00           H  
ATOM   2935  HB3 ASP A 197      -8.169  34.839  25.429  1.00  0.00           H  
ATOM   2936  N   ILE A 198     -11.130  35.719  24.199  1.00  0.45           N  
ATOM   2937  CA  ILE A 198     -12.475  35.729  24.811  1.00  0.45           C  
ATOM   2938  C   ILE A 198     -13.524  34.960  23.980  1.00  0.45           C  
ATOM   2939  O   ILE A 198     -14.611  34.677  24.466  1.00  0.45           O  
ATOM   2940  CB  ILE A 198     -12.900  37.185  25.115  1.00  0.45           C  
ATOM   2941  CG1 ILE A 198     -13.957  37.235  26.242  1.00  0.45           C  
ATOM   2942  CG2 ILE A 198     -13.391  37.910  23.849  1.00  0.45           C  
ATOM   2943  CD1 ILE A 198     -14.245  38.651  26.757  1.00  0.45           C  
ATOM   2944  H   ILE A 198     -10.769  36.575  23.804  1.00  0.00           H  
ATOM   2945  HA  ILE A 198     -12.398  35.201  25.763  1.00  0.00           H  
ATOM   2946  HB  ILE A 198     -12.017  37.712  25.482  1.00  0.00           H  
ATOM   2947 HG12 ILE A 198     -14.893  36.796  25.898  1.00  0.00           H  
ATOM   2948 HG13 ILE A 198     -13.597  36.644  27.085  1.00  0.00           H  
ATOM   2949 HG21 ILE A 198     -12.705  37.729  23.025  1.00  0.00           H  
ATOM   2950 HG22 ILE A 198     -14.381  37.547  23.569  1.00  0.00           H  
ATOM   2951 HG23 ILE A 198     -13.450  38.982  24.031  1.00  0.00           H  
ATOM   2952 HD11 ILE A 198     -14.913  38.591  27.616  1.00  0.00           H  
ATOM   2953 HD12 ILE A 198     -14.730  39.245  25.982  1.00  0.00           H  
ATOM   2954 HD13 ILE A 198     -13.317  39.135  27.062  1.00  0.00           H  
ATOM   2955  N   TYR A 199     -13.199  34.579  22.740  1.00  0.49           N  
ATOM   2956  CA  TYR A 199     -14.079  33.835  21.823  1.00  0.49           C  
ATOM   2957  C   TYR A 199     -14.133  32.314  22.108  1.00  0.49           C  
ATOM   2958  O   TYR A 199     -14.424  31.515  21.218  1.00  0.49           O  
ATOM   2959  CB  TYR A 199     -13.647  34.186  20.383  1.00  0.49           C  
ATOM   2960  CG  TYR A 199     -14.564  33.709  19.266  1.00  0.49           C  
ATOM   2961  CD1 TYR A 199     -14.213  32.578  18.500  1.00  0.49           C  
ATOM   2962  CD2 TYR A 199     -15.778  34.377  19.012  1.00  0.49           C  
ATOM   2963  CE1 TYR A 199     -15.078  32.106  17.497  1.00  0.49           C  
ATOM   2964  CE2 TYR A 199     -16.649  33.906  18.008  1.00  0.49           C  
ATOM   2965  CZ  TYR A 199     -16.299  32.765  17.254  1.00  0.49           C  
ATOM   2966  OH  TYR A 199     -17.129  32.295  16.286  1.00  0.49           O  
ATOM   2967  H   TYR A 199     -12.261  34.771  22.431  1.00  0.00           H  
ATOM   2968  HA  TYR A 199     -15.096  34.204  21.965  1.00  0.00           H  
ATOM   2969  HB2 TYR A 199     -13.571  35.271  20.302  1.00  0.00           H  
ATOM   2970  HB3 TYR A 199     -12.649  33.779  20.216  1.00  0.00           H  
ATOM   2971  HD1 TYR A 199     -13.318  32.021  18.749  1.00  0.00           H  
ATOM   2972  HD2 TYR A 199     -16.062  35.226  19.620  1.00  0.00           H  
ATOM   2973  HE1 TYR A 199     -14.851  31.193  16.972  1.00  0.00           H  
ATOM   2974  HE2 TYR A 199     -17.596  34.398  17.841  1.00  0.00           H  
ATOM   2975  HH  TYR A 199     -18.046  32.355  16.577  1.00  0.00           H  
ATOM   2976  N   LYS A 200     -13.680  31.878  23.289  1.00  0.64           N  
ATOM   2977  CA  LYS A 200     -13.680  30.451  23.679  1.00  0.64           C  
ATOM   2978  C   LYS A 200     -15.071  29.987  24.157  1.00  0.64           C  
ATOM   2979  O   LYS A 200     -15.731  30.723  24.902  1.00  0.64           O  
ATOM   2980  CB  LYS A 200     -12.594  30.182  24.743  1.00  0.64           C  
ATOM   2981  CG  LYS A 200     -11.196  30.315  24.136  1.00  0.64           C  
ATOM   2982  CD  LYS A 200     -10.094  30.214  25.194  1.00  0.64           C  
ATOM   2983  CE  LYS A 200      -8.759  30.567  24.529  1.00  0.64           C  
ATOM   2984  NZ  LYS A 200      -7.633  30.531  25.484  1.00  0.64           N1+
ATOM   2985  H   LYS A 200     -13.523  32.557  24.017  1.00  0.00           H  
ATOM   2986  HA  LYS A 200     -13.448  29.852  22.800  1.00  0.00           H  
ATOM   2987  HB2 LYS A 200     -12.723  29.166  25.125  1.00  0.00           H  
ATOM   2988  HB3 LYS A 200     -12.725  30.885  25.565  1.00  0.00           H  
ATOM   2989  HG2 LYS A 200     -11.052  29.530  23.391  1.00  0.00           H  
ATOM   2990  HG3 LYS A 200     -11.111  31.277  23.632  1.00  0.00           H  
ATOM   2991  HD2 LYS A 200     -10.060  29.199  25.598  1.00  0.00           H  
ATOM   2992  HD3 LYS A 200     -10.298  30.920  26.001  1.00  0.00           H  
ATOM   2993  HE2 LYS A 200      -8.576  29.860  23.715  1.00  0.00           H  
ATOM   2994  HE3 LYS A 200      -8.837  31.572  24.103  1.00  0.00           H  
ATOM   2995  HZ1 LYS A 200      -6.774  30.790  25.019  1.00  0.00           H  
ATOM   2996  HZ2 LYS A 200      -7.786  31.189  26.239  1.00  0.00           H  
ATOM   2997  HZ3 LYS A 200      -7.536  29.599  25.904  1.00  0.00           H  
ATOM   2998  N   ASP A 201     -15.422  28.761  23.778  1.00  0.67           N  
ATOM   2999  CA  ASP A 201     -16.592  28.042  24.264  1.00  0.67           C  
ATOM   3000  C   ASP A 201     -16.442  27.729  25.766  1.00  0.67           C  
ATOM   3001  O   ASP A 201     -15.428  27.139  26.158  1.00  0.67           O  
ATOM   3002  CB  ASP A 201     -16.641  26.788  23.413  1.00  0.67           C  
ATOM   3003  CG  ASP A 201     -17.795  25.838  23.739  1.00  0.67           C  
ATOM   3004  OD1 ASP A 201     -18.648  26.197  24.521  1.00  0.67           O  
ATOM   3005  OD2 ASP A 201     -17.900  24.811  23.063  1.00  0.67           O1-
ATOM   3006  H   ASP A 201     -14.767  28.263  23.227  1.00  0.00           H  
ATOM   3007  HA  ASP A 201     -17.476  28.620  24.080  1.00  0.00           H  
ATOM   3008  HB2 ASP A 201     -16.754  27.057  22.371  1.00  0.00           H  
ATOM   3009  HB3 ASP A 201     -15.724  26.222  23.505  1.00  0.00           H  
ATOM   3010  N   PRO A 202     -17.325  28.257  26.648  1.00  0.64           N  
ATOM   3011  CA  PRO A 202     -17.123  28.268  28.112  1.00  0.64           C  
ATOM   3012  C   PRO A 202     -16.957  26.879  28.733  1.00  0.64           C  
ATOM   3013  O   PRO A 202     -16.124  26.747  29.626  1.00  0.64           O  
ATOM   3014  CB  PRO A 202     -18.328  29.008  28.700  1.00  0.64           C  
ATOM   3015  CG  PRO A 202     -19.402  28.888  27.620  1.00  0.64           C  
ATOM   3016  CD  PRO A 202     -18.581  28.938  26.339  1.00  0.64           C  
ATOM   3017  HA  PRO A 202     -16.224  28.838  28.331  1.00  0.00           H  
ATOM   3018  HB2 PRO A 202     -18.660  28.569  29.640  1.00  0.00           H  
ATOM   3019  HB3 PRO A 202     -18.072  30.057  28.843  1.00  0.00           H  
ATOM   3020  HG2 PRO A 202     -20.122  29.704  27.672  1.00  0.00           H  
ATOM   3021  HG3 PRO A 202     -19.902  27.922  27.701  1.00  0.00           H  
ATOM   3022  HD2 PRO A 202     -18.368  29.973  26.069  1.00  0.00           H  
ATOM   3023  HD3 PRO A 202     -19.124  28.444  25.535  1.00  0.00           H  
ATOM   3024  N   ASP A 203     -17.569  25.841  28.156  1.00  0.63           N  
ATOM   3025  CA  ASP A 203     -17.469  24.453  28.637  1.00  0.63           C  
ATOM   3026  C   ASP A 203     -16.035  23.887  28.580  1.00  0.63           C  
ATOM   3027  O   ASP A 203     -15.679  22.997  29.356  1.00  0.63           O  
ATOM   3028  CB  ASP A 203     -18.440  23.557  27.843  1.00  0.63           C  
ATOM   3029  CG  ASP A 203     -19.929  23.814  28.132  1.00  0.63           C  
ATOM   3030  OD1 ASP A 203     -20.237  24.752  28.905  1.00  0.63           O  
ATOM   3031  OD2 ASP A 203     -20.732  22.932  27.749  1.00  0.63           O1-
ATOM   3032  H   ASP A 203     -18.241  26.020  27.419  1.00  0.00           H  
ATOM   3033  HA  ASP A 203     -17.778  24.426  29.683  1.00  0.00           H  
ATOM   3034  HB2 ASP A 203     -18.256  23.695  26.776  1.00  0.00           H  
ATOM   3035  HB3 ASP A 203     -18.223  22.514  28.082  1.00  0.00           H  
ATOM   3036  N   TYR A 204     -15.159  24.503  27.778  1.00  0.61           N  
ATOM   3037  CA  TYR A 204     -13.747  24.133  27.649  1.00  0.61           C  
ATOM   3038  C   TYR A 204     -12.765  25.135  28.286  1.00  0.61           C  
ATOM   3039  O   TYR A 204     -11.561  24.871  28.285  1.00  0.61           O  
ATOM   3040  CB  TYR A 204     -13.436  23.873  26.167  1.00  0.61           C  
ATOM   3041  CG  TYR A 204     -14.267  22.755  25.562  1.00  0.61           C  
ATOM   3042  CD1 TYR A 204     -13.915  21.409  25.793  1.00  0.61           C  
ATOM   3043  CD2 TYR A 204     -15.427  23.056  24.823  1.00  0.61           C  
ATOM   3044  CE1 TYR A 204     -14.724  20.371  25.289  1.00  0.61           C  
ATOM   3045  CE2 TYR A 204     -16.241  22.024  24.324  1.00  0.61           C  
ATOM   3046  CZ  TYR A 204     -15.893  20.678  24.561  1.00  0.61           C  
ATOM   3047  OH  TYR A 204     -16.694  19.678  24.112  1.00  0.61           O  
ATOM   3048  H   TYR A 204     -15.512  25.261  27.204  1.00  0.00           H  
ATOM   3049  HA  TYR A 204     -13.591  23.191  28.174  1.00  0.00           H  
ATOM   3050  HB2 TYR A 204     -13.603  24.792  25.602  1.00  0.00           H  
ATOM   3051  HB3 TYR A 204     -12.383  23.610  26.064  1.00  0.00           H  
ATOM   3052  HD1 TYR A 204     -13.047  21.177  26.390  1.00  0.00           H  
ATOM   3053  HD2 TYR A 204     -15.729  24.083  24.670  1.00  0.00           H  
ATOM   3054  HE1 TYR A 204     -14.485  19.338  25.485  1.00  0.00           H  
ATOM   3055  HE2 TYR A 204     -17.144  22.277  23.784  1.00  0.00           H  
ATOM   3056  HH  TYR A 204     -17.580  20.014  23.957  1.00  0.00           H  
ATOM   3057  N   VAL A 205     -13.223  26.261  28.853  1.00  0.64           N  
ATOM   3058  CA  VAL A 205     -12.337  27.299  29.422  1.00  0.64           C  
ATOM   3059  C   VAL A 205     -11.715  26.848  30.749  1.00  0.64           C  
ATOM   3060  O   VAL A 205     -12.388  26.739  31.777  1.00  0.64           O  
ATOM   3061  CB  VAL A 205     -13.065  28.653  29.571  1.00  0.64           C  
ATOM   3062  CG1 VAL A 205     -12.218  29.711  30.300  1.00  0.64           C  
ATOM   3063  CG2 VAL A 205     -13.384  29.243  28.193  1.00  0.64           C  
ATOM   3064  H   VAL A 205     -14.231  26.386  28.918  1.00  0.00           H  
ATOM   3065  HA  VAL A 205     -11.516  27.451  28.721  1.00  0.00           H  
ATOM   3066  HB  VAL A 205     -13.994  28.513  30.124  1.00  0.00           H  
ATOM   3067 HG11 VAL A 205     -12.049  29.410  31.333  1.00  0.00           H  
ATOM   3068 HG12 VAL A 205     -12.751  30.661  30.310  1.00  0.00           H  
ATOM   3069 HG13 VAL A 205     -11.263  29.836  29.793  1.00  0.00           H  
ATOM   3070 HG21 VAL A 205     -13.948  30.169  28.301  1.00  0.00           H  
ATOM   3071 HG22 VAL A 205     -12.464  29.433  27.644  1.00  0.00           H  
ATOM   3072 HG23 VAL A 205     -13.993  28.543  27.627  1.00  0.00           H  
ATOM   3073  N   ARG A 206     -10.380  26.767  30.799  1.00  0.60           N  
ATOM   3074  CA  ARG A 206      -9.619  26.370  31.997  1.00  0.60           C  
ATOM   3075  C   ARG A 206      -8.903  27.559  32.647  1.00  0.60           C  
ATOM   3076  O   ARG A 206      -8.552  28.546  32.004  1.00  0.60           O  
ATOM   3077  CB  ARG A 206      -8.670  25.213  31.636  1.00  0.60           C  
ATOM   3078  CG  ARG A 206      -9.447  24.014  31.054  1.00  0.60           C  
ATOM   3079  CD  ARG A 206      -8.602  22.748  30.885  1.00  0.60           C  
ATOM   3080  NE  ARG A 206      -8.220  22.159  32.187  1.00  0.60           N  
ATOM   3081  CZ  ARG A 206      -7.877  20.903  32.418  1.00  0.60           C  
ATOM   3082  NH1 ARG A 206      -7.824  20.010  31.471  1.00  0.60           N1+
ATOM   3083  NH2 ARG A 206      -7.574  20.517  33.626  1.00  0.60           N  
ATOM   3084  H   ARG A 206      -9.863  26.896  29.925  1.00  0.00           H  
ATOM   3085  HA  ARG A 206     -10.332  25.997  32.733  1.00  0.00           H  
ATOM   3086  HB2 ARG A 206      -7.939  25.557  30.901  1.00  0.00           H  
ATOM   3087  HB3 ARG A 206      -8.138  24.902  32.535  1.00  0.00           H  
ATOM   3088  HG2 ARG A 206      -9.822  24.287  30.068  1.00  0.00           H  
ATOM   3089  HG3 ARG A 206     -10.305  23.786  31.690  1.00  0.00           H  
ATOM   3090  HD2 ARG A 206      -7.709  22.991  30.304  1.00  0.00           H  
ATOM   3091  HD3 ARG A 206      -9.200  22.032  30.317  1.00  0.00           H  
ATOM   3092  HE  ARG A 206      -8.258  22.775  32.977  1.00  0.00           H  
ATOM   3093 HH11 ARG A 206      -8.083  20.285  30.539  1.00  0.00           H  
ATOM   3094 HH12 ARG A 206      -7.589  19.055  31.668  1.00  0.00           H  
ATOM   3095 HH21 ARG A 206      -7.613  21.164  34.390  1.00  0.00           H  
ATOM   3096 HH22 ARG A 206      -7.320  19.560  33.794  1.00  0.00           H  
ATOM   3097  N   LYS A 207      -8.578  27.448  33.942  1.00  0.66           N  
ATOM   3098  CA  LYS A 207      -7.784  28.464  34.666  1.00  0.66           C  
ATOM   3099  C   LYS A 207      -6.396  28.628  34.021  1.00  0.66           C  
ATOM   3100  O   LYS A 207      -5.528  27.784  34.214  1.00  0.66           O  
ATOM   3101  CB  LYS A 207      -7.659  28.109  36.160  1.00  0.66           C  
ATOM   3102  CG  LYS A 207      -8.983  28.273  36.923  1.00  0.66           C  
ATOM   3103  CD  LYS A 207      -8.786  28.064  38.434  1.00  0.66           C  
ATOM   3104  CE  LYS A 207     -10.114  28.275  39.177  1.00  0.66           C  
ATOM   3105  NZ  LYS A 207      -9.967  28.101  40.646  1.00  0.66           N1+
ATOM   3106  H   LYS A 207      -8.857  26.607  34.418  1.00  0.00           H  
ATOM   3107  HA  LYS A 207      -8.294  29.424  34.580  1.00  0.00           H  
ATOM   3108  HB2 LYS A 207      -6.919  28.775  36.606  1.00  0.00           H  
ATOM   3109  HB3 LYS A 207      -7.297  27.084  36.264  1.00  0.00           H  
ATOM   3110  HG2 LYS A 207      -9.710  27.550  36.551  1.00  0.00           H  
ATOM   3111  HG3 LYS A 207      -9.369  29.280  36.753  1.00  0.00           H  
ATOM   3112  HD2 LYS A 207      -8.046  28.780  38.798  1.00  0.00           H  
ATOM   3113  HD3 LYS A 207      -8.419  27.051  38.610  1.00  0.00           H  
ATOM   3114  HE2 LYS A 207     -10.481  29.282  38.954  1.00  0.00           H  
ATOM   3115  HE3 LYS A 207     -10.849  27.562  38.788  1.00  0.00           H  
ATOM   3116  HZ1 LYS A 207     -10.858  28.247  41.109  1.00  0.00           H  
ATOM   3117  HZ2 LYS A 207      -9.303  28.765  41.024  1.00  0.00           H  
ATOM   3118  HZ3 LYS A 207      -9.652  27.165  40.868  1.00  0.00           H  
ATOM   3119  N   GLY A 208      -6.197  29.744  33.316  1.00  0.76           N  
ATOM   3120  CA  GLY A 208      -5.010  30.038  32.497  1.00  0.76           C  
ATOM   3121  C   GLY A 208      -5.334  30.386  31.035  1.00  0.76           C  
ATOM   3122  O   GLY A 208      -4.620  31.182  30.430  1.00  0.76           O  
ATOM   3123  H   GLY A 208      -6.999  30.338  33.179  1.00  0.00           H  
ATOM   3124  HA2 GLY A 208      -4.471  30.878  32.935  1.00  0.00           H  
ATOM   3125  HA3 GLY A 208      -4.344  29.174  32.487  1.00  0.00           H  
ATOM   3126  N   ASP A 209      -6.523  30.023  30.538  1.00  0.70           N  
ATOM   3127  CA  ASP A 209      -6.983  30.366  29.183  1.00  0.70           C  
ATOM   3128  C   ASP A 209      -7.214  31.859  28.935  1.00  0.70           C  
ATOM   3129  O   ASP A 209      -7.148  32.282  27.779  1.00  0.70           O  
ATOM   3130  CB  ASP A 209      -8.282  29.622  28.858  1.00  0.70           C  
ATOM   3131  CG  ASP A 209      -7.983  28.277  28.220  1.00  0.70           C  
ATOM   3132  OD1 ASP A 209      -7.416  28.356  27.098  1.00  0.70           O  
ATOM   3133  OD2 ASP A 209      -8.537  27.273  28.701  1.00  0.70           O1-
ATOM   3134  H   ASP A 209      -7.111  29.386  31.071  1.00  0.00           H  
ATOM   3135  HA  ASP A 209      -6.211  30.050  28.477  1.00  0.00           H  
ATOM   3136  HB2 ASP A 209      -8.899  29.514  29.747  1.00  0.00           H  
ATOM   3137  HB3 ASP A 209      -8.862  30.197  28.136  1.00  0.00           H  
ATOM   3138  N   ALA A 210      -7.333  32.667  29.987  1.00  0.71           N  
ATOM   3139  CA  ALA A 210      -7.508  34.114  29.923  1.00  0.71           C  
ATOM   3140  C   ALA A 210      -6.614  34.832  30.949  1.00  0.71           C  
ATOM   3141  O   ALA A 210      -6.303  34.293  32.013  1.00  0.71           O  
ATOM   3142  CB  ALA A 210      -8.994  34.430  30.131  1.00  0.71           C  
ATOM   3143  H   ALA A 210      -7.299  32.249  30.905  1.00  0.00           H  
ATOM   3144  HA  ALA A 210      -7.223  34.468  28.931  1.00  0.00           H  
ATOM   3145  HB1 ALA A 210      -9.162  35.506  30.059  1.00  0.00           H  
ATOM   3146  HB2 ALA A 210      -9.590  33.930  29.365  1.00  0.00           H  
ATOM   3147  HB3 ALA A 210      -9.314  34.084  31.114  1.00  0.00           H  
ATOM   3148  N   ARG A 211      -6.316  36.105  30.671  1.00  0.61           N  
ATOM   3149  CA  ARG A 211      -5.641  37.060  31.567  1.00  0.61           C  
ATOM   3150  C   ARG A 211      -6.346  38.415  31.509  1.00  0.61           C  
ATOM   3151  O   ARG A 211      -7.021  38.703  30.528  1.00  0.61           O  
ATOM   3152  CB  ARG A 211      -4.139  37.170  31.231  1.00  0.61           C  
ATOM   3153  CG  ARG A 211      -3.834  37.487  29.755  1.00  0.61           C  
ATOM   3154  CD  ARG A 211      -2.340  37.762  29.513  1.00  0.61           C  
ATOM   3155  NE  ARG A 211      -1.943  39.143  29.853  1.00  0.61           N  
ATOM   3156  CZ  ARG A 211      -2.052  40.201  29.064  1.00  0.61           C  
ATOM   3157  NH1 ARG A 211      -2.637  40.147  27.906  1.00  0.61           N1+
ATOM   3158  NH2 ARG A 211      -1.583  41.353  29.420  1.00  0.61           N  
ATOM   3159  H   ARG A 211      -6.710  36.497  29.824  1.00  0.00           H  
ATOM   3160  HA  ARG A 211      -5.732  36.695  32.591  1.00  0.00           H  
ATOM   3161  HB2 ARG A 211      -3.709  37.952  31.852  1.00  0.00           H  
ATOM   3162  HB3 ARG A 211      -3.651  36.228  31.491  1.00  0.00           H  
ATOM   3163  HG2 ARG A 211      -4.419  38.346  29.424  1.00  0.00           H  
ATOM   3164  HG3 ARG A 211      -4.120  36.626  29.150  1.00  0.00           H  
ATOM   3165  HD2 ARG A 211      -2.131  37.589  28.457  1.00  0.00           H  
ATOM   3166  HD3 ARG A 211      -1.739  37.055  30.088  1.00  0.00           H  
ATOM   3167  HE  ARG A 211      -1.460  39.296  30.729  1.00  0.00           H  
ATOM   3168 HH11 ARG A 211      -2.873  39.273  27.490  1.00  0.00           H  
ATOM   3169 HH12 ARG A 211      -2.509  40.949  27.271  1.00  0.00           H  
ATOM   3170 HH21 ARG A 211      -0.989  41.464  30.222  1.00  0.00           H  
ATOM   3171 HH22 ARG A 211      -1.633  42.107  28.724  1.00  0.00           H  
ATOM   3172  N   LEU A 212      -6.206  39.222  32.562  1.00  0.64           N  
ATOM   3173  CA  LEU A 212      -6.792  40.564  32.673  1.00  0.64           C  
ATOM   3174  C   LEU A 212      -5.759  41.636  32.259  1.00  0.64           C  
ATOM   3175  O   LEU A 212      -4.892  41.939  33.080  1.00  0.64           O  
ATOM   3176  CB  LEU A 212      -7.285  40.739  34.125  1.00  0.64           C  
ATOM   3177  CG  LEU A 212      -7.834  42.138  34.465  1.00  0.64           C  
ATOM   3178  CD1 LEU A 212      -9.017  42.532  33.581  1.00  0.64           C  
ATOM   3179  CD2 LEU A 212      -8.295  42.156  35.920  1.00  0.64           C  
ATOM   3180  H   LEU A 212      -5.606  38.917  33.309  1.00  0.00           H  
ATOM   3181  HA  LEU A 212      -7.665  40.631  32.024  1.00  0.00           H  
ATOM   3182  HB2 LEU A 212      -8.065  40.000  34.316  1.00  0.00           H  
ATOM   3183  HB3 LEU A 212      -6.454  40.533  34.802  1.00  0.00           H  
ATOM   3184  HG  LEU A 212      -7.044  42.879  34.349  1.00  0.00           H  
ATOM   3185 HD11 LEU A 212      -8.705  42.632  32.543  1.00  0.00           H  
ATOM   3186 HD12 LEU A 212      -9.807  41.784  33.654  1.00  0.00           H  
ATOM   3187 HD13 LEU A 212      -9.414  43.495  33.908  1.00  0.00           H  
ATOM   3188 HD21 LEU A 212      -8.655  43.155  36.171  1.00  0.00           H  
ATOM   3189 HD22 LEU A 212      -7.463  41.909  36.576  1.00  0.00           H  
ATOM   3190 HD23 LEU A 212      -9.105  41.443  36.071  1.00  0.00           H  
ATOM   3191  N   PRO A 213      -5.831  42.239  31.053  1.00  0.86           N  
ATOM   3192  CA  PRO A 213      -4.758  43.095  30.518  1.00  0.86           C  
ATOM   3193  C   PRO A 213      -4.445  44.331  31.370  1.00  0.86           C  
ATOM   3194  O   PRO A 213      -3.279  44.666  31.545  1.00  0.86           O  
ATOM   3195  CB  PRO A 213      -5.210  43.508  29.113  1.00  0.86           C  
ATOM   3196  CG  PRO A 213      -6.161  42.386  28.710  1.00  0.86           C  
ATOM   3197  CD  PRO A 213      -6.840  42.031  30.026  1.00  0.86           C  
ATOM   3198  HA  PRO A 213      -3.850  42.499  30.429  1.00  0.00           H  
ATOM   3199  HB2 PRO A 213      -5.761  44.450  29.153  1.00  0.00           H  
ATOM   3200  HB3 PRO A 213      -4.368  43.589  28.425  1.00  0.00           H  
ATOM   3201  HG2 PRO A 213      -5.590  41.530  28.346  1.00  0.00           H  
ATOM   3202  HG3 PRO A 213      -6.890  42.720  27.972  1.00  0.00           H  
ATOM   3203  HD2 PRO A 213      -7.680  42.704  30.200  1.00  0.00           H  
ATOM   3204  HD3 PRO A 213      -7.191  41.005  29.979  1.00  0.00           H  
ATOM   3205  N   LEU A 214      -5.441  44.804  32.126  1.00  0.89           N  
ATOM   3206  CA  LEU A 214      -5.339  45.895  33.099  1.00  0.89           C  
ATOM   3207  C   LEU A 214      -4.281  45.682  34.203  1.00  0.89           C  
ATOM   3208  O   LEU A 214      -3.746  46.652  34.724  1.00  0.89           O  
ATOM   3209  CB  LEU A 214      -6.761  46.115  33.656  1.00  0.89           C  
ATOM   3210  CG  LEU A 214      -6.950  47.308  34.611  1.00  0.89           C  
ATOM   3211  CD1 LEU A 214      -6.519  48.623  33.978  1.00  0.89           C  
ATOM   3212  CD2 LEU A 214      -8.433  47.429  34.965  1.00  0.89           C  
ATOM   3213  H   LEU A 214      -6.363  44.448  31.940  1.00  0.00           H  
ATOM   3214  HA  LEU A 214      -5.036  46.790  32.561  1.00  0.00           H  
ATOM   3215  HB2 LEU A 214      -7.438  46.256  32.811  1.00  0.00           H  
ATOM   3216  HB3 LEU A 214      -7.068  45.214  34.186  1.00  0.00           H  
ATOM   3217  HG  LEU A 214      -6.377  47.141  35.522  1.00  0.00           H  
ATOM   3218 HD11 LEU A 214      -5.449  48.592  33.784  1.00  0.00           H  
ATOM   3219 HD12 LEU A 214      -7.054  48.799  33.045  1.00  0.00           H  
ATOM   3220 HD13 LEU A 214      -6.718  49.443  34.668  1.00  0.00           H  
ATOM   3221 HD21 LEU A 214      -8.810  46.487  35.359  1.00  0.00           H  
ATOM   3222 HD22 LEU A 214      -9.013  47.704  34.084  1.00  0.00           H  
ATOM   3223 HD23 LEU A 214      -8.561  48.204  35.723  1.00  0.00           H  
ATOM   3224  N   LYS A 215      -3.851  44.437  34.454  1.00  0.89           N  
ATOM   3225  CA  LYS A 215      -2.725  44.126  35.355  1.00  0.89           C  
ATOM   3226  C   LYS A 215      -1.326  44.404  34.774  1.00  0.89           C  
ATOM   3227  O   LYS A 215      -0.367  44.389  35.538  1.00  0.89           O  
ATOM   3228  CB  LYS A 215      -2.826  42.665  35.810  1.00  0.89           C  
ATOM   3229  CG  LYS A 215      -4.006  42.419  36.760  1.00  0.89           C  
ATOM   3230  CD  LYS A 215      -3.954  40.983  37.296  1.00  0.89           C  
ATOM   3231  CE  LYS A 215      -4.897  40.813  38.496  1.00  0.89           C  
ATOM   3232  NZ  LYS A 215      -4.544  39.639  39.330  1.00  0.89           N1+
ATOM   3233  H   LYS A 215      -4.262  43.682  33.918  1.00  0.00           H  
ATOM   3234  HA  LYS A 215      -2.793  44.773  36.232  1.00  0.00           H  
ATOM   3235  HB2 LYS A 215      -2.914  42.013  34.944  1.00  0.00           H  
ATOM   3236  HB3 LYS A 215      -1.905  42.411  36.332  1.00  0.00           H  
ATOM   3237  HG2 LYS A 215      -3.927  43.117  37.595  1.00  0.00           H  
ATOM   3238  HG3 LYS A 215      -4.951  42.585  36.240  1.00  0.00           H  
ATOM   3239  HD2 LYS A 215      -4.212  40.279  36.504  1.00  0.00           H  
ATOM   3240  HD3 LYS A 215      -2.931  40.790  37.605  1.00  0.00           H  
ATOM   3241  HE2 LYS A 215      -5.927  40.743  38.139  1.00  0.00           H  
ATOM   3242  HE3 LYS A 215      -4.817  41.708  39.117  1.00  0.00           H  
ATOM   3243  HZ1 LYS A 215      -4.566  38.774  38.809  1.00  0.00           H  
ATOM   3244  HZ2 LYS A 215      -3.580  39.735  39.658  1.00  0.00           H  
ATOM   3245  HZ3 LYS A 215      -5.112  39.594  40.167  1.00  0.00           H  
ATOM   3246  N   TRP A 216      -1.185  44.555  33.456  1.00  0.90           N  
ATOM   3247  CA  TRP A 216       0.079  44.886  32.775  1.00  0.90           C  
ATOM   3248  C   TRP A 216       0.176  46.368  32.378  1.00  0.90           C  
ATOM   3249  O   TRP A 216       1.273  46.851  32.134  1.00  0.90           O  
ATOM   3250  CB  TRP A 216       0.271  43.976  31.547  1.00  0.90           C  
ATOM   3251  CG  TRP A 216       0.575  42.528  31.825  1.00  0.90           C  
ATOM   3252  CD1 TRP A 216       1.784  41.943  31.648  1.00  0.90           C  
ATOM   3253  CD2 TRP A 216      -0.308  41.457  32.294  1.00  0.90           C  
ATOM   3254  CE2 TRP A 216       0.444  40.248  32.370  1.00  0.90           C  
ATOM   3255  CE3 TRP A 216      -1.683  41.355  32.597  1.00  0.90           C  
ATOM   3256  NE1 TRP A 216       1.709  40.603  31.979  1.00  0.90           N  
ATOM   3257  CZ2 TRP A 216      -0.124  39.023  32.748  1.00  0.90           C  
ATOM   3258  CZ3 TRP A 216      -2.258  40.133  33.004  1.00  0.90           C  
ATOM   3259  CH2 TRP A 216      -1.479  38.969  33.091  1.00  0.90           C  
ATOM   3260  H   TRP A 216      -2.022  44.545  32.887  1.00  0.00           H  
ATOM   3261  HA  TRP A 216       0.918  44.704  33.443  1.00  0.00           H  
ATOM   3262  HB2 TRP A 216       1.098  44.376  30.956  1.00  0.00           H  
ATOM   3263  HB3 TRP A 216      -0.619  44.034  30.919  1.00  0.00           H  
ATOM   3264  HD1 TRP A 216       2.676  42.454  31.288  1.00  0.00           H  
ATOM   3265  HE1 TRP A 216       2.477  39.930  31.873  1.00  0.00           H  
ATOM   3266  HE3 TRP A 216      -2.299  42.240  32.518  1.00  0.00           H  
ATOM   3267  HZ2 TRP A 216       0.488  38.135  32.789  1.00  0.00           H  
ATOM   3268  HZ3 TRP A 216      -3.305  40.092  33.257  1.00  0.00           H  
ATOM   3269  HH2 TRP A 216      -1.912  38.032  33.409  1.00  0.00           H  
ATOM   3270  N   MET A 217      -0.941  47.104  32.355  1.00  0.92           N  
ATOM   3271  CA  MET A 217      -0.990  48.514  31.946  1.00  0.92           C  
ATOM   3272  C   MET A 217      -0.252  49.443  32.928  1.00  0.92           C  
ATOM   3273  O   MET A 217      -0.332  49.259  34.145  1.00  0.92           O  
ATOM   3274  CB  MET A 217      -2.457  48.949  31.776  1.00  0.92           C  
ATOM   3275  CG  MET A 217      -3.159  48.192  30.636  1.00  0.92           C  
ATOM   3276  SD  MET A 217      -4.950  48.462  30.491  1.00  0.92           S  
ATOM   3277  CE  MET A 217      -4.986  50.187  29.953  1.00  0.92           C  
ATOM   3278  H   MET A 217      -1.802  46.672  32.645  1.00  0.00           H  
ATOM   3279  HA  MET A 217      -0.493  48.605  30.978  1.00  0.00           H  
ATOM   3280  HB2 MET A 217      -2.488  50.016  31.559  1.00  0.00           H  
ATOM   3281  HB3 MET A 217      -2.992  48.771  32.709  1.00  0.00           H  
ATOM   3282  HG2 MET A 217      -3.011  47.124  30.787  1.00  0.00           H  
ATOM   3283  HG3 MET A 217      -2.685  48.459  29.691  1.00  0.00           H  
ATOM   3284  HE1 MET A 217      -6.017  50.532  29.876  1.00  0.00           H  
ATOM   3285  HE2 MET A 217      -4.458  50.810  30.673  1.00  0.00           H  
ATOM   3286  HE3 MET A 217      -4.509  50.262  28.978  1.00  0.00           H  
ATOM   3287  N   ALA A 218       0.402  50.481  32.397  1.00  0.96           N  
ATOM   3288  CA  ALA A 218       1.025  51.551  33.179  1.00  0.96           C  
ATOM   3289  C   ALA A 218      -0.016  52.553  33.720  1.00  0.96           C  
ATOM   3290  O   ALA A 218      -1.080  52.685  33.113  1.00  0.96           O  
ATOM   3291  CB  ALA A 218       2.062  52.248  32.296  1.00  0.96           C  
ATOM   3292  H   ALA A 218       0.404  50.595  31.396  1.00  0.00           H  
ATOM   3293  HA  ALA A 218       1.538  51.099  34.022  1.00  0.00           H  
ATOM   3294  HB1 ALA A 218       2.660  51.514  31.764  1.00  0.00           H  
ATOM   3295  HB2 ALA A 218       1.562  52.888  31.571  1.00  0.00           H  
ATOM   3296  HB3 ALA A 218       2.717  52.861  32.914  1.00  0.00           H  
ATOM   3297  N   PRO A 219       0.285  53.356  34.761  1.00  0.94           N  
ATOM   3298  CA  PRO A 219      -0.684  54.289  35.341  1.00  0.94           C  
ATOM   3299  C   PRO A 219      -1.239  55.327  34.350  1.00  0.94           C  
ATOM   3300  O   PRO A 219      -2.455  55.493  34.269  1.00  0.94           O  
ATOM   3301  CB  PRO A 219       0.043  54.948  36.518  1.00  0.94           C  
ATOM   3302  CG  PRO A 219       1.090  53.912  36.922  1.00  0.94           C  
ATOM   3303  CD  PRO A 219       1.485  53.303  35.580  1.00  0.94           C  
ATOM   3304  HA  PRO A 219      -1.521  53.708  35.730  1.00  0.00           H  
ATOM   3305  HB2 PRO A 219       0.545  55.862  36.194  1.00  0.00           H  
ATOM   3306  HB3 PRO A 219      -0.645  55.151  37.336  1.00  0.00           H  
ATOM   3307  HG2 PRO A 219       0.630  53.148  37.550  1.00  0.00           H  
ATOM   3308  HG3 PRO A 219       1.943  54.367  37.427  1.00  0.00           H  
ATOM   3309  HD2 PRO A 219       2.272  53.901  35.118  1.00  0.00           H  
ATOM   3310  HD3 PRO A 219       1.827  52.283  35.733  1.00  0.00           H  
ATOM   3311  N   GLU A 220      -0.401  55.870  33.464  1.00  0.90           N  
ATOM   3312  CA  GLU A 220      -0.815  56.771  32.377  1.00  0.90           C  
ATOM   3313  C   GLU A 220      -1.611  56.055  31.266  1.00  0.90           C  
ATOM   3314  O   GLU A 220      -2.463  56.647  30.604  1.00  0.90           O  
ATOM   3315  CB  GLU A 220       0.428  57.497  31.816  1.00  0.90           C  
ATOM   3316  CG  GLU A 220       1.401  56.684  30.933  1.00  0.90           C  
ATOM   3317  CD  GLU A 220       2.311  55.676  31.656  1.00  0.90           C  
ATOM   3318  OE1 GLU A 220       2.295  55.565  32.904  1.00  0.90           O  
ATOM   3319  OE2 GLU A 220       3.141  55.040  30.972  1.00  0.90           O1-
ATOM   3320  H   GLU A 220       0.596  55.666  33.539  1.00  0.00           H  
ATOM   3321  HA  GLU A 220      -1.477  57.534  32.794  1.00  0.00           H  
ATOM   3322  HB2 GLU A 220       0.060  58.321  31.203  1.00  0.00           H  
ATOM   3323  HB3 GLU A 220       0.984  57.947  32.640  1.00  0.00           H  
ATOM   3324  HG2 GLU A 220       2.047  57.402  30.423  1.00  0.00           H  
ATOM   3325  HG3 GLU A 220       0.841  56.162  30.156  1.00  0.00           H  
ATOM   3326  N   THR A 221      -1.417  54.745  31.107  1.00  0.92           N  
ATOM   3327  CA  THR A 221      -2.217  53.903  30.206  1.00  0.92           C  
ATOM   3328  C   THR A 221      -3.577  53.543  30.808  1.00  0.92           C  
ATOM   3329  O   THR A 221      -4.531  53.323  30.064  1.00  0.92           O  
ATOM   3330  CB  THR A 221      -1.461  52.614  29.847  1.00  0.92           C  
ATOM   3331  CG2 THR A 221      -2.003  51.941  28.593  1.00  0.92           C  
ATOM   3332  OG1 THR A 221      -0.113  52.875  29.560  1.00  0.92           O  
ATOM   3333  H   THR A 221      -0.739  54.286  31.703  1.00  0.00           H  
ATOM   3334  HA  THR A 221      -2.407  54.454  29.289  1.00  0.00           H  
ATOM   3335  HB  THR A 221      -1.513  51.917  30.681  1.00  0.00           H  
ATOM   3336  HG1 THR A 221      -0.108  53.619  28.929  1.00  0.00           H  
ATOM   3337 HG21 THR A 221      -1.538  50.962  28.483  1.00  0.00           H  
ATOM   3338 HG22 THR A 221      -1.777  52.551  27.719  1.00  0.00           H  
ATOM   3339 HG23 THR A 221      -3.077  51.822  28.656  1.00  0.00           H  
ATOM   3340  N   ILE A 222      -3.679  53.474  32.138  1.00  0.91           N  
ATOM   3341  CA  ILE A 222      -4.920  53.190  32.872  1.00  0.91           C  
ATOM   3342  C   ILE A 222      -5.833  54.418  32.890  1.00  0.91           C  
ATOM   3343  O   ILE A 222      -6.948  54.352  32.379  1.00  0.91           O  
ATOM   3344  CB  ILE A 222      -4.596  52.671  34.296  1.00  0.91           C  
ATOM   3345  CG1 ILE A 222      -3.954  51.273  34.182  1.00  0.91           C  
ATOM   3346  CG2 ILE A 222      -5.845  52.623  35.199  1.00  0.91           C  
ATOM   3347  CD1 ILE A 222      -3.482  50.662  35.506  1.00  0.91           C  
ATOM   3348  H   ILE A 222      -2.835  53.633  32.679  1.00  0.00           H  
ATOM   3349  HA  ILE A 222      -5.470  52.409  32.347  1.00  0.00           H  
ATOM   3350  HB  ILE A 222      -3.877  53.345  34.762  1.00  0.00           H  
ATOM   3351 HG12 ILE A 222      -3.088  51.324  33.530  1.00  0.00           H  
ATOM   3352 HG13 ILE A 222      -4.664  50.604  33.708  1.00  0.00           H  
ATOM   3353 HG21 ILE A 222      -5.574  52.290  36.198  1.00  0.00           H  
ATOM   3354 HG22 ILE A 222      -6.289  53.612  35.312  1.00  0.00           H  
ATOM   3355 HG23 ILE A 222      -6.591  51.948  34.779  1.00  0.00           H  
ATOM   3356 HD11 ILE A 222      -2.929  49.744  35.304  1.00  0.00           H  
ATOM   3357 HD12 ILE A 222      -2.827  51.368  36.015  1.00  0.00           H  
ATOM   3358 HD13 ILE A 222      -4.331  50.419  36.145  1.00  0.00           H  
ATOM   3359  N   PHE A 223      -5.360  55.528  33.461  1.00  0.89           N  
ATOM   3360  CA  PHE A 223      -6.171  56.730  33.682  1.00  0.89           C  
ATOM   3361  C   PHE A 223      -6.339  57.546  32.396  1.00  0.89           C  
ATOM   3362  O   PHE A 223      -7.453  57.821  31.954  1.00  0.89           O  
ATOM   3363  CB  PHE A 223      -5.513  57.577  34.782  1.00  0.89           C  
ATOM   3364  CG  PHE A 223      -5.695  57.032  36.186  1.00  0.89           C  
ATOM   3365  CD1 PHE A 223      -4.895  55.973  36.655  1.00  0.89           C  
ATOM   3366  CD2 PHE A 223      -6.677  57.585  37.029  1.00  0.89           C  
ATOM   3367  CE1 PHE A 223      -5.058  55.485  37.962  1.00  0.89           C  
ATOM   3368  CE2 PHE A 223      -6.849  57.090  38.333  1.00  0.89           C  
ATOM   3369  CZ  PHE A 223      -6.034  56.047  38.803  1.00  0.89           C  
ATOM   3370  H   PHE A 223      -4.405  55.526  33.803  1.00  0.00           H  
ATOM   3371  HA  PHE A 223      -7.171  56.443  34.013  1.00  0.00           H  
ATOM   3372  HB2 PHE A 223      -5.934  58.584  34.744  1.00  0.00           H  
ATOM   3373  HB3 PHE A 223      -4.446  57.671  34.576  1.00  0.00           H  
ATOM   3374  HD1 PHE A 223      -4.149  55.532  36.016  1.00  0.00           H  
ATOM   3375  HD2 PHE A 223      -7.323  58.372  36.665  1.00  0.00           H  
ATOM   3376  HE1 PHE A 223      -4.440  54.671  38.312  1.00  0.00           H  
ATOM   3377  HE2 PHE A 223      -7.633  57.486  38.965  1.00  0.00           H  
ATOM   3378  HZ  PHE A 223      -6.186  55.664  39.801  1.00  0.00           H  
ATOM   3379  N   ASP A 224      -5.223  57.834  31.731  1.00  0.90           N  
ATOM   3380  CA  ASP A 224      -5.153  58.809  30.641  1.00  0.90           C  
ATOM   3381  C   ASP A 224      -5.139  58.139  29.248  1.00  0.90           C  
ATOM   3382  O   ASP A 224      -5.024  58.805  28.215  1.00  0.90           O  
ATOM   3383  CB  ASP A 224      -3.952  59.740  30.904  1.00  0.90           C  
ATOM   3384  CG  ASP A 224      -3.839  60.173  32.380  1.00  0.90           C  
ATOM   3385  OD1 ASP A 224      -4.635  61.046  32.790  1.00  0.90           O  
ATOM   3386  OD2 ASP A 224      -3.134  59.472  33.149  1.00  0.90           O1-
ATOM   3387  H   ASP A 224      -4.346  57.620  32.191  1.00  0.00           H  
ATOM   3388  HA  ASP A 224      -6.048  59.431  30.681  1.00  0.00           H  
ATOM   3389  HB2 ASP A 224      -4.044  60.623  30.270  1.00  0.00           H  
ATOM   3390  HB3 ASP A 224      -3.034  59.223  30.627  1.00  0.00           H  
ATOM   3391  N   ARG A 225      -5.265  56.799  29.209  1.00  0.84           N  
ATOM   3392  CA  ARG A 225      -5.198  55.912  28.026  1.00  0.84           C  
ATOM   3393  C   ARG A 225      -3.988  56.154  27.106  1.00  0.84           C  
ATOM   3394  O   ARG A 225      -4.072  55.933  25.889  1.00  0.84           O  
ATOM   3395  CB  ARG A 225      -6.561  55.806  27.317  1.00  0.84           C  
ATOM   3396  CG  ARG A 225      -7.027  57.106  26.648  1.00  0.84           C  
ATOM   3397  CD  ARG A 225      -8.244  56.848  25.749  1.00  0.84           C  
ATOM   3398  NE  ARG A 225      -8.267  57.754  24.584  1.00  0.84           N  
ATOM   3399  CZ  ARG A 225      -7.478  57.672  23.527  1.00  0.84           C  
ATOM   3400  NH1 ARG A 225      -6.521  56.789  23.437  1.00  0.84           N1+
ATOM   3401  NH2 ARG A 225      -7.639  58.490  22.524  1.00  0.84           N  
ATOM   3402  H   ARG A 225      -5.369  56.362  30.118  1.00  0.00           H  
ATOM   3403  HA  ARG A 225      -5.010  54.918  28.422  1.00  0.00           H  
ATOM   3404  HB2 ARG A 225      -6.481  55.024  26.560  1.00  0.00           H  
ATOM   3405  HB3 ARG A 225      -7.315  55.490  28.040  1.00  0.00           H  
ATOM   3406  HG2 ARG A 225      -7.303  57.839  27.406  1.00  0.00           H  
ATOM   3407  HG3 ARG A 225      -6.208  57.515  26.058  1.00  0.00           H  
ATOM   3408  HD2 ARG A 225      -8.236  55.815  25.394  1.00  0.00           H  
ATOM   3409  HD3 ARG A 225      -9.150  56.985  26.343  1.00  0.00           H  
ATOM   3410  HE  ARG A 225      -8.929  58.510  24.622  1.00  0.00           H  
ATOM   3411 HH11 ARG A 225      -5.877  56.806  22.674  1.00  0.00           H  
ATOM   3412 HH12 ARG A 225      -6.271  56.288  24.279  1.00  0.00           H  
ATOM   3413 HH21 ARG A 225      -8.329  59.217  22.587  1.00  0.00           H  
ATOM   3414 HH22 ARG A 225      -7.025  58.443  21.735  1.00  0.00           H  
ATOM   3415  N   VAL A 226      -2.873  56.598  27.688  1.00  0.91           N  
ATOM   3416  CA  VAL A 226      -1.590  56.865  27.025  1.00  0.91           C  
ATOM   3417  C   VAL A 226      -0.826  55.561  26.784  1.00  0.91           C  
ATOM   3418  O   VAL A 226      -0.496  54.843  27.722  1.00  0.91           O  
ATOM   3419  CB  VAL A 226      -0.750  57.856  27.862  1.00  0.91           C  
ATOM   3420  CG1 VAL A 226       0.664  58.064  27.305  1.00  0.91           C  
ATOM   3421  CG2 VAL A 226      -1.429  59.229  27.913  1.00  0.91           C  
ATOM   3422  H   VAL A 226      -2.912  56.750  28.695  1.00  0.00           H  
ATOM   3423  HA  VAL A 226      -1.788  57.331  26.061  1.00  0.00           H  
ATOM   3424  HB  VAL A 226      -0.659  57.479  28.877  1.00  0.00           H  
ATOM   3425 HG11 VAL A 226       1.240  57.142  27.388  1.00  0.00           H  
ATOM   3426 HG12 VAL A 226       1.179  58.821  27.899  1.00  0.00           H  
ATOM   3427 HG13 VAL A 226       0.621  58.390  26.267  1.00  0.00           H  
ATOM   3428 HG21 VAL A 226      -2.422  59.139  28.348  1.00  0.00           H  
ATOM   3429 HG22 VAL A 226      -0.852  59.903  28.547  1.00  0.00           H  
ATOM   3430 HG23 VAL A 226      -1.516  59.653  26.914  1.00  0.00           H  
ATOM   3431  N   TYR A 227      -0.442  55.309  25.531  1.00  0.91           N  
ATOM   3432  CA  TYR A 227       0.460  54.217  25.153  1.00  0.91           C  
ATOM   3433  C   TYR A 227       1.729  54.783  24.507  1.00  0.91           C  
ATOM   3434  O   TYR A 227       1.663  55.376  23.428  1.00  0.91           O  
ATOM   3435  CB  TYR A 227      -0.242  53.249  24.192  1.00  0.91           C  
ATOM   3436  CG  TYR A 227      -1.384  52.434  24.774  1.00  0.91           C  
ATOM   3437  CD1 TYR A 227      -2.703  52.928  24.733  1.00  0.91           C  
ATOM   3438  CD2 TYR A 227      -1.132  51.157  25.312  1.00  0.91           C  
ATOM   3439  CE1 TYR A 227      -3.769  52.142  25.214  1.00  0.91           C  
ATOM   3440  CE2 TYR A 227      -2.198  50.358  25.770  1.00  0.91           C  
ATOM   3441  CZ  TYR A 227      -3.518  50.849  25.724  1.00  0.91           C  
ATOM   3442  OH  TYR A 227      -4.542  50.088  26.188  1.00  0.91           O  
ATOM   3443  H   TYR A 227      -0.685  55.977  24.819  1.00  0.00           H  
ATOM   3444  HA  TYR A 227       0.752  53.651  26.039  1.00  0.00           H  
ATOM   3445  HB2 TYR A 227      -0.613  53.809  23.333  1.00  0.00           H  
ATOM   3446  HB3 TYR A 227       0.513  52.558  23.819  1.00  0.00           H  
ATOM   3447  HD1 TYR A 227      -2.896  53.922  24.356  1.00  0.00           H  
ATOM   3448  HD2 TYR A 227      -0.120  50.783  25.384  1.00  0.00           H  
ATOM   3449  HE1 TYR A 227      -4.776  52.525  25.198  1.00  0.00           H  
ATOM   3450  HE2 TYR A 227      -2.014  49.375  26.182  1.00  0.00           H  
ATOM   3451  HH  TYR A 227      -5.241  50.620  26.565  1.00  0.00           H  
ATOM   3452  N   THR A 228       2.888  54.480  25.086  1.00  0.94           N  
ATOM   3453  CA  THR A 228       4.222  54.902  24.619  1.00  0.94           C  
ATOM   3454  C   THR A 228       5.242  53.794  24.875  1.00  0.94           C  
ATOM   3455  O   THR A 228       4.972  52.884  25.650  1.00  0.94           O  
ATOM   3456  CB  THR A 228       4.688  56.195  25.316  1.00  0.94           C  
ATOM   3457  CG2 THR A 228       3.795  57.397  25.019  1.00  0.94           C  
ATOM   3458  OG1 THR A 228       4.755  56.055  26.716  1.00  0.94           O  
ATOM   3459  H   THR A 228       2.860  53.905  25.927  1.00  0.00           H  
ATOM   3460  HA  THR A 228       4.190  55.085  23.548  1.00  0.00           H  
ATOM   3461  HB  THR A 228       5.688  56.432  24.957  1.00  0.00           H  
ATOM   3462  HG1 THR A 228       4.818  55.127  26.960  1.00  0.00           H  
ATOM   3463 HG21 THR A 228       4.242  58.293  25.452  1.00  0.00           H  
ATOM   3464 HG22 THR A 228       3.693  57.527  23.945  1.00  0.00           H  
ATOM   3465 HG23 THR A 228       2.810  57.250  25.463  1.00  0.00           H  
ATOM   3466  N   ILE A 229       6.470  53.905  24.363  1.00  0.94           N  
ATOM   3467  CA  ILE A 229       7.472  52.846  24.585  1.00  0.94           C  
ATOM   3468  C   ILE A 229       7.833  52.659  26.075  1.00  0.94           C  
ATOM   3469  O   ILE A 229       7.798  51.534  26.559  1.00  0.94           O  
ATOM   3470  CB  ILE A 229       8.694  53.059  23.664  1.00  0.94           C  
ATOM   3471  CG1 ILE A 229       9.612  51.822  23.632  1.00  0.94           C  
ATOM   3472  CG2 ILE A 229       9.511  54.304  24.047  1.00  0.94           C  
ATOM   3473  CD1 ILE A 229       8.976  50.617  22.918  1.00  0.94           C  
ATOM   3474  H   ILE A 229       6.697  54.664  23.741  1.00  0.00           H  
ATOM   3475  HA  ILE A 229       6.998  51.911  24.283  1.00  0.00           H  
ATOM   3476  HB  ILE A 229       8.330  53.219  22.649  1.00  0.00           H  
ATOM   3477 HG12 ILE A 229       9.887  51.542  24.648  1.00  0.00           H  
ATOM   3478 HG13 ILE A 229      10.527  52.079  23.099  1.00  0.00           H  
ATOM   3479 HG21 ILE A 229      10.295  54.469  23.306  1.00  0.00           H  
ATOM   3480 HG22 ILE A 229       8.880  55.191  24.083  1.00  0.00           H  
ATOM   3481 HG23 ILE A 229       9.991  54.160  25.016  1.00  0.00           H  
ATOM   3482 HD11 ILE A 229       9.688  49.793  22.887  1.00  0.00           H  
ATOM   3483 HD12 ILE A 229       8.705  50.888  21.897  1.00  0.00           H  
ATOM   3484 HD13 ILE A 229       8.090  50.274  23.448  1.00  0.00           H  
ATOM   3485  N   GLN A 230       7.764  53.733  26.869  1.00  0.91           N  
ATOM   3486  CA  GLN A 230       7.919  53.669  28.329  1.00  0.91           C  
ATOM   3487  C   GLN A 230       6.701  53.097  29.094  1.00  0.91           C  
ATOM   3488  O   GLN A 230       6.834  52.736  30.264  1.00  0.91           O  
ATOM   3489  CB  GLN A 230       8.325  55.057  28.859  1.00  0.91           C  
ATOM   3490  CG  GLN A 230       9.630  55.598  28.235  1.00  0.91           C  
ATOM   3491  CD  GLN A 230      10.781  54.597  28.309  1.00  0.91           C  
ATOM   3492  NE2 GLN A 230      11.324  54.361  29.479  1.00  0.91           N  
ATOM   3493  OE1 GLN A 230      11.023  53.863  27.361  1.00  0.91           O  
ATOM   3494  H   GLN A 230       7.761  54.642  26.438  1.00  0.00           H  
ATOM   3495  HA  GLN A 230       8.743  52.987  28.541  1.00  0.00           H  
ATOM   3496  HB2 GLN A 230       7.520  55.767  28.666  1.00  0.00           H  
ATOM   3497  HB3 GLN A 230       8.461  54.982  29.938  1.00  0.00           H  
ATOM   3498  HG2 GLN A 230       9.923  56.515  28.746  1.00  0.00           H  
ATOM   3499  HG3 GLN A 230       9.458  55.851  27.189  1.00  0.00           H  
ATOM   3500 HE21 GLN A 230      11.227  55.013  30.247  1.00  0.00           H  
ATOM   3501 HE22 GLN A 230      12.032  53.635  29.554  1.00  0.00           H  
ATOM   3502  N   SER A 231       5.543  52.908  28.446  1.00  0.95           N  
ATOM   3503  CA  SER A 231       4.422  52.130  29.008  1.00  0.95           C  
ATOM   3504  C   SER A 231       4.506  50.644  28.629  1.00  0.95           C  
ATOM   3505  O   SER A 231       4.159  49.784  29.440  1.00  0.95           O  
ATOM   3506  CB  SER A 231       3.064  52.735  28.619  1.00  0.95           C  
ATOM   3507  OG  SER A 231       2.692  52.467  27.276  1.00  0.95           O  
ATOM   3508  H   SER A 231       5.520  53.080  27.451  1.00  0.00           H  
ATOM   3509  HA  SER A 231       4.470  52.181  30.095  1.00  0.00           H  
ATOM   3510  HB2 SER A 231       2.307  52.316  29.280  1.00  0.00           H  
ATOM   3511  HB3 SER A 231       3.092  53.814  28.773  1.00  0.00           H  
ATOM   3512  HG  SER A 231       2.543  51.517  27.199  1.00  0.00           H  
ATOM   3513  N   ASP A 232       5.136  50.317  27.492  1.00  0.94           N  
ATOM   3514  CA  ASP A 232       5.626  48.956  27.236  1.00  0.94           C  
ATOM   3515  C   ASP A 232       6.768  48.569  28.199  1.00  0.94           C  
ATOM   3516  O   ASP A 232       6.789  47.429  28.646  1.00  0.94           O  
ATOM   3517  CB  ASP A 232       6.083  48.753  25.782  1.00  0.94           C  
ATOM   3518  CG  ASP A 232       5.042  49.005  24.688  1.00  0.94           C  
ATOM   3519  OD1 ASP A 232       3.848  48.685  24.889  1.00  0.94           O  
ATOM   3520  OD2 ASP A 232       5.486  49.157  23.529  1.00  0.94           O1-
ATOM   3521  H   ASP A 232       5.448  51.057  26.875  1.00  0.00           H  
ATOM   3522  HA  ASP A 232       4.803  48.260  27.408  1.00  0.00           H  
ATOM   3523  HB2 ASP A 232       6.410  47.718  25.688  1.00  0.00           H  
ATOM   3524  HB3 ASP A 232       6.945  49.386  25.587  1.00  0.00           H  
ATOM   3525  N   VAL A 233       7.607  49.506  28.666  1.00  0.96           N  
ATOM   3526  CA  VAL A 233       8.622  49.243  29.717  1.00  0.96           C  
ATOM   3527  C   VAL A 233       7.989  48.874  31.064  1.00  0.96           C  
ATOM   3528  O   VAL A 233       8.343  47.854  31.651  1.00  0.96           O  
ATOM   3529  CB  VAL A 233       9.591  50.430  29.900  1.00  0.96           C  
ATOM   3530  CG1 VAL A 233      10.476  50.270  31.142  1.00  0.96           C  
ATOM   3531  CG2 VAL A 233      10.500  50.580  28.676  1.00  0.96           C  
ATOM   3532  H   VAL A 233       7.622  50.402  28.189  1.00  0.00           H  
ATOM   3533  HA  VAL A 233       9.220  48.384  29.412  1.00  0.00           H  
ATOM   3534  HB  VAL A 233       9.015  51.343  30.022  1.00  0.00           H  
ATOM   3535 HG11 VAL A 233       9.881  50.353  32.051  1.00  0.00           H  
ATOM   3536 HG12 VAL A 233      10.975  49.302  31.125  1.00  0.00           H  
ATOM   3537 HG13 VAL A 233      11.227  51.055  31.170  1.00  0.00           H  
ATOM   3538 HG21 VAL A 233      11.138  51.454  28.798  1.00  0.00           H  
ATOM   3539 HG22 VAL A 233      11.130  49.697  28.564  1.00  0.00           H  
ATOM   3540 HG23 VAL A 233       9.908  50.719  27.775  1.00  0.00           H  
ATOM   3541  N   TRP A 234       6.930  49.571  31.482  1.00  0.91           N  
ATOM   3542  CA  TRP A 234       6.153  49.165  32.662  1.00  0.91           C  
ATOM   3543  C   TRP A 234       5.549  47.761  32.496  1.00  0.91           C  
ATOM   3544  O   TRP A 234       5.658  46.911  33.385  1.00  0.91           O  
ATOM   3545  CB  TRP A 234       5.058  50.204  32.904  1.00  0.91           C  
ATOM   3546  CG  TRP A 234       4.103  49.875  34.008  1.00  0.91           C  
ATOM   3547  CD1 TRP A 234       3.136  48.933  33.949  1.00  0.91           C  
ATOM   3548  CD2 TRP A 234       3.991  50.472  35.334  1.00  0.91           C  
ATOM   3549  CE2 TRP A 234       2.966  49.785  36.049  1.00  0.91           C  
ATOM   3550  CE3 TRP A 234       4.614  51.553  35.991  1.00  0.91           C  
ATOM   3551  NE1 TRP A 234       2.462  48.874  35.149  1.00  0.91           N  
ATOM   3552  CZ2 TRP A 234       2.614  50.119  37.361  1.00  0.91           C  
ATOM   3553  CZ3 TRP A 234       4.249  51.916  37.301  1.00  0.91           C  
ATOM   3554  CH2 TRP A 234       3.257  51.195  37.991  1.00  0.91           C  
ATOM   3555  H   TRP A 234       6.669  50.407  30.980  1.00  0.00           H  
ATOM   3556  HA  TRP A 234       6.804  49.130  33.533  1.00  0.00           H  
ATOM   3557  HB2 TRP A 234       5.528  51.162  33.125  1.00  0.00           H  
ATOM   3558  HB3 TRP A 234       4.486  50.319  31.986  1.00  0.00           H  
ATOM   3559  HD1 TRP A 234       2.918  48.322  33.082  1.00  0.00           H  
ATOM   3560  HE1 TRP A 234       1.581  48.382  35.245  1.00  0.00           H  
ATOM   3561  HE3 TRP A 234       5.384  52.111  35.477  1.00  0.00           H  
ATOM   3562  HZ2 TRP A 234       1.846  49.561  37.864  1.00  0.00           H  
ATOM   3563  HZ3 TRP A 234       4.740  52.757  37.769  1.00  0.00           H  
ATOM   3564  HH2 TRP A 234       2.972  51.479  38.991  1.00  0.00           H  
ATOM   3565  N   SER A 235       5.022  47.485  31.300  1.00  0.95           N  
ATOM   3566  CA  SER A 235       4.469  46.178  30.923  1.00  0.95           C  
ATOM   3567  C   SER A 235       5.546  45.079  30.923  1.00  0.95           C  
ATOM   3568  O   SER A 235       5.316  43.996  31.460  1.00  0.95           O  
ATOM   3569  CB  SER A 235       3.813  46.269  29.539  1.00  0.95           C  
ATOM   3570  OG  SER A 235       2.876  47.328  29.445  1.00  0.95           O  
ATOM   3571  H   SER A 235       5.024  48.223  30.610  1.00  0.00           H  
ATOM   3572  HA  SER A 235       3.701  45.898  31.643  1.00  0.00           H  
ATOM   3573  HB2 SER A 235       4.579  46.417  28.782  1.00  0.00           H  
ATOM   3574  HB3 SER A 235       3.297  45.332  29.331  1.00  0.00           H  
ATOM   3575  HG  SER A 235       3.340  48.179  29.526  1.00  0.00           H  
ATOM   3576  N   PHE A 236       6.782  45.420  30.540  1.00  0.93           N  
ATOM   3577  CA  PHE A 236       7.965  44.565  30.644  1.00  0.93           C  
ATOM   3578  C   PHE A 236       8.364  44.274  32.094  1.00  0.93           C  
ATOM   3579  O   PHE A 236       8.536  43.107  32.422  1.00  0.93           O  
ATOM   3580  CB  PHE A 236       9.140  45.184  29.876  1.00  0.93           C  
ATOM   3581  CG  PHE A 236      10.401  44.348  29.912  1.00  0.93           C  
ATOM   3582  CD1 PHE A 236      10.477  43.152  29.174  1.00  0.93           C  
ATOM   3583  CD2 PHE A 236      11.500  44.768  30.682  1.00  0.93           C  
ATOM   3584  CE1 PHE A 236      11.653  42.384  29.205  1.00  0.93           C  
ATOM   3585  CE2 PHE A 236      12.680  44.007  30.697  1.00  0.93           C  
ATOM   3586  CZ  PHE A 236      12.755  42.814  29.960  1.00  0.93           C  
ATOM   3587  H   PHE A 236       6.915  46.344  30.142  1.00  0.00           H  
ATOM   3588  HA  PHE A 236       7.730  43.612  30.174  1.00  0.00           H  
ATOM   3589  HB2 PHE A 236       8.859  45.338  28.839  1.00  0.00           H  
ATOM   3590  HB3 PHE A 236       9.374  46.161  30.286  1.00  0.00           H  
ATOM   3591  HD1 PHE A 236       9.631  42.821  28.592  1.00  0.00           H  
ATOM   3592  HD2 PHE A 236      11.446  45.681  31.261  1.00  0.00           H  
ATOM   3593  HE1 PHE A 236      11.721  41.460  28.656  1.00  0.00           H  
ATOM   3594  HE2 PHE A 236      13.525  44.338  31.283  1.00  0.00           H  
ATOM   3595  HZ  PHE A 236      13.657  42.220  29.977  1.00  0.00           H  
ATOM   3596  N   GLY A 237       8.250  45.235  33.015  1.00  0.96           N  
ATOM   3597  CA  GLY A 237       8.408  44.974  34.453  1.00  0.96           C  
ATOM   3598  C   GLY A 237       7.389  43.963  35.001  1.00  0.96           C  
ATOM   3599  O   GLY A 237       7.746  43.049  35.745  1.00  0.96           O  
ATOM   3600  H   GLY A 237       8.095  46.188  32.698  1.00  0.00           H  
ATOM   3601  HA2 GLY A 237       9.413  44.599  34.646  1.00  0.00           H  
ATOM   3602  HA3 GLY A 237       8.278  45.909  34.997  1.00  0.00           H  
ATOM   3603  N   VAL A 238       6.145  43.997  34.505  1.00  0.96           N  
ATOM   3604  CA  VAL A 238       5.124  42.978  34.830  1.00  0.96           C  
ATOM   3605  C   VAL A 238       5.410  41.623  34.159  1.00  0.96           C  
ATOM   3606  O   VAL A 238       5.193  40.580  34.776  1.00  0.96           O  
ATOM   3607  CB  VAL A 238       3.701  43.486  34.513  1.00  0.96           C  
ATOM   3608  CG1 VAL A 238       2.637  42.477  34.959  1.00  0.96           C  
ATOM   3609  CG2 VAL A 238       3.399  44.803  35.244  1.00  0.96           C  
ATOM   3610  H   VAL A 238       5.930  44.709  33.813  1.00  0.00           H  
ATOM   3611  HA  VAL A 238       5.166  42.793  35.902  1.00  0.00           H  
ATOM   3612  HB  VAL A 238       3.597  43.648  33.441  1.00  0.00           H  
ATOM   3613 HG11 VAL A 238       1.644  42.857  34.731  1.00  0.00           H  
ATOM   3614 HG12 VAL A 238       2.722  42.302  36.029  1.00  0.00           H  
ATOM   3615 HG13 VAL A 238       2.764  41.535  34.428  1.00  0.00           H  
ATOM   3616 HG21 VAL A 238       4.004  45.607  34.830  1.00  0.00           H  
ATOM   3617 HG22 VAL A 238       3.605  44.702  36.309  1.00  0.00           H  
ATOM   3618 HG23 VAL A 238       2.355  45.081  35.109  1.00  0.00           H  
ATOM   3619  N   LEU A 239       6.020  41.614  32.972  1.00  0.94           N  
ATOM   3620  CA  LEU A 239       6.496  40.410  32.280  1.00  0.94           C  
ATOM   3621  C   LEU A 239       7.707  39.761  32.979  1.00  0.94           C  
ATOM   3622  O   LEU A 239       7.706  38.546  33.163  1.00  0.94           O  
ATOM   3623  CB  LEU A 239       6.778  40.801  30.817  1.00  0.94           C  
ATOM   3624  CG  LEU A 239       7.082  39.648  29.846  1.00  0.94           C  
ATOM   3625  CD1 LEU A 239       6.840  40.149  28.424  1.00  0.94           C  
ATOM   3626  CD2 LEU A 239       8.534  39.166  29.882  1.00  0.94           C  
ATOM   3627  H   LEU A 239       6.179  42.510  32.522  1.00  0.00           H  
ATOM   3628  HA  LEU A 239       5.690  39.675  32.287  1.00  0.00           H  
ATOM   3629  HB2 LEU A 239       7.609  41.499  30.780  1.00  0.00           H  
ATOM   3630  HB3 LEU A 239       5.892  41.327  30.455  1.00  0.00           H  
ATOM   3631  HG  LEU A 239       6.411  38.813  30.042  1.00  0.00           H  
ATOM   3632 HD11 LEU A 239       5.813  40.485  28.320  1.00  0.00           H  
ATOM   3633 HD12 LEU A 239       7.023  39.351  27.712  1.00  0.00           H  
ATOM   3634 HD13 LEU A 239       7.506  40.985  28.213  1.00  0.00           H  
ATOM   3635 HD21 LEU A 239       8.751  38.695  30.835  1.00  0.00           H  
ATOM   3636 HD22 LEU A 239       8.703  38.427  29.100  1.00  0.00           H  
ATOM   3637 HD23 LEU A 239       9.217  40.004  29.741  1.00  0.00           H  
ATOM   3638  N   LEU A 240       8.640  40.549  33.524  1.00  0.94           N  
ATOM   3639  CA  LEU A 240       9.708  40.065  34.408  1.00  0.94           C  
ATOM   3640  C   LEU A 240       9.126  39.408  35.668  1.00  0.94           C  
ATOM   3641  O   LEU A 240       9.537  38.308  36.038  1.00  0.94           O  
ATOM   3642  CB  LEU A 240      10.636  41.227  34.814  1.00  0.94           C  
ATOM   3643  CG  LEU A 240      11.463  41.890  33.700  1.00  0.94           C  
ATOM   3644  CD1 LEU A 240      12.326  42.994  34.315  1.00  0.94           C  
ATOM   3645  CD2 LEU A 240      12.360  40.884  32.985  1.00  0.94           C  
ATOM   3646  H   LEU A 240       8.586  41.545  33.337  1.00  0.00           H  
ATOM   3647  HA  LEU A 240      10.291  39.304  33.887  1.00  0.00           H  
ATOM   3648  HB2 LEU A 240      11.331  40.855  35.569  1.00  0.00           H  
ATOM   3649  HB3 LEU A 240      10.031  42.000  35.279  1.00  0.00           H  
ATOM   3650  HG  LEU A 240      10.809  42.343  32.963  1.00  0.00           H  
ATOM   3651 HD11 LEU A 240      12.917  43.479  33.540  1.00  0.00           H  
ATOM   3652 HD12 LEU A 240      11.689  43.749  34.777  1.00  0.00           H  
ATOM   3653 HD13 LEU A 240      12.993  42.585  35.072  1.00  0.00           H  
ATOM   3654 HD21 LEU A 240      11.753  40.232  32.357  1.00  0.00           H  
ATOM   3655 HD22 LEU A 240      13.066  41.416  32.350  1.00  0.00           H  
ATOM   3656 HD23 LEU A 240      12.905  40.280  33.707  1.00  0.00           H  
ATOM   3657  N   TRP A 241       8.058  39.984  36.228  1.00  0.91           N  
ATOM   3658  CA  TRP A 241       7.341  39.378  37.350  1.00  0.91           C  
ATOM   3659  C   TRP A 241       6.595  38.084  36.961  1.00  0.91           C  
ATOM   3660  O   TRP A 241       6.639  37.120  37.722  1.00  0.91           O  
ATOM   3661  CB  TRP A 241       6.433  40.428  38.004  1.00  0.91           C  
ATOM   3662  CG  TRP A 241       5.903  40.052  39.355  1.00  0.91           C  
ATOM   3663  CD1 TRP A 241       6.423  40.451  40.537  1.00  0.91           C  
ATOM   3664  CD2 TRP A 241       4.817  39.138  39.693  1.00  0.91           C  
ATOM   3665  CE2 TRP A 241       4.736  39.031  41.115  1.00  0.91           C  
ATOM   3666  CE3 TRP A 241       3.913  38.363  38.936  1.00  0.91           C  
ATOM   3667  NE1 TRP A 241       5.725  39.874  41.580  1.00  0.91           N  
ATOM   3668  CZ2 TRP A 241       3.819  38.180  41.752  1.00  0.91           C  
ATOM   3669  CZ3 TRP A 241       3.003  37.496  39.564  1.00  0.91           C  
ATOM   3670  CH2 TRP A 241       2.950  37.402  40.966  1.00  0.91           C  
ATOM   3671  H   TRP A 241       7.782  40.904  35.905  1.00  0.00           H  
ATOM   3672  HA  TRP A 241       8.084  39.092  38.094  1.00  0.00           H  
ATOM   3673  HB2 TRP A 241       6.997  41.356  38.112  1.00  0.00           H  
ATOM   3674  HB3 TRP A 241       5.589  40.633  37.347  1.00  0.00           H  
ATOM   3675  HD1 TRP A 241       7.289  41.093  40.644  1.00  0.00           H  
ATOM   3676  HE1 TRP A 241       5.991  40.006  42.556  1.00  0.00           H  
ATOM   3677  HE3 TRP A 241       3.958  38.409  37.858  1.00  0.00           H  
ATOM   3678  HZ2 TRP A 241       3.819  38.092  42.827  1.00  0.00           H  
ATOM   3679  HZ3 TRP A 241       2.356  36.886  38.953  1.00  0.00           H  
ATOM   3680  HH2 TRP A 241       2.261  36.714  41.434  1.00  0.00           H  
ATOM   3681  N   GLU A 242       6.061  37.950  35.736  1.00  0.91           N  
ATOM   3682  CA  GLU A 242       5.595  36.647  35.213  1.00  0.91           C  
ATOM   3683  C   GLU A 242       6.734  35.620  35.088  1.00  0.91           C  
ATOM   3684  O   GLU A 242       6.525  34.452  35.416  1.00  0.91           O  
ATOM   3685  CB  GLU A 242       4.910  36.755  33.835  1.00  0.91           C  
ATOM   3686  CG  GLU A 242       3.508  37.372  33.829  1.00  0.91           C  
ATOM   3687  CD  GLU A 242       2.848  37.147  32.459  1.00  0.91           C  
ATOM   3688  OE1 GLU A 242       2.254  36.061  32.243  1.00  0.91           O  
ATOM   3689  OE2 GLU A 242       2.875  38.082  31.620  1.00  0.91           O1-
ATOM   3690  H   GLU A 242       6.055  38.760  35.124  1.00  0.00           H  
ATOM   3691  HA  GLU A 242       4.871  36.227  35.911  1.00  0.00           H  
ATOM   3692  HB2 GLU A 242       5.538  37.307  33.141  1.00  0.00           H  
ATOM   3693  HB3 GLU A 242       4.817  35.739  33.444  1.00  0.00           H  
ATOM   3694  HG2 GLU A 242       2.907  36.900  34.611  1.00  0.00           H  
ATOM   3695  HG3 GLU A 242       3.571  38.442  34.041  1.00  0.00           H  
ATOM   3696  N   ILE A 243       7.930  36.024  34.644  1.00  0.94           N  
ATOM   3697  CA  ILE A 243       9.076  35.116  34.476  1.00  0.94           C  
ATOM   3698  C   ILE A 243       9.560  34.586  35.832  1.00  0.94           C  
ATOM   3699  O   ILE A 243       9.505  33.381  36.076  1.00  0.94           O  
ATOM   3700  CB  ILE A 243      10.206  35.777  33.645  1.00  0.94           C  
ATOM   3701  CG1 ILE A 243       9.759  35.910  32.170  1.00  0.94           C  
ATOM   3702  CG2 ILE A 243      11.516  34.969  33.716  1.00  0.94           C  
ATOM   3703  CD1 ILE A 243      10.740  36.676  31.271  1.00  0.94           C  
ATOM   3704  H   ILE A 243       8.038  37.000  34.377  1.00  0.00           H  
ATOM   3705  HA  ILE A 243       8.729  34.249  33.922  1.00  0.00           H  
ATOM   3706  HB  ILE A 243      10.404  36.772  34.046  1.00  0.00           H  
ATOM   3707 HG12 ILE A 243       8.802  36.429  32.130  1.00  0.00           H  
ATOM   3708 HG13 ILE A 243       9.609  34.915  31.750  1.00  0.00           H  
ATOM   3709 HG21 ILE A 243      11.857  34.875  34.746  1.00  0.00           H  
ATOM   3710 HG22 ILE A 243      12.310  35.488  33.181  1.00  0.00           H  
ATOM   3711 HG23 ILE A 243      11.375  33.980  33.282  1.00  0.00           H  
ATOM   3712 HD11 ILE A 243      11.672  36.125  31.157  1.00  0.00           H  
ATOM   3713 HD12 ILE A 243      10.947  37.658  31.699  1.00  0.00           H  
ATOM   3714 HD13 ILE A 243      10.301  36.801  30.282  1.00  0.00           H  
ATOM   3715  N   PHE A 244       9.884  35.477  36.770  1.00  0.93           N  
ATOM   3716  CA  PHE A 244      10.426  35.109  38.086  1.00  0.93           C  
ATOM   3717  C   PHE A 244       9.361  34.730  39.130  1.00  0.93           C  
ATOM   3718  O   PHE A 244       9.702  34.403  40.264  1.00  0.93           O  
ATOM   3719  CB  PHE A 244      11.386  36.201  38.566  1.00  0.93           C  
ATOM   3720  CG  PHE A 244      12.640  36.284  37.715  1.00  0.93           C  
ATOM   3721  CD1 PHE A 244      13.715  35.409  37.963  1.00  0.93           C  
ATOM   3722  CD2 PHE A 244      12.714  37.181  36.633  1.00  0.93           C  
ATOM   3723  CE1 PHE A 244      14.863  35.447  37.154  1.00  0.93           C  
ATOM   3724  CE2 PHE A 244      13.841  37.185  35.796  1.00  0.93           C  
ATOM   3725  CZ  PHE A 244      14.919  36.327  36.061  1.00  0.93           C  
ATOM   3726  H   PHE A 244       9.850  36.462  36.523  1.00  0.00           H  
ATOM   3727  HA  PHE A 244      11.025  34.205  37.960  1.00  0.00           H  
ATOM   3728  HB2 PHE A 244      10.871  37.162  38.567  1.00  0.00           H  
ATOM   3729  HB3 PHE A 244      11.684  35.977  39.588  1.00  0.00           H  
ATOM   3730  HD1 PHE A 244      13.661  34.692  38.769  1.00  0.00           H  
ATOM   3731  HD2 PHE A 244      11.899  37.854  36.425  1.00  0.00           H  
ATOM   3732  HE1 PHE A 244      15.695  34.787  37.361  1.00  0.00           H  
ATOM   3733  HE2 PHE A 244      13.884  37.852  34.948  1.00  0.00           H  
ATOM   3734  HZ  PHE A 244      15.793  36.353  35.428  1.00  0.00           H  
ATOM   3735  N   SER A 245       8.090  34.630  38.725  1.00  0.94           N  
ATOM   3736  CA  SER A 245       7.042  33.881  39.439  1.00  0.94           C  
ATOM   3737  C   SER A 245       6.703  32.538  38.775  1.00  0.94           C  
ATOM   3738  O   SER A 245       5.727  31.900  39.169  1.00  0.94           O  
ATOM   3739  CB  SER A 245       5.773  34.724  39.574  1.00  0.94           C  
ATOM   3740  OG  SER A 245       5.202  34.977  38.305  1.00  0.94           O  
ATOM   3741  H   SER A 245       7.876  34.957  37.792  1.00  0.00           H  
ATOM   3742  HA  SER A 245       7.385  33.651  40.448  1.00  0.00           H  
ATOM   3743  HB2 SER A 245       5.064  34.189  40.204  1.00  0.00           H  
ATOM   3744  HB3 SER A 245       6.000  35.674  40.053  1.00  0.00           H  
ATOM   3745  HG  SER A 245       5.675  35.774  37.984  1.00  0.00           H  
ATOM   3746  N   LEU A 246       7.409  32.152  37.704  1.00  0.96           N  
ATOM   3747  CA  LEU A 246       7.119  30.991  36.856  1.00  0.96           C  
ATOM   3748  C   LEU A 246       5.641  30.930  36.407  1.00  0.96           C  
ATOM   3749  O   LEU A 246       4.873  30.036  36.785  1.00  0.96           O  
ATOM   3750  CB  LEU A 246       7.651  29.692  37.498  1.00  0.96           C  
ATOM   3751  CG  LEU A 246       9.181  29.625  37.690  1.00  0.96           C  
ATOM   3752  CD1 LEU A 246       9.555  28.325  38.400  1.00  0.96           C  
ATOM   3753  CD2 LEU A 246       9.946  29.648  36.365  1.00  0.96           C  
ATOM   3754  H   LEU A 246       8.184  32.738  37.410  1.00  0.00           H  
ATOM   3755  HA  LEU A 246       7.687  31.152  35.943  1.00  0.00           H  
ATOM   3756  HB2 LEU A 246       7.359  28.852  36.871  1.00  0.00           H  
ATOM   3757  HB3 LEU A 246       7.172  29.568  38.469  1.00  0.00           H  
ATOM   3758  HG  LEU A 246       9.511  30.465  38.297  1.00  0.00           H  
ATOM   3759 HD11 LEU A 246       8.984  28.219  39.321  1.00  0.00           H  
ATOM   3760 HD12 LEU A 246       9.373  27.470  37.751  1.00  0.00           H  
ATOM   3761 HD13 LEU A 246      10.612  28.354  38.665  1.00  0.00           H  
ATOM   3762 HD21 LEU A 246       9.850  30.624  35.892  1.00  0.00           H  
ATOM   3763 HD22 LEU A 246       9.576  28.867  35.700  1.00  0.00           H  
ATOM   3764 HD23 LEU A 246      11.003  29.471  36.563  1.00  0.00           H  
ATOM   3765  N   GLY A 247       5.180  32.006  35.768  1.00  0.96           N  
ATOM   3766  CA  GLY A 247       3.824  32.151  35.231  1.00  0.96           C  
ATOM   3767  C   GLY A 247       2.726  32.317  36.292  1.00  0.96           C  
ATOM   3768  O   GLY A 247       1.662  31.692  36.196  1.00  0.96           O  
ATOM   3769  H   GLY A 247       5.832  32.773  35.608  1.00  0.00           H  
ATOM   3770  HA2 GLY A 247       3.804  33.037  34.595  1.00  0.00           H  
ATOM   3771  HA3 GLY A 247       3.591  31.291  34.605  1.00  0.00           H  
ATOM   3772  N   ALA A 248       2.982  33.013  37.405  1.00  0.96           N  
ATOM   3773  CA  ALA A 248       1.875  33.446  38.262  1.00  0.96           C  
ATOM   3774  C   ALA A 248       1.050  34.556  37.580  1.00  0.96           C  
ATOM   3775  O   ALA A 248       1.530  35.262  36.698  1.00  0.96           O  
ATOM   3776  CB  ALA A 248       2.380  33.858  39.645  1.00  0.96           C  
ATOM   3777  H   ALA A 248       3.861  33.524  37.471  1.00  0.00           H  
ATOM   3778  HA  ALA A 248       1.214  32.598  38.414  1.00  0.00           H  
ATOM   3779  HB1 ALA A 248       1.540  34.041  40.315  1.00  0.00           H  
ATOM   3780  HB2 ALA A 248       2.960  34.772  39.565  1.00  0.00           H  
ATOM   3781  HB3 ALA A 248       3.011  33.077  40.068  1.00  0.00           H  
ATOM   3782  N   SER A 249      -0.204  34.743  38.007  1.00  0.92           N  
ATOM   3783  CA  SER A 249      -0.942  35.955  37.630  1.00  0.92           C  
ATOM   3784  C   SER A 249      -0.392  37.136  38.441  1.00  0.92           C  
ATOM   3785  O   SER A 249      -0.393  37.022  39.672  1.00  0.92           O  
ATOM   3786  CB  SER A 249      -2.446  35.784  37.873  1.00  0.92           C  
ATOM   3787  OG  SER A 249      -3.177  36.915  37.424  1.00  0.92           O  
ATOM   3788  H   SER A 249      -0.488  34.260  38.843  1.00  0.00           H  
ATOM   3789  HA  SER A 249      -0.796  36.126  36.565  1.00  0.00           H  
ATOM   3790  HB2 SER A 249      -2.794  34.899  37.338  1.00  0.00           H  
ATOM   3791  HB3 SER A 249      -2.626  35.642  38.940  1.00  0.00           H  
ATOM   3792  HG  SER A 249      -3.010  37.005  36.479  1.00  0.00           H  
ATOM   3793  N   PRO A 250      -0.024  38.271  37.810  1.00  0.95           N  
ATOM   3794  CA  PRO A 250       0.374  39.488  38.517  1.00  0.95           C  
ATOM   3795  C   PRO A 250      -0.667  39.918  39.549  1.00  0.95           C  
ATOM   3796  O   PRO A 250      -1.853  39.637  39.386  1.00  0.95           O  
ATOM   3797  CB  PRO A 250       0.576  40.547  37.431  1.00  0.95           C  
ATOM   3798  CG  PRO A 250       0.982  39.722  36.214  1.00  0.95           C  
ATOM   3799  CD  PRO A 250       0.138  38.460  36.373  1.00  0.95           C  
ATOM   3800  HA  PRO A 250       1.322  39.318  39.021  1.00  0.00           H  
ATOM   3801  HB2 PRO A 250       1.342  41.269  37.705  1.00  0.00           H  
ATOM   3802  HB3 PRO A 250      -0.365  41.053  37.224  1.00  0.00           H  
ATOM   3803  HG2 PRO A 250       0.755  40.241  35.283  1.00  0.00           H  
ATOM   3804  HG3 PRO A 250       2.042  39.469  36.270  1.00  0.00           H  
ATOM   3805  HD2 PRO A 250      -0.839  38.613  35.915  1.00  0.00           H  
ATOM   3806  HD3 PRO A 250       0.652  37.619  35.906  1.00  0.00           H  
ATOM   3807  N   TYR A 251      -0.256  40.632  40.594  1.00  0.91           N  
ATOM   3808  CA  TYR A 251      -1.127  41.105  41.678  1.00  0.91           C  
ATOM   3809  C   TYR A 251      -2.021  39.973  42.249  1.00  0.91           C  
ATOM   3810  O   TYR A 251      -3.239  39.964  42.022  1.00  0.91           O  
ATOM   3811  CB  TYR A 251      -1.895  42.356  41.216  1.00  0.91           C  
ATOM   3812  CG  TYR A 251      -1.003  43.481  40.725  1.00  0.91           C  
ATOM   3813  CD1 TYR A 251      -0.411  44.361  41.653  1.00  0.91           C  
ATOM   3814  CD2 TYR A 251      -0.750  43.638  39.348  1.00  0.91           C  
ATOM   3815  CE1 TYR A 251       0.426  45.401  41.203  1.00  0.91           C  
ATOM   3816  CE2 TYR A 251       0.111  44.658  38.900  1.00  0.91           C  
ATOM   3817  CZ  TYR A 251       0.703  45.539  39.827  1.00  0.91           C  
ATOM   3818  OH  TYR A 251       1.565  46.500  39.411  1.00  0.91           O  
ATOM   3819  H   TYR A 251       0.726  40.872  40.636  1.00  0.00           H  
ATOM   3820  HA  TYR A 251      -0.480  41.429  42.493  1.00  0.00           H  
ATOM   3821  HB2 TYR A 251      -2.467  42.740  42.056  1.00  0.00           H  
ATOM   3822  HB3 TYR A 251      -2.599  42.087  40.429  1.00  0.00           H  
ATOM   3823  HD1 TYR A 251      -0.609  44.251  42.709  1.00  0.00           H  
ATOM   3824  HD2 TYR A 251      -1.200  42.970  38.630  1.00  0.00           H  
ATOM   3825  HE1 TYR A 251       0.878  46.091  41.898  1.00  0.00           H  
ATOM   3826  HE2 TYR A 251       0.326  44.766  37.848  1.00  0.00           H  
ATOM   3827  HH  TYR A 251       1.670  46.511  38.456  1.00  0.00           H  
ATOM   3828  N   PRO A 252      -1.418  38.908  42.822  1.00  0.92           N  
ATOM   3829  CA  PRO A 252      -2.146  37.743  43.329  1.00  0.92           C  
ATOM   3830  C   PRO A 252      -3.148  38.128  44.428  1.00  0.92           C  
ATOM   3831  O   PRO A 252      -2.829  38.890  45.336  1.00  0.92           O  
ATOM   3832  CB  PRO A 252      -1.072  36.774  43.844  1.00  0.92           C  
ATOM   3833  CG  PRO A 252       0.124  37.675  44.146  1.00  0.92           C  
ATOM   3834  CD  PRO A 252       0.011  38.745  43.065  1.00  0.92           C  
ATOM   3835  HA  PRO A 252      -2.682  37.270  42.507  1.00  0.00           H  
ATOM   3836  HB2 PRO A 252      -1.395  36.230  44.733  1.00  0.00           H  
ATOM   3837  HB3 PRO A 252      -0.803  36.075  43.050  1.00  0.00           H  
ATOM   3838  HG2 PRO A 252       1.069  37.134  44.082  1.00  0.00           H  
ATOM   3839  HG3 PRO A 252       0.006  38.133  45.129  1.00  0.00           H  
ATOM   3840  HD2 PRO A 252       0.493  38.393  42.151  1.00  0.00           H  
ATOM   3841  HD3 PRO A 252       0.480  39.668  43.406  1.00  0.00           H  
ATOM   3842  N   GLY A 253      -4.391  37.651  44.311  1.00  0.89           N  
ATOM   3843  CA  GLY A 253      -5.494  37.932  45.249  1.00  0.89           C  
ATOM   3844  C   GLY A 253      -6.086  39.351  45.198  1.00  0.89           C  
ATOM   3845  O   GLY A 253      -7.233  39.539  45.593  1.00  0.89           O  
ATOM   3846  H   GLY A 253      -4.593  37.061  43.522  1.00  0.00           H  
ATOM   3847  HA2 GLY A 253      -5.132  37.772  46.265  1.00  0.00           H  
ATOM   3848  HA3 GLY A 253      -6.305  37.228  45.066  1.00  0.00           H  
ATOM   3849  N   VAL A 254      -5.373  40.319  44.617  1.00  0.90           N  
ATOM   3850  CA  VAL A 254      -5.797  41.723  44.499  1.00  0.90           C  
ATOM   3851  C   VAL A 254      -6.968  41.861  43.512  1.00  0.90           C  
ATOM   3852  O   VAL A 254      -6.887  41.376  42.377  1.00  0.90           O  
ATOM   3853  CB  VAL A 254      -4.599  42.603  44.078  1.00  0.90           C  
ATOM   3854  CG1 VAL A 254      -4.916  44.098  44.078  1.00  0.90           C  
ATOM   3855  CG2 VAL A 254      -3.380  42.419  44.996  1.00  0.90           C  
ATOM   3856  H   VAL A 254      -4.440  40.088  44.307  1.00  0.00           H  
ATOM   3857  HA  VAL A 254      -6.135  42.061  45.479  1.00  0.00           H  
ATOM   3858  HB  VAL A 254      -4.315  42.319  43.069  1.00  0.00           H  
ATOM   3859 HG11 VAL A 254      -5.560  44.324  43.237  1.00  0.00           H  
ATOM   3860 HG12 VAL A 254      -4.007  44.684  43.942  1.00  0.00           H  
ATOM   3861 HG13 VAL A 254      -5.404  44.395  45.007  1.00  0.00           H  
ATOM   3862 HG21 VAL A 254      -3.001  41.403  44.927  1.00  0.00           H  
ATOM   3863 HG22 VAL A 254      -3.656  42.632  46.029  1.00  0.00           H  
ATOM   3864 HG23 VAL A 254      -2.577  43.090  44.691  1.00  0.00           H  
ATOM   3865  N   LYS A 255      -8.056  42.518  43.942  1.00  0.83           N  
ATOM   3866  CA  LYS A 255      -9.120  43.001  43.045  1.00  0.83           C  
ATOM   3867  C   LYS A 255      -8.658  44.256  42.299  1.00  0.83           C  
ATOM   3868  O   LYS A 255      -7.787  44.966  42.784  1.00  0.83           O  
ATOM   3869  CB  LYS A 255     -10.421  43.284  43.809  1.00  0.83           C  
ATOM   3870  CG  LYS A 255     -11.102  41.999  44.296  1.00  0.83           C  
ATOM   3871  CD  LYS A 255     -12.515  42.301  44.812  1.00  0.83           C  
ATOM   3872  CE  LYS A 255     -13.253  40.992  45.110  1.00  0.83           C  
ATOM   3873  NZ  LYS A 255     -14.665  41.243  45.492  1.00  0.83           N1+
ATOM   3874  H   LYS A 255      -8.008  42.944  44.855  1.00  0.00           H  
ATOM   3875  HA  LYS A 255      -9.317  42.239  42.292  1.00  0.00           H  
ATOM   3876  HB2 LYS A 255     -11.106  43.789  43.127  1.00  0.00           H  
ATOM   3877  HB3 LYS A 255     -10.225  43.952  44.651  1.00  0.00           H  
ATOM   3878  HG2 LYS A 255     -11.173  41.301  43.461  1.00  0.00           H  
ATOM   3879  HG3 LYS A 255     -10.508  41.543  45.091  1.00  0.00           H  
ATOM   3880  HD2 LYS A 255     -13.061  42.859  44.048  1.00  0.00           H  
ATOM   3881  HD3 LYS A 255     -12.448  42.912  45.715  1.00  0.00           H  
ATOM   3882  HE2 LYS A 255     -12.724  40.466  45.911  1.00  0.00           H  
ATOM   3883  HE3 LYS A 255     -13.214  40.366  44.213  1.00  0.00           H  
ATOM   3884  HZ1 LYS A 255     -15.152  40.371  45.657  1.00  0.00           H  
ATOM   3885  HZ2 LYS A 255     -14.707  41.804  46.334  1.00  0.00           H  
ATOM   3886  HZ3 LYS A 255     -15.143  41.748  44.756  1.00  0.00           H  
ATOM   3887  N   ILE A 256      -9.032  44.335  41.024  1.00  0.86           N  
ATOM   3888  CA  ILE A 256      -8.522  45.327  40.074  1.00  0.86           C  
ATOM   3889  C   ILE A 256      -9.679  46.256  39.709  1.00  0.86           C  
ATOM   3890  O   ILE A 256     -10.642  45.827  39.076  1.00  0.86           O  
ATOM   3891  CB  ILE A 256      -7.888  44.626  38.855  1.00  0.86           C  
ATOM   3892  CG1 ILE A 256      -6.785  43.608  39.231  1.00  0.86           C  
ATOM   3893  CG2 ILE A 256      -7.337  45.650  37.853  1.00  0.86           C  
ATOM   3894  CD1 ILE A 256      -5.578  44.169  39.998  1.00  0.86           C  
ATOM   3895  H   ILE A 256      -9.809  43.773  40.724  1.00  0.00           H  
ATOM   3896  HA  ILE A 256      -7.749  45.933  40.548  1.00  0.00           H  
ATOM   3897  HB  ILE A 256      -8.679  44.070  38.350  1.00  0.00           H  
ATOM   3898 HG12 ILE A 256      -7.226  42.808  39.825  1.00  0.00           H  
ATOM   3899 HG13 ILE A 256      -6.418  43.159  38.311  1.00  0.00           H  
ATOM   3900 HG21 ILE A 256      -6.950  45.144  36.970  1.00  0.00           H  
ATOM   3901 HG22 ILE A 256      -8.128  46.334  37.550  1.00  0.00           H  
ATOM   3902 HG23 ILE A 256      -6.541  46.238  38.305  1.00  0.00           H  
ATOM   3903 HD11 ILE A 256      -4.914  43.356  40.287  1.00  0.00           H  
ATOM   3904 HD12 ILE A 256      -5.021  44.866  39.373  1.00  0.00           H  
ATOM   3905 HD13 ILE A 256      -5.903  44.677  40.903  1.00  0.00           H  
ATOM   3906  N   ASP A 257      -9.656  47.426  40.331  1.00  0.86           N  
ATOM   3907  CA  ASP A 257     -10.750  48.381  40.508  1.00  0.86           C  
ATOM   3908  C   ASP A 257     -10.144  49.766  40.823  1.00  0.86           C  
ATOM   3909  O   ASP A 257      -8.922  49.921  40.838  1.00  0.86           O  
ATOM   3910  CB  ASP A 257     -11.659  47.873  41.648  1.00  0.86           C  
ATOM   3911  CG  ASP A 257     -10.897  47.437  42.910  1.00  0.86           C  
ATOM   3912  OD1 ASP A 257      -9.993  48.190  43.346  1.00  0.86           O  
ATOM   3913  OD2 ASP A 257     -11.190  46.317  43.395  1.00  0.86           O1-
ATOM   3914  H   ASP A 257      -8.845  47.647  40.891  1.00  0.00           H  
ATOM   3915  HA  ASP A 257     -11.332  48.462  39.591  1.00  0.00           H  
ATOM   3916  HB2 ASP A 257     -12.228  47.021  41.271  1.00  0.00           H  
ATOM   3917  HB3 ASP A 257     -12.382  48.645  41.914  1.00  0.00           H  
ATOM   3918  N   GLU A 258     -10.966  50.788  41.071  1.00  0.82           N  
ATOM   3919  CA  GLU A 258     -10.468  52.153  41.311  1.00  0.82           C  
ATOM   3920  C   GLU A 258      -9.560  52.290  42.546  1.00  0.82           C  
ATOM   3921  O   GLU A 258      -8.629  53.091  42.520  1.00  0.82           O  
ATOM   3922  CB  GLU A 258     -11.646  53.137  41.425  1.00  0.82           C  
ATOM   3923  CG  GLU A 258     -12.383  53.380  40.098  1.00  0.82           C  
ATOM   3924  CD  GLU A 258     -11.483  53.895  38.960  1.00  0.82           C  
ATOM   3925  OE1 GLU A 258     -10.404  54.462  39.258  1.00  0.82           O  
ATOM   3926  OE2 GLU A 258     -11.817  53.574  37.799  1.00  0.82           O1-
ATOM   3927  H   GLU A 258     -11.961  50.653  41.002  1.00  0.00           H  
ATOM   3928  HA  GLU A 258      -9.851  52.447  40.462  1.00  0.00           H  
ATOM   3929  HB2 GLU A 258     -11.275  54.096  41.791  1.00  0.00           H  
ATOM   3930  HB3 GLU A 258     -12.358  52.757  42.158  1.00  0.00           H  
ATOM   3931  HG2 GLU A 258     -13.181  54.104  40.276  1.00  0.00           H  
ATOM   3932  HG3 GLU A 258     -12.855  52.444  39.790  1.00  0.00           H  
ATOM   3933  N   GLU A 259      -9.702  51.445  43.576  1.00  0.86           N  
ATOM   3934  CA  GLU A 259      -8.766  51.457  44.710  1.00  0.86           C  
ATOM   3935  C   GLU A 259      -7.413  50.832  44.344  1.00  0.86           C  
ATOM   3936  O   GLU A 259      -6.370  51.375  44.713  1.00  0.86           O  
ATOM   3937  CB  GLU A 259      -9.408  50.785  45.937  1.00  0.86           C  
ATOM   3938  CG  GLU A 259      -8.491  50.612  47.163  1.00  0.86           C  
ATOM   3939  CD  GLU A 259      -7.855  51.896  47.712  1.00  0.86           C  
ATOM   3940  OE1 GLU A 259      -8.182  53.021  47.282  1.00  0.86           O  
ATOM   3941  OE2 GLU A 259      -6.951  51.782  48.569  1.00  0.86           O1-
ATOM   3942  H   GLU A 259     -10.341  50.667  43.483  1.00  0.00           H  
ATOM   3943  HA  GLU A 259      -8.566  52.498  44.967  1.00  0.00           H  
ATOM   3944  HB2 GLU A 259      -9.757  49.793  45.649  1.00  0.00           H  
ATOM   3945  HB3 GLU A 259     -10.281  51.368  46.235  1.00  0.00           H  
ATOM   3946  HG2 GLU A 259      -7.694  49.909  46.910  1.00  0.00           H  
ATOM   3947  HG3 GLU A 259      -9.077  50.155  47.962  1.00  0.00           H  
ATOM   3948  N   PHE A 260      -7.390  49.798  43.495  1.00  0.90           N  
ATOM   3949  CA  PHE A 260      -6.148  49.344  42.863  1.00  0.90           C  
ATOM   3950  C   PHE A 260      -5.509  50.434  41.988  1.00  0.90           C  
ATOM   3951  O   PHE A 260      -4.334  50.751  42.182  1.00  0.90           O  
ATOM   3952  CB  PHE A 260      -6.391  48.061  42.060  1.00  0.90           C  
ATOM   3953  CG  PHE A 260      -5.220  47.669  41.181  1.00  0.90           C  
ATOM   3954  CD1 PHE A 260      -4.106  47.032  41.751  1.00  0.90           C  
ATOM   3955  CD2 PHE A 260      -5.202  48.018  39.816  1.00  0.90           C  
ATOM   3956  CE1 PHE A 260      -2.984  46.737  40.959  1.00  0.90           C  
ATOM   3957  CE2 PHE A 260      -4.082  47.713  39.021  1.00  0.90           C  
ATOM   3958  CZ  PHE A 260      -2.971  47.070  39.594  1.00  0.90           C  
ATOM   3959  H   PHE A 260      -8.279  49.399  43.191  1.00  0.00           H  
ATOM   3960  HA  PHE A 260      -5.428  49.117  43.647  1.00  0.00           H  
ATOM   3961  HB2 PHE A 260      -7.260  48.191  41.425  1.00  0.00           H  
ATOM   3962  HB3 PHE A 260      -6.609  47.252  42.756  1.00  0.00           H  
ATOM   3963  HD1 PHE A 260      -4.104  46.801  42.804  1.00  0.00           H  
ATOM   3964  HD2 PHE A 260      -6.041  48.546  39.380  1.00  0.00           H  
ATOM   3965  HE1 PHE A 260      -2.120  46.281  41.408  1.00  0.00           H  
ATOM   3966  HE2 PHE A 260      -4.064  47.998  37.977  1.00  0.00           H  
ATOM   3967  HZ  PHE A 260      -2.098  46.859  38.992  1.00  0.00           H  
ATOM   3968  N   CYS A 261      -6.277  51.050  41.084  1.00  0.92           N  
ATOM   3969  CA  CYS A 261      -5.778  52.067  40.157  1.00  0.92           C  
ATOM   3970  C   CYS A 261      -5.240  53.302  40.895  1.00  0.92           C  
ATOM   3971  O   CYS A 261      -4.107  53.719  40.635  1.00  0.92           O  
ATOM   3972  CB  CYS A 261      -6.896  52.445  39.173  1.00  0.92           C  
ATOM   3973  SG  CYS A 261      -7.355  51.015  38.150  1.00  0.92           S  
ATOM   3974  H   CYS A 261      -7.244  50.749  40.985  1.00  0.00           H  
ATOM   3975  HA  CYS A 261      -4.947  51.647  39.588  1.00  0.00           H  
ATOM   3976  HB2 CYS A 261      -6.562  53.251  38.520  1.00  0.00           H  
ATOM   3977  HB3 CYS A 261      -7.772  52.800  39.723  1.00  0.00           H  
ATOM   3978  HG  CYS A 261      -8.457  51.583  37.633  1.00  0.00           H  
ATOM   3979  N   ARG A 262      -5.952  53.771  41.931  1.00  0.83           N  
ATOM   3980  CA  ARG A 262      -5.507  54.849  42.825  1.00  0.83           C  
ATOM   3981  C   ARG A 262      -4.193  54.480  43.500  1.00  0.83           C  
ATOM   3982  O   ARG A 262      -3.176  55.093  43.190  1.00  0.83           O  
ATOM   3983  CB  ARG A 262      -6.604  55.163  43.859  1.00  0.83           C  
ATOM   3984  CG  ARG A 262      -6.268  56.404  44.707  1.00  0.83           C  
ATOM   3985  CD  ARG A 262      -7.202  56.547  45.917  1.00  0.83           C  
ATOM   3986  NE  ARG A 262      -7.006  55.471  46.916  1.00  0.83           N  
ATOM   3987  CZ  ARG A 262      -6.177  55.432  47.942  1.00  0.83           C  
ATOM   3988  NH1 ARG A 262      -5.337  56.373  48.232  1.00  0.83           N1+
ATOM   3989  NH2 ARG A 262      -6.115  54.387  48.709  1.00  0.83           N  
ATOM   3990  H   ARG A 262      -6.874  53.368  42.094  1.00  0.00           H  
ATOM   3991  HA  ARG A 262      -5.318  55.743  42.231  1.00  0.00           H  
ATOM   3992  HB2 ARG A 262      -6.742  54.296  44.507  1.00  0.00           H  
ATOM   3993  HB3 ARG A 262      -7.545  55.348  43.339  1.00  0.00           H  
ATOM   3994  HG2 ARG A 262      -5.243  56.357  45.068  1.00  0.00           H  
ATOM   3995  HG3 ARG A 262      -6.364  57.290  44.075  1.00  0.00           H  
ATOM   3996  HD2 ARG A 262      -7.039  57.525  46.374  1.00  0.00           H  
ATOM   3997  HD3 ARG A 262      -8.233  56.515  45.560  1.00  0.00           H  
ATOM   3998  HE  ARG A 262      -7.611  54.648  46.842  1.00  0.00           H  
ATOM   3999 HH11 ARG A 262      -5.171  57.128  47.555  1.00  0.00           H  
ATOM   4000 HH12 ARG A 262      -4.660  56.240  48.949  1.00  0.00           H  
ATOM   4001 HH21 ARG A 262      -6.713  53.572  48.495  1.00  0.00           H  
ATOM   4002 HH22 ARG A 262      -5.492  54.355  49.483  1.00  0.00           H  
ATOM   4003  N   ARG A 263      -4.148  53.352  44.223  1.00  0.83           N  
ATOM   4004  CA  ARG A 263      -2.941  52.861  44.918  1.00  0.83           C  
ATOM   4005  C   ARG A 263      -1.724  52.711  44.006  1.00  0.83           C  
ATOM   4006  O   ARG A 263      -0.601  52.851  44.487  1.00  0.83           O  
ATOM   4007  CB  ARG A 263      -3.246  51.513  45.574  1.00  0.83           C  
ATOM   4008  CG  ARG A 263      -4.096  51.649  46.845  1.00  0.83           C  
ATOM   4009  CD  ARG A 263      -4.424  50.253  47.377  1.00  0.83           C  
ATOM   4010  NE  ARG A 263      -3.216  49.580  47.892  1.00  0.83           N  
ATOM   4011  CZ  ARG A 263      -3.164  48.353  48.360  1.00  0.83           C  
ATOM   4012  NH1 ARG A 263      -4.187  47.550  48.293  1.00  0.83           N1+
ATOM   4013  NH2 ARG A 263      -2.066  47.917  48.910  1.00  0.83           N  
ATOM   4014  H   ARG A 263      -5.015  52.827  44.322  1.00  0.00           H  
ATOM   4015  HA  ARG A 263      -2.656  53.576  45.689  1.00  0.00           H  
ATOM   4016  HB2 ARG A 263      -2.306  51.036  45.842  1.00  0.00           H  
ATOM   4017  HB3 ARG A 263      -3.750  50.866  44.854  1.00  0.00           H  
ATOM   4018  HG2 ARG A 263      -3.550  52.213  47.603  1.00  0.00           H  
ATOM   4019  HG3 ARG A 263      -5.021  52.181  46.628  1.00  0.00           H  
ATOM   4020  HD2 ARG A 263      -4.882  49.671  46.573  1.00  0.00           H  
ATOM   4021  HD3 ARG A 263      -5.144  50.342  48.190  1.00  0.00           H  
ATOM   4022  HE  ARG A 263      -2.379  50.142  47.936  1.00  0.00           H  
ATOM   4023 HH11 ARG A 263      -4.157  46.623  48.664  1.00  0.00           H  
ATOM   4024 HH12 ARG A 263      -5.035  47.922  47.891  1.00  0.00           H  
ATOM   4025 HH21 ARG A 263      -2.034  47.007  49.320  1.00  0.00           H  
ATOM   4026 HH22 ARG A 263      -1.288  48.552  48.989  1.00  0.00           H  
ATOM   4027  N   LEU A 264      -1.928  52.399  42.728  1.00  0.91           N  
ATOM   4028  CA  LEU A 264      -0.866  52.268  41.733  1.00  0.91           C  
ATOM   4029  C   LEU A 264      -0.230  53.623  41.353  1.00  0.91           C  
ATOM   4030  O   LEU A 264       1.000  53.697  41.261  1.00  0.91           O  
ATOM   4031  CB  LEU A 264      -1.457  51.541  40.512  1.00  0.91           C  
ATOM   4032  CG  LEU A 264      -0.414  50.821  39.645  1.00  0.91           C  
ATOM   4033  CD1 LEU A 264       0.074  49.543  40.334  1.00  0.91           C  
ATOM   4034  CD2 LEU A 264      -1.057  50.445  38.312  1.00  0.91           C  
ATOM   4035  H   LEU A 264      -2.883  52.219  42.434  1.00  0.00           H  
ATOM   4036  HA  LEU A 264      -0.079  51.654  42.172  1.00  0.00           H  
ATOM   4037  HB2 LEU A 264      -1.995  52.269  39.904  1.00  0.00           H  
ATOM   4038  HB3 LEU A 264      -2.179  50.793  40.842  1.00  0.00           H  
ATOM   4039  HG  LEU A 264       0.432  51.480  39.458  1.00  0.00           H  
ATOM   4040 HD11 LEU A 264       0.794  49.031  39.703  1.00  0.00           H  
ATOM   4041 HD12 LEU A 264       0.561  49.783  41.276  1.00  0.00           H  
ATOM   4042 HD13 LEU A 264      -0.766  48.876  40.526  1.00  0.00           H  
ATOM   4043 HD21 LEU A 264      -0.349  49.915  37.677  1.00  0.00           H  
ATOM   4044 HD22 LEU A 264      -1.929  49.813  38.480  1.00  0.00           H  
ATOM   4045 HD23 LEU A 264      -1.366  51.352  37.795  1.00  0.00           H  
ATOM   4046  N   LYS A 265      -1.020  54.709  41.289  1.00  0.86           N  
ATOM   4047  CA  LYS A 265      -0.505  56.096  41.224  1.00  0.86           C  
ATOM   4048  C   LYS A 265       0.115  56.554  42.551  1.00  0.86           C  
ATOM   4049  O   LYS A 265       1.244  57.029  42.522  1.00  0.86           O  
ATOM   4050  CB  LYS A 265      -1.590  57.088  40.747  1.00  0.86           C  
ATOM   4051  CG  LYS A 265      -1.880  56.919  39.246  1.00  0.86           C  
ATOM   4052  CD  LYS A 265      -2.811  57.973  38.617  1.00  0.86           C  
ATOM   4053  CE  LYS A 265      -2.141  59.334  38.374  1.00  0.86           C  
ATOM   4054  NZ  LYS A 265      -2.918  60.160  37.405  1.00  0.86           N1+
ATOM   4055  H   LYS A 265      -2.015  54.578  41.457  1.00  0.00           H  
ATOM   4056  HA  LYS A 265       0.316  56.126  40.506  1.00  0.00           H  
ATOM   4057  HB2 LYS A 265      -2.507  56.947  41.322  1.00  0.00           H  
ATOM   4058  HB3 LYS A 265      -1.230  58.104  40.918  1.00  0.00           H  
ATOM   4059  HG2 LYS A 265      -0.935  56.943  38.704  1.00  0.00           H  
ATOM   4060  HG3 LYS A 265      -2.332  55.938  39.097  1.00  0.00           H  
ATOM   4061  HD2 LYS A 265      -3.705  58.092  39.233  1.00  0.00           H  
ATOM   4062  HD3 LYS A 265      -3.112  57.586  37.646  1.00  0.00           H  
ATOM   4063  HE2 LYS A 265      -2.035  59.853  39.332  1.00  0.00           H  
ATOM   4064  HE3 LYS A 265      -1.138  59.160  37.974  1.00  0.00           H  
ATOM   4065  HZ1 LYS A 265      -2.467  61.051  37.244  1.00  0.00           H  
ATOM   4066  HZ2 LYS A 265      -2.994  59.700  36.501  1.00  0.00           H  
ATOM   4067  HZ3 LYS A 265      -3.857  60.328  37.743  1.00  0.00           H  
ATOM   4068  N   GLU A 266      -0.435  56.116  43.687  1.00  0.85           N  
ATOM   4069  CA  GLU A 266       0.107  56.353  45.047  1.00  0.85           C  
ATOM   4070  C   GLU A 266       1.403  55.546  45.358  1.00  0.85           C  
ATOM   4071  O   GLU A 266       1.779  55.375  46.516  1.00  0.85           O  
ATOM   4072  CB  GLU A 266      -0.939  56.050  46.139  1.00  0.85           C  
ATOM   4073  CG  GLU A 266      -2.368  56.561  45.902  1.00  0.85           C  
ATOM   4074  CD  GLU A 266      -2.666  57.942  46.467  1.00  0.85           C  
ATOM   4075  OE1 GLU A 266      -1.787  58.813  46.294  1.00  0.85           O  
ATOM   4076  OE2 GLU A 266      -3.872  58.143  46.780  1.00  0.85           O1-
ATOM   4077  H   GLU A 266      -1.370  55.734  43.617  1.00  0.00           H  
ATOM   4078  HA  GLU A 266       0.366  57.411  45.127  1.00  0.00           H  
ATOM   4079  HB2 GLU A 266      -0.985  54.969  46.262  1.00  0.00           H  
ATOM   4080  HB3 GLU A 266      -0.586  56.453  47.087  1.00  0.00           H  
ATOM   4081  HG2 GLU A 266      -3.059  55.829  46.321  1.00  0.00           H  
ATOM   4082  HG3 GLU A 266      -2.586  56.635  44.852  1.00  0.00           H  
ATOM   4083  N   GLY A 267       2.011  54.888  44.358  1.00  0.94           N  
ATOM   4084  CA  GLY A 267       3.302  54.202  44.508  1.00  0.94           C  
ATOM   4085  C   GLY A 267       3.253  52.768  45.055  1.00  0.94           C  
ATOM   4086  O   GLY A 267       4.304  52.146  45.192  1.00  0.94           O  
ATOM   4087  H   GLY A 267       1.669  55.081  43.426  1.00  0.00           H  
ATOM   4088  HA2 GLY A 267       3.785  54.173  43.536  1.00  0.00           H  
ATOM   4089  HA3 GLY A 267       3.936  54.788  45.174  1.00  0.00           H  
ATOM   4090  N   THR A 268       2.077  52.151  45.235  1.00  0.91           N  
ATOM   4091  CA  THR A 268       1.992  50.706  45.546  1.00  0.91           C  
ATOM   4092  C   THR A 268       2.544  49.871  44.381  1.00  0.91           C  
ATOM   4093  O   THR A 268       2.201  50.121  43.225  1.00  0.91           O  
ATOM   4094  CB  THR A 268       0.555  50.260  45.875  1.00  0.91           C  
ATOM   4095  CG2 THR A 268       0.442  48.777  46.234  1.00  0.91           C  
ATOM   4096  OG1 THR A 268       0.059  50.949  47.003  1.00  0.91           O  
ATOM   4097  H   THR A 268       1.231  52.666  45.003  1.00  0.00           H  
ATOM   4098  HA  THR A 268       2.612  50.517  46.422  1.00  0.00           H  
ATOM   4099  HB  THR A 268      -0.088  50.455  45.018  1.00  0.00           H  
ATOM   4100  HG1 THR A 268       0.150  51.892  46.802  1.00  0.00           H  
ATOM   4101 HG21 THR A 268      -0.582  48.555  46.530  1.00  0.00           H  
ATOM   4102 HG22 THR A 268       0.683  48.159  45.369  1.00  0.00           H  
ATOM   4103 HG23 THR A 268       1.121  48.539  47.053  1.00  0.00           H  
ATOM   4104  N   ARG A 269       3.309  48.811  44.673  1.00  0.86           N  
ATOM   4105  CA  ARG A 269       3.879  47.862  43.693  1.00  0.86           C  
ATOM   4106  C   ARG A 269       3.668  46.407  44.125  1.00  0.86           C  
ATOM   4107  O   ARG A 269       3.248  46.144  45.254  1.00  0.86           O  
ATOM   4108  CB  ARG A 269       5.381  48.167  43.484  1.00  0.86           C  
ATOM   4109  CG  ARG A 269       5.693  49.575  42.946  1.00  0.86           C  
ATOM   4110  CD  ARG A 269       5.076  49.829  41.565  1.00  0.86           C  
ATOM   4111  NE  ARG A 269       5.331  51.202  41.097  1.00  0.86           N  
ATOM   4112  CZ  ARG A 269       4.506  52.231  41.118  1.00  0.86           C  
ATOM   4113  NH1 ARG A 269       3.326  52.186  41.669  1.00  0.86           N1+
ATOM   4114  NH2 ARG A 269       4.840  53.320  40.494  1.00  0.86           N  
ATOM   4115  H   ARG A 269       3.537  48.652  45.644  1.00  0.00           H  
ATOM   4116  HA  ARG A 269       3.360  47.968  42.739  1.00  0.00           H  
ATOM   4117  HB2 ARG A 269       5.802  47.440  42.787  1.00  0.00           H  
ATOM   4118  HB3 ARG A 269       5.901  48.042  44.436  1.00  0.00           H  
ATOM   4119  HG2 ARG A 269       5.334  50.324  43.649  1.00  0.00           H  
ATOM   4120  HG3 ARG A 269       6.776  49.684  42.868  1.00  0.00           H  
ATOM   4121  HD2 ARG A 269       5.514  49.122  40.860  1.00  0.00           H  
ATOM   4122  HD3 ARG A 269       4.005  49.643  41.585  1.00  0.00           H  
ATOM   4123  HE  ARG A 269       6.183  51.356  40.563  1.00  0.00           H  
ATOM   4124 HH11 ARG A 269       3.036  51.345  42.152  1.00  0.00           H  
ATOM   4125 HH12 ARG A 269       2.648  52.927  41.524  1.00  0.00           H  
ATOM   4126 HH21 ARG A 269       5.703  53.296  39.954  1.00  0.00           H  
ATOM   4127 HH22 ARG A 269       4.225  54.109  40.471  1.00  0.00           H  
ATOM   4128  N   MET A 270       3.941  45.452  43.233  1.00  0.90           N  
ATOM   4129  CA  MET A 270       4.052  44.040  43.624  1.00  0.90           C  
ATOM   4130  C   MET A 270       5.282  43.807  44.510  1.00  0.90           C  
ATOM   4131  O   MET A 270       6.318  44.444  44.324  1.00  0.90           O  
ATOM   4132  CB  MET A 270       4.107  43.115  42.398  1.00  0.90           C  
ATOM   4133  CG  MET A 270       2.774  43.111  41.651  1.00  0.90           C  
ATOM   4134  SD  MET A 270       2.611  41.835  40.382  1.00  0.90           S  
ATOM   4135  CE  MET A 270       3.531  42.603  39.031  1.00  0.90           C  
ATOM   4136  H   MET A 270       4.346  45.730  42.350  1.00  0.00           H  
ATOM   4137  HA  MET A 270       3.171  43.774  44.209  1.00  0.00           H  
ATOM   4138  HB2 MET A 270       4.907  43.427  41.729  1.00  0.00           H  
ATOM   4139  HB3 MET A 270       4.311  42.098  42.733  1.00  0.00           H  
ATOM   4140  HG2 MET A 270       2.635  44.085  41.186  1.00  0.00           H  
ATOM   4141  HG3 MET A 270       1.976  42.953  42.377  1.00  0.00           H  
ATOM   4142  HE1 MET A 270       3.593  41.914  38.189  1.00  0.00           H  
ATOM   4143  HE2 MET A 270       4.536  42.827  39.373  1.00  0.00           H  
ATOM   4144  HE3 MET A 270       3.036  43.523  38.717  1.00  0.00           H  
ATOM   4145  N   ARG A 271       5.189  42.828  45.419  1.00  0.84           N  
ATOM   4146  CA  ARG A 271       6.358  42.256  46.107  1.00  0.84           C  
ATOM   4147  C   ARG A 271       7.189  41.397  45.143  1.00  0.84           C  
ATOM   4148  O   ARG A 271       6.661  40.929  44.131  1.00  0.84           O  
ATOM   4149  CB  ARG A 271       5.929  41.436  47.338  1.00  0.84           C  
ATOM   4150  CG  ARG A 271       5.142  42.262  48.369  1.00  0.84           C  
ATOM   4151  CD  ARG A 271       5.066  41.512  49.709  1.00  0.84           C  
ATOM   4152  NE  ARG A 271       4.171  42.167  50.687  1.00  0.84           N  
ATOM   4153  CZ  ARG A 271       4.413  43.258  51.396  1.00  0.84           C  
ATOM   4154  NH1 ARG A 271       5.493  43.972  51.243  1.00  0.84           N1+
ATOM   4155  NH2 ARG A 271       3.552  43.661  52.289  1.00  0.84           N  
ATOM   4156  H   ARG A 271       4.339  42.287  45.424  1.00  0.00           H  
ATOM   4157  HA  ARG A 271       7.006  43.069  46.439  1.00  0.00           H  
ATOM   4158  HB2 ARG A 271       6.829  41.047  47.819  1.00  0.00           H  
ATOM   4159  HB3 ARG A 271       5.325  40.585  47.018  1.00  0.00           H  
ATOM   4160  HG2 ARG A 271       4.133  42.441  47.994  1.00  0.00           H  
ATOM   4161  HG3 ARG A 271       5.638  43.221  48.520  1.00  0.00           H  
ATOM   4162  HD2 ARG A 271       4.693  40.502  49.519  1.00  0.00           H  
ATOM   4163  HD3 ARG A 271       6.070  41.417  50.128  1.00  0.00           H  
ATOM   4164  HE  ARG A 271       3.318  41.677  50.895  1.00  0.00           H  
ATOM   4165 HH11 ARG A 271       5.660  44.793  51.796  1.00  0.00           H  
ATOM   4166 HH12 ARG A 271       6.185  43.673  50.578  1.00  0.00           H  
ATOM   4167 HH21 ARG A 271       3.759  44.467  52.851  1.00  0.00           H  
ATOM   4168 HH22 ARG A 271       2.736  43.112  52.490  1.00  0.00           H  
ATOM   4169  N   ALA A 272       8.426  41.104  45.539  1.00  0.94           N  
ATOM   4170  CA  ALA A 272       9.308  40.147  44.875  1.00  0.94           C  
ATOM   4171  C   ALA A 272       8.617  38.779  44.671  1.00  0.94           C  
ATOM   4172  O   ALA A 272       7.970  38.302  45.610  1.00  0.94           O  
ATOM   4173  CB  ALA A 272      10.565  40.002  45.741  1.00  0.94           C  
ATOM   4174  H   ALA A 272       8.784  41.544  46.369  1.00  0.00           H  
ATOM   4175  HA  ALA A 272       9.605  40.560  43.914  1.00  0.00           H  
ATOM   4176  HB1 ALA A 272      11.235  39.267  45.299  1.00  0.00           H  
ATOM   4177  HB2 ALA A 272      10.294  39.662  46.741  1.00  0.00           H  
ATOM   4178  HB3 ALA A 272      11.086  40.957  45.809  1.00  0.00           H  
ATOM   4179  N   PRO A 273       8.639  38.204  43.453  1.00  0.95           N  
ATOM   4180  CA  PRO A 273       8.072  36.887  43.190  1.00  0.95           C  
ATOM   4181  C   PRO A 273       9.011  35.746  43.609  1.00  0.95           C  
ATOM   4182  O   PRO A 273      10.223  35.922  43.728  1.00  0.95           O  
ATOM   4183  CB  PRO A 273       7.790  36.872  41.693  1.00  0.95           C  
ATOM   4184  CG  PRO A 273       8.879  37.764  41.109  1.00  0.95           C  
ATOM   4185  CD  PRO A 273       9.142  38.788  42.214  1.00  0.95           C  
ATOM   4186  HA  PRO A 273       7.131  36.766  43.729  1.00  0.00           H  
ATOM   4187  HB2 PRO A 273       7.834  35.864  41.293  1.00  0.00           H  
ATOM   4188  HB3 PRO A 273       6.813  37.310  41.503  1.00  0.00           H  
ATOM   4189  HG2 PRO A 273       8.554  38.239  40.184  1.00  0.00           H  
ATOM   4190  HG3 PRO A 273       9.771  37.168  40.935  1.00  0.00           H  
ATOM   4191  HD2 PRO A 273       8.601  39.708  41.999  1.00  0.00           H  
ATOM   4192  HD3 PRO A 273      10.208  38.998  42.278  1.00  0.00           H  
ATOM   4193  N   ASP A 274       8.430  34.551  43.710  1.00  0.92           N  
ATOM   4194  CA  ASP A 274       8.928  33.384  44.448  1.00  0.92           C  
ATOM   4195  C   ASP A 274      10.318  32.852  44.021  1.00  0.92           C  
ATOM   4196  O   ASP A 274      10.937  32.114  44.786  1.00  0.92           O  
ATOM   4197  CB  ASP A 274       7.890  32.223  44.382  1.00  0.92           C  
ATOM   4198  CG  ASP A 274       6.372  32.528  44.260  1.00  0.92           C  
ATOM   4199  OD1 ASP A 274       5.955  33.711  44.281  1.00  0.92           O  
ATOM   4200  OD2 ASP A 274       5.618  31.572  43.952  1.00  0.92           O1-
ATOM   4201  H   ASP A 274       7.417  34.548  43.620  1.00  0.00           H  
ATOM   4202  HA  ASP A 274       9.022  33.683  45.492  1.00  0.00           H  
ATOM   4203  HB2 ASP A 274       8.043  31.595  45.262  1.00  0.00           H  
ATOM   4204  HB3 ASP A 274       8.148  31.613  43.520  1.00  0.00           H  
ATOM   4205  N   TYR A 275      10.815  33.208  42.827  1.00  0.91           N  
ATOM   4206  CA  TYR A 275      12.046  32.664  42.225  1.00  0.91           C  
ATOM   4207  C   TYR A 275      13.058  33.745  41.780  1.00  0.91           C  
ATOM   4208  O   TYR A 275      13.903  33.481  40.926  1.00  0.91           O  
ATOM   4209  CB  TYR A 275      11.673  31.713  41.066  1.00  0.91           C  
ATOM   4210  CG  TYR A 275      10.529  30.749  41.355  1.00  0.91           C  
ATOM   4211  CD1 TYR A 275      10.762  29.567  42.080  1.00  0.91           C  
ATOM   4212  CD2 TYR A 275       9.222  31.069  40.937  1.00  0.91           C  
ATOM   4213  CE1 TYR A 275       9.692  28.707  42.392  1.00  0.91           C  
ATOM   4214  CE2 TYR A 275       8.145  30.213  41.245  1.00  0.91           C  
ATOM   4215  CZ  TYR A 275       8.379  29.032  41.978  1.00  0.91           C  
ATOM   4216  OH  TYR A 275       7.342  28.209  42.289  1.00  0.91           O  
ATOM   4217  H   TYR A 275      10.244  33.811  42.249  1.00  0.00           H  
ATOM   4218  HA  TYR A 275      12.560  32.068  42.979  1.00  0.00           H  
ATOM   4219  HB2 TYR A 275      11.411  32.312  40.194  1.00  0.00           H  
ATOM   4220  HB3 TYR A 275      12.555  31.132  40.796  1.00  0.00           H  
ATOM   4221  HD1 TYR A 275      11.759  29.337  42.419  1.00  0.00           H  
ATOM   4222  HD2 TYR A 275       9.050  31.985  40.406  1.00  0.00           H  
ATOM   4223  HE1 TYR A 275       9.878  27.806  42.956  1.00  0.00           H  
ATOM   4224  HE2 TYR A 275       7.138  30.475  40.971  1.00  0.00           H  
ATOM   4225  HH  TYR A 275       7.605  27.647  43.018  1.00  0.00           H  
ATOM   4226  N   THR A 276      12.876  35.004  42.198  1.00  0.93           N  
ATOM   4227  CA  THR A 276      13.652  36.162  41.709  1.00  0.93           C  
ATOM   4228  C   THR A 276      15.035  36.324  42.366  1.00  0.93           C  
ATOM   4229  O   THR A 276      15.211  35.969  43.531  1.00  0.93           O  
ATOM   4230  CB  THR A 276      12.807  37.438  41.834  1.00  0.93           C  
ATOM   4231  CG2 THR A 276      12.872  38.121  43.199  1.00  0.93           C  
ATOM   4232  OG1 THR A 276      13.176  38.377  40.849  1.00  0.93           O  
ATOM   4233  H   THR A 276      12.154  35.170  42.890  1.00  0.00           H  
ATOM   4234  HA  THR A 276      13.844  36.003  40.652  1.00  0.00           H  
ATOM   4235  HB  THR A 276      11.772  37.169  41.649  1.00  0.00           H  
ATOM   4236  HG1 THR A 276      13.145  37.949  39.991  1.00  0.00           H  
ATOM   4237 HG21 THR A 276      12.161  38.940  43.225  1.00  0.00           H  
ATOM   4238 HG22 THR A 276      12.622  37.404  43.981  1.00  0.00           H  
ATOM   4239 HG23 THR A 276      13.869  38.521  43.381  1.00  0.00           H  
ATOM   4240  N   THR A 277      15.971  36.998  41.686  1.00  0.90           N  
ATOM   4241  CA  THR A 277      17.160  37.580  42.338  1.00  0.90           C  
ATOM   4242  C   THR A 277      16.903  39.053  42.728  1.00  0.90           C  
ATOM   4243  O   THR A 277      15.995  39.688  42.168  1.00  0.90           O  
ATOM   4244  CB  THR A 277      18.425  37.471  41.482  1.00  0.90           C  
ATOM   4245  CG2 THR A 277      18.641  36.108  40.827  1.00  0.90           C  
ATOM   4246  OG1 THR A 277      18.390  38.475  40.502  1.00  0.90           O  
ATOM   4247  H   THR A 277      15.737  37.365  40.773  1.00  0.00           H  
ATOM   4248  HA  THR A 277      17.375  37.020  43.235  1.00  0.00           H  
ATOM   4249  HB  THR A 277      19.296  37.650  42.123  1.00  0.00           H  
ATOM   4250  HG1 THR A 277      19.216  38.977  40.721  1.00  0.00           H  
ATOM   4251 HG21 THR A 277      19.565  36.118  40.235  1.00  0.00           H  
ATOM   4252 HG22 THR A 277      17.804  35.858  40.180  1.00  0.00           H  
ATOM   4253 HG23 THR A 277      18.739  35.371  41.616  1.00  0.00           H  
ATOM   4254  N   PRO A 278      17.659  39.628  43.686  1.00  0.93           N  
ATOM   4255  CA  PRO A 278      17.457  41.011  44.126  1.00  0.93           C  
ATOM   4256  C   PRO A 278      17.589  42.042  42.994  1.00  0.93           C  
ATOM   4257  O   PRO A 278      16.746  42.929  42.874  1.00  0.93           O  
ATOM   4258  CB  PRO A 278      18.503  41.253  45.223  1.00  0.93           C  
ATOM   4259  CG  PRO A 278      18.856  39.853  45.723  1.00  0.93           C  
ATOM   4260  CD  PRO A 278      18.704  38.989  44.475  1.00  0.93           C  
ATOM   4261  HA  PRO A 278      16.460  41.093  44.558  1.00  0.00           H  
ATOM   4262  HB2 PRO A 278      18.102  41.873  46.025  1.00  0.00           H  
ATOM   4263  HB3 PRO A 278      19.395  41.718  44.803  1.00  0.00           H  
ATOM   4264  HG2 PRO A 278      18.130  39.535  46.473  1.00  0.00           H  
ATOM   4265  HG3 PRO A 278      19.870  39.809  46.121  1.00  0.00           H  
ATOM   4266  HD2 PRO A 278      19.637  38.984  43.912  1.00  0.00           H  
ATOM   4267  HD3 PRO A 278      18.448  37.970  44.763  1.00  0.00           H  
ATOM   4268  N   GLU A 279      18.520  41.821  42.067  1.00  0.89           N  
ATOM   4269  CA  GLU A 279      18.797  42.678  40.906  1.00  0.89           C  
ATOM   4270  C   GLU A 279      17.655  42.628  39.886  1.00  0.89           C  
ATOM   4271  O   GLU A 279      17.235  43.662  39.357  1.00  0.89           O  
ATOM   4272  CB  GLU A 279      20.109  42.272  40.192  1.00  0.89           C  
ATOM   4273  CG  GLU A 279      21.313  41.936  41.100  1.00  0.89           C  
ATOM   4274  CD  GLU A 279      21.145  40.620  41.886  1.00  0.89           C  
ATOM   4275  OE1 GLU A 279      20.405  39.769  41.337  1.00  0.89           O  
ATOM   4276  OE2 GLU A 279      21.150  40.740  43.129  1.00  0.89           O1-
ATOM   4277  H   GLU A 279      19.162  41.047  42.233  1.00  0.00           H  
ATOM   4278  HA  GLU A 279      18.900  43.708  41.249  1.00  0.00           H  
ATOM   4279  HB2 GLU A 279      20.398  43.104  39.549  1.00  0.00           H  
ATOM   4280  HB3 GLU A 279      19.910  41.427  39.527  1.00  0.00           H  
ATOM   4281  HG2 GLU A 279      22.199  41.848  40.469  1.00  0.00           H  
ATOM   4282  HG3 GLU A 279      21.460  42.764  41.796  1.00  0.00           H  
ATOM   4283  N   MET A 280      17.055  41.448  39.694  1.00  0.91           N  
ATOM   4284  CA  MET A 280      15.870  41.303  38.853  1.00  0.91           C  
ATOM   4285  C   MET A 280      14.630  41.953  39.471  1.00  0.91           C  
ATOM   4286  O   MET A 280      13.849  42.557  38.737  1.00  0.91           O  
ATOM   4287  CB  MET A 280      15.599  39.825  38.543  1.00  0.91           C  
ATOM   4288  CG  MET A 280      16.590  39.229  37.535  1.00  0.91           C  
ATOM   4289  SD  MET A 280      16.744  40.039  35.908  1.00  0.91           S  
ATOM   4290  CE  MET A 280      15.060  40.616  35.554  1.00  0.91           C  
ATOM   4291  H   MET A 280      17.419  40.636  40.183  1.00  0.00           H  
ATOM   4292  HA  MET A 280      16.061  41.830  37.919  1.00  0.00           H  
ATOM   4293  HB2 MET A 280      14.593  39.724  38.135  1.00  0.00           H  
ATOM   4294  HB3 MET A 280      15.639  39.246  39.465  1.00  0.00           H  
ATOM   4295  HG2 MET A 280      16.299  38.194  37.365  1.00  0.00           H  
ATOM   4296  HG3 MET A 280      17.580  39.210  37.990  1.00  0.00           H  
ATOM   4297  HE1 MET A 280      14.999  40.925  34.511  1.00  0.00           H  
ATOM   4298  HE2 MET A 280      14.341  39.824  35.740  1.00  0.00           H  
ATOM   4299  HE3 MET A 280      14.819  41.471  36.184  1.00  0.00           H  
ATOM   4300  N   TYR A 281      14.462  41.912  40.798  1.00  0.93           N  
ATOM   4301  CA  TYR A 281      13.373  42.637  41.458  1.00  0.93           C  
ATOM   4302  C   TYR A 281      13.585  44.157  41.478  1.00  0.93           C  
ATOM   4303  O   TYR A 281      12.639  44.886  41.184  1.00  0.93           O  
ATOM   4304  CB  TYR A 281      13.131  42.103  42.872  1.00  0.93           C  
ATOM   4305  CG  TYR A 281      11.961  42.775  43.578  1.00  0.93           C  
ATOM   4306  CD1 TYR A 281      10.685  42.789  42.976  1.00  0.93           C  
ATOM   4307  CD2 TYR A 281      12.155  43.423  44.814  1.00  0.93           C  
ATOM   4308  CE1 TYR A 281       9.606  43.440  43.605  1.00  0.93           C  
ATOM   4309  CE2 TYR A 281      11.074  44.058  45.457  1.00  0.93           C  
ATOM   4310  CZ  TYR A 281       9.801  44.070  44.853  1.00  0.93           C  
ATOM   4311  OH  TYR A 281       8.751  44.647  45.497  1.00  0.93           O  
ATOM   4312  H   TYR A 281      15.131  41.393  41.361  1.00  0.00           H  
ATOM   4313  HA  TYR A 281      12.467  42.461  40.879  1.00  0.00           H  
ATOM   4314  HB2 TYR A 281      14.041  42.237  43.460  1.00  0.00           H  
ATOM   4315  HB3 TYR A 281      12.931  41.035  42.809  1.00  0.00           H  
ATOM   4316  HD1 TYR A 281      10.541  42.318  42.014  1.00  0.00           H  
ATOM   4317  HD2 TYR A 281      13.141  43.447  45.260  1.00  0.00           H  
ATOM   4318  HE1 TYR A 281       8.638  43.456  43.132  1.00  0.00           H  
ATOM   4319  HE2 TYR A 281      11.224  44.563  46.399  1.00  0.00           H  
ATOM   4320  HH  TYR A 281       7.978  44.722  44.915  1.00  0.00           H  
ATOM   4321  N   GLN A 282      14.826  44.631  41.623  1.00  0.90           N  
ATOM   4322  CA  GLN A 282      15.161  46.047  41.444  1.00  0.90           C  
ATOM   4323  C   GLN A 282      14.823  46.524  40.022  1.00  0.90           C  
ATOM   4324  O   GLN A 282      13.953  47.377  39.875  1.00  0.90           O  
ATOM   4325  CB  GLN A 282      16.641  46.278  41.794  1.00  0.90           C  
ATOM   4326  CG  GLN A 282      17.035  47.763  41.738  1.00  0.90           C  
ATOM   4327  CD  GLN A 282      16.213  48.627  42.693  1.00  0.90           C  
ATOM   4328  NE2 GLN A 282      15.592  49.686  42.233  1.00  0.90           N  
ATOM   4329  OE1 GLN A 282      16.054  48.327  43.868  1.00  0.90           O  
ATOM   4330  H   GLN A 282      15.573  43.988  41.873  1.00  0.00           H  
ATOM   4331  HA  GLN A 282      14.549  46.627  42.135  1.00  0.00           H  
ATOM   4332  HB2 GLN A 282      17.271  45.724  41.098  1.00  0.00           H  
ATOM   4333  HB3 GLN A 282      16.835  45.899  42.799  1.00  0.00           H  
ATOM   4334  HG2 GLN A 282      18.087  47.861  42.008  1.00  0.00           H  
ATOM   4335  HG3 GLN A 282      16.925  48.133  40.720  1.00  0.00           H  
ATOM   4336 HE21 GLN A 282      15.037  50.213  42.869  1.00  0.00           H  
ATOM   4337 HE22 GLN A 282      15.587  49.913  41.227  1.00  0.00           H  
ATOM   4338  N   THR A 283      15.161  45.702  39.022  1.00  0.95           N  
ATOM   4339  CA  THR A 283      14.819  45.954  37.611  1.00  0.95           C  
ATOM   4340  C   THR A 283      13.299  45.998  37.361  1.00  0.95           C  
ATOM   4341  O   THR A 283      12.833  46.789  36.538  1.00  0.95           O  
ATOM   4342  CB  THR A 283      15.475  44.900  36.699  1.00  0.95           C  
ATOM   4343  CG2 THR A 283      15.348  45.246  35.215  1.00  0.95           C  
ATOM   4344  OG1 THR A 283      16.859  44.781  36.946  1.00  0.95           O  
ATOM   4345  H   THR A 283      15.830  44.972  39.233  1.00  0.00           H  
ATOM   4346  HA  THR A 283      15.223  46.931  37.340  1.00  0.00           H  
ATOM   4347  HB  THR A 283      15.011  43.930  36.872  1.00  0.00           H  
ATOM   4348  HG1 THR A 283      16.982  44.378  37.826  1.00  0.00           H  
ATOM   4349 HG21 THR A 283      15.918  44.531  34.624  1.00  0.00           H  
ATOM   4350 HG22 THR A 283      15.742  46.248  35.039  1.00  0.00           H  
ATOM   4351 HG23 THR A 283      14.305  45.209  34.905  1.00  0.00           H  
ATOM   4352  N   MET A 284      12.487  45.240  38.116  1.00  0.93           N  
ATOM   4353  CA  MET A 284      11.019  45.379  38.095  1.00  0.93           C  
ATOM   4354  C   MET A 284      10.547  46.718  38.682  1.00  0.93           C  
ATOM   4355  O   MET A 284       9.688  47.362  38.083  1.00  0.93           O  
ATOM   4356  CB  MET A 284      10.318  44.239  38.855  1.00  0.93           C  
ATOM   4357  CG  MET A 284      10.494  42.857  38.230  1.00  0.93           C  
ATOM   4358  SD  MET A 284       9.851  41.505  39.262  1.00  0.93           S  
ATOM   4359  CE  MET A 284      11.089  40.232  38.902  1.00  0.93           C  
ATOM   4360  H   MET A 284      12.912  44.649  38.820  1.00  0.00           H  
ATOM   4361  HA  MET A 284      10.684  45.351  37.058  1.00  0.00           H  
ATOM   4362  HB2 MET A 284       9.252  44.455  38.877  1.00  0.00           H  
ATOM   4363  HB3 MET A 284      10.667  44.210  39.884  1.00  0.00           H  
ATOM   4364  HG2 MET A 284       9.981  42.842  37.272  1.00  0.00           H  
ATOM   4365  HG3 MET A 284      11.552  42.687  38.048  1.00  0.00           H  
ATOM   4366  HE1 MET A 284      10.864  39.335  39.476  1.00  0.00           H  
ATOM   4367  HE2 MET A 284      11.081  39.997  37.839  1.00  0.00           H  
ATOM   4368  HE3 MET A 284      12.079  40.593  39.185  1.00  0.00           H  
ATOM   4369  N   LEU A 285      11.095  47.148  39.825  1.00  0.94           N  
ATOM   4370  CA  LEU A 285      10.778  48.442  40.443  1.00  0.94           C  
ATOM   4371  C   LEU A 285      11.173  49.629  39.549  1.00  0.94           C  
ATOM   4372  O   LEU A 285      10.355  50.532  39.378  1.00  0.94           O  
ATOM   4373  CB  LEU A 285      11.465  48.564  41.819  1.00  0.94           C  
ATOM   4374  CG  LEU A 285      11.037  47.528  42.876  1.00  0.94           C  
ATOM   4375  CD1 LEU A 285      11.879  47.705  44.140  1.00  0.94           C  
ATOM   4376  CD2 LEU A 285       9.562  47.678  43.265  1.00  0.94           C  
ATOM   4377  H   LEU A 285      11.876  46.620  40.205  1.00  0.00           H  
ATOM   4378  HA  LEU A 285       9.701  48.507  40.579  1.00  0.00           H  
ATOM   4379  HB2 LEU A 285      12.543  48.489  41.678  1.00  0.00           H  
ATOM   4380  HB3 LEU A 285      11.266  49.561  42.214  1.00  0.00           H  
ATOM   4381  HG  LEU A 285      11.192  46.521  42.499  1.00  0.00           H  
ATOM   4382 HD11 LEU A 285      11.611  46.948  44.874  1.00  0.00           H  
ATOM   4383 HD12 LEU A 285      11.729  48.699  44.560  1.00  0.00           H  
ATOM   4384 HD13 LEU A 285      12.935  47.583  43.891  1.00  0.00           H  
ATOM   4385 HD21 LEU A 285       8.941  47.420  42.412  1.00  0.00           H  
ATOM   4386 HD22 LEU A 285       9.364  48.703  43.576  1.00  0.00           H  
ATOM   4387 HD23 LEU A 285       9.333  46.997  44.082  1.00  0.00           H  
ATOM   4388  N   ASP A 286      12.302  49.530  38.845  1.00  0.94           N  
ATOM   4389  CA  ASP A 286      12.792  50.536  37.892  1.00  0.94           C  
ATOM   4390  C   ASP A 286      11.890  50.642  36.650  1.00  0.94           C  
ATOM   4391  O   ASP A 286      11.422  51.728  36.295  1.00  0.94           O  
ATOM   4392  CB  ASP A 286      14.232  50.191  37.466  1.00  0.94           C  
ATOM   4393  CG  ASP A 286      15.208  49.977  38.631  1.00  0.94           C  
ATOM   4394  OD1 ASP A 286      15.016  50.600  39.700  1.00  0.94           O  
ATOM   4395  OD2 ASP A 286      16.097  49.113  38.482  1.00  0.94           O1-
ATOM   4396  H   ASP A 286      12.948  48.789  39.110  1.00  0.00           H  
ATOM   4397  HA  ASP A 286      12.808  51.509  38.386  1.00  0.00           H  
ATOM   4398  HB2 ASP A 286      14.611  51.001  36.841  1.00  0.00           H  
ATOM   4399  HB3 ASP A 286      14.209  49.285  36.857  1.00  0.00           H  
ATOM   4400  N   CYS A 287      11.452  49.496  36.113  1.00  0.97           N  
ATOM   4401  CA  CYS A 287      10.410  49.442  35.083  1.00  0.97           C  
ATOM   4402  C   CYS A 287       9.067  50.016  35.568  1.00  0.97           C  
ATOM   4403  O   CYS A 287       8.296  50.541  34.764  1.00  0.97           O  
ATOM   4404  CB  CYS A 287      10.221  47.990  34.628  1.00  0.97           C  
ATOM   4405  SG  CYS A 287      11.675  47.398  33.720  1.00  0.97           S  
ATOM   4406  H   CYS A 287      11.835  48.627  36.471  1.00  0.00           H  
ATOM   4407  HA  CYS A 287      10.728  50.042  34.230  1.00  0.00           H  
ATOM   4408  HB2 CYS A 287       9.357  47.939  33.966  1.00  0.00           H  
ATOM   4409  HB3 CYS A 287      10.043  47.356  35.498  1.00  0.00           H  
ATOM   4410  HG  CYS A 287      12.501  47.363  34.785  1.00  0.00           H  
ATOM   4411  N   TRP A 288       8.783  49.941  36.871  1.00  0.91           N  
ATOM   4412  CA  TRP A 288       7.589  50.500  37.507  1.00  0.91           C  
ATOM   4413  C   TRP A 288       7.807  51.868  38.177  1.00  0.91           C  
ATOM   4414  O   TRP A 288       7.035  52.235  39.078  1.00  0.91           O  
ATOM   4415  CB  TRP A 288       6.979  49.501  38.493  1.00  0.91           C  
ATOM   4416  CG  TRP A 288       6.654  48.126  38.013  1.00  0.91           C  
ATOM   4417  CD1 TRP A 288       6.245  47.774  36.773  1.00  0.91           C  
ATOM   4418  CD2 TRP A 288       6.679  46.896  38.794  1.00  0.91           C  
ATOM   4419  CE2 TRP A 288       6.329  45.812  37.939  1.00  0.91           C  
ATOM   4420  CE3 TRP A 288       7.010  46.593  40.133  1.00  0.91           C  
ATOM   4421  NE1 TRP A 288       6.042  46.411  36.727  1.00  0.91           N  
ATOM   4422  CZ2 TRP A 288       6.341  44.485  38.389  1.00  0.91           C  
ATOM   4423  CZ3 TRP A 288       7.016  45.265  40.599  1.00  0.91           C  
ATOM   4424  CH2 TRP A 288       6.698  44.214  39.722  1.00  0.91           C  
ATOM   4425  H   TRP A 288       9.457  49.478  37.473  1.00  0.00           H  
ATOM   4426  HA  TRP A 288       6.854  50.666  36.727  1.00  0.00           H  
ATOM   4427  HB2 TRP A 288       7.650  49.414  39.349  1.00  0.00           H  
ATOM   4428  HB3 TRP A 288       6.036  49.920  38.835  1.00  0.00           H  
ATOM   4429  HD1 TRP A 288       6.117  48.459  35.942  1.00  0.00           H  
ATOM   4430  HE1 TRP A 288       5.765  45.937  35.878  1.00  0.00           H  
ATOM   4431  HE3 TRP A 288       7.332  47.394  40.777  1.00  0.00           H  
ATOM   4432  HZ2 TRP A 288       6.130  43.679  37.708  1.00  0.00           H  
ATOM   4433  HZ3 TRP A 288       7.331  45.050  41.611  1.00  0.00           H  
ATOM   4434  HH2 TRP A 288       6.765  43.193  40.063  1.00  0.00           H  
ATOM   4435  N   HIS A 289       8.768  52.681  37.723  1.00  0.92           N  
ATOM   4436  CA  HIS A 289       8.805  54.093  38.126  1.00  0.92           C  
ATOM   4437  C   HIS A 289       7.475  54.780  37.774  1.00  0.92           C  
ATOM   4438  O   HIS A 289       6.818  54.425  36.791  1.00  0.92           O  
ATOM   4439  CB  HIS A 289       9.998  54.837  37.513  1.00  0.92           C  
ATOM   4440  CG  HIS A 289      10.400  56.050  38.316  1.00  0.92           C  
ATOM   4441  CD2 HIS A 289      11.673  56.341  38.703  1.00  0.92           C  
ATOM   4442  ND1 HIS A 289       9.553  57.088  38.730  1.00  0.92           N  
ATOM   4443  CE1 HIS A 289      10.347  57.981  39.343  1.00  0.92           C  
ATOM   4444  NE2 HIS A 289      11.621  57.554  39.350  1.00  0.92           N  
ATOM   4445  H   HIS A 289       9.461  52.327  37.071  1.00  0.00           H  
ATOM   4446  HA  HIS A 289       8.930  54.118  39.209  1.00  0.00           H  
ATOM   4447  HB2 HIS A 289      10.856  54.164  37.465  1.00  0.00           H  
ATOM   4448  HB3 HIS A 289       9.759  55.155  36.501  1.00  0.00           H  
ATOM   4449  HD2 HIS A 289      12.556  55.754  38.472  1.00  0.00           H  
ATOM   4450  HE1 HIS A 289      10.010  58.928  39.747  1.00  0.00           H  
ATOM   4451  HE2 HIS A 289      12.419  58.075  39.690  1.00  0.00           H  
ATOM   4452  N   GLY A 290       6.993  55.668  38.645  1.00  0.95           N  
ATOM   4453  CA  GLY A 290       5.756  56.409  38.390  1.00  0.95           C  
ATOM   4454  C   GLY A 290       5.860  57.256  37.122  1.00  0.95           C  
ATOM   4455  O   GLY A 290       5.103  57.031  36.179  1.00  0.95           O  
ATOM   4456  H   GLY A 290       7.645  56.029  39.330  1.00  0.00           H  
ATOM   4457  HA2 GLY A 290       4.925  55.714  38.274  1.00  0.00           H  
ATOM   4458  HA3 GLY A 290       5.552  57.075  39.228  1.00  0.00           H  
ATOM   4459  N   GLU A 291       6.945  58.023  37.013  1.00  0.89           N  
ATOM   4460  CA  GLU A 291       7.256  58.847  35.847  1.00  0.89           C  
ATOM   4461  C   GLU A 291       7.732  58.000  34.654  1.00  0.89           C  
ATOM   4462  O   GLU A 291       8.809  57.405  34.731  1.00  0.89           O  
ATOM   4463  CB  GLU A 291       8.334  59.877  36.230  1.00  0.89           C  
ATOM   4464  CG  GLU A 291       7.743  61.092  36.957  1.00  0.89           C  
ATOM   4465  CD  GLU A 291       6.698  61.815  36.089  1.00  0.89           C  
ATOM   4466  OE1 GLU A 291       6.891  61.803  34.845  1.00  0.89           O  
ATOM   4467  OE2 GLU A 291       5.591  62.046  36.622  1.00  0.89           O1-
ATOM   4468  H   GLU A 291       7.636  57.993  37.750  1.00  0.00           H  
ATOM   4469  HA  GLU A 291       6.356  59.386  35.561  1.00  0.00           H  
ATOM   4470  HB2 GLU A 291       9.086  59.409  36.865  1.00  0.00           H  
ATOM   4471  HB3 GLU A 291       8.832  60.226  35.324  1.00  0.00           H  
ATOM   4472  HG2 GLU A 291       7.295  60.755  37.896  1.00  0.00           H  
ATOM   4473  HG3 GLU A 291       8.551  61.782  37.201  1.00  0.00           H  
ATOM   4474  N   PRO A 292       7.074  58.072  33.476  1.00  0.96           N  
ATOM   4475  CA  PRO A 292       7.514  57.341  32.286  1.00  0.96           C  
ATOM   4476  C   PRO A 292       8.918  57.734  31.807  1.00  0.96           C  
ATOM   4477  O   PRO A 292       9.635  56.895  31.267  1.00  0.96           O  
ATOM   4478  CB  PRO A 292       6.458  57.627  31.210  1.00  0.96           C  
ATOM   4479  CG  PRO A 292       5.211  57.997  32.009  1.00  0.96           C  
ATOM   4480  CD  PRO A 292       5.785  58.706  33.231  1.00  0.96           C  
ATOM   4481  HA  PRO A 292       7.513  56.277  32.514  1.00  0.00           H  
ATOM   4482  HB2 PRO A 292       6.760  58.482  30.603  1.00  0.00           H  
ATOM   4483  HB3 PRO A 292       6.281  56.755  30.580  1.00  0.00           H  
ATOM   4484  HG2 PRO A 292       4.695  57.092  32.323  1.00  0.00           H  
ATOM   4485  HG3 PRO A 292       4.539  58.643  31.443  1.00  0.00           H  
ATOM   4486  HD2 PRO A 292       5.102  58.587  34.072  1.00  0.00           H  
ATOM   4487  HD3 PRO A 292       5.935  59.766  33.017  1.00  0.00           H  
ATOM   4488  N   SER A 293       9.336  58.981  32.053  1.00  0.95           N  
ATOM   4489  CA  SER A 293      10.680  59.480  31.719  1.00  0.95           C  
ATOM   4490  C   SER A 293      11.796  58.957  32.633  1.00  0.95           C  
ATOM   4491  O   SER A 293      12.962  59.171  32.320  1.00  0.95           O  
ATOM   4492  CB  SER A 293      10.693  61.013  31.751  1.00  0.95           C  
ATOM   4493  OG  SER A 293      10.513  61.510  33.069  1.00  0.95           O  
ATOM   4494  H   SER A 293       8.721  59.586  32.576  1.00  0.00           H  
ATOM   4495  HA  SER A 293      10.929  59.158  30.708  1.00  0.00           H  
ATOM   4496  HB2 SER A 293      11.658  61.358  31.376  1.00  0.00           H  
ATOM   4497  HB3 SER A 293       9.912  61.402  31.096  1.00  0.00           H  
ATOM   4498  HG  SER A 293       9.582  61.723  33.228  1.00  0.00           H  
ATOM   4499  N   GLN A 294      11.451  58.371  33.785  1.00  0.91           N  
ATOM   4500  CA  GLN A 294      12.393  57.888  34.804  1.00  0.91           C  
ATOM   4501  C   GLN A 294      12.399  56.350  34.920  1.00  0.91           C  
ATOM   4502  O   GLN A 294      13.110  55.789  35.750  1.00  0.91           O  
ATOM   4503  CB  GLN A 294      12.074  58.554  36.153  1.00  0.91           C  
ATOM   4504  CG  GLN A 294      11.963  60.088  36.129  1.00  0.91           C  
ATOM   4505  CD  GLN A 294      13.232  60.773  35.641  1.00  0.91           C  
ATOM   4506  NE2 GLN A 294      13.184  61.473  34.531  1.00  0.91           N  
ATOM   4507  OE1 GLN A 294      14.255  60.776  36.302  1.00  0.91           O  
ATOM   4508  H   GLN A 294      10.466  58.250  33.987  1.00  0.00           H  
ATOM   4509  HA  GLN A 294      13.408  58.174  34.521  1.00  0.00           H  
ATOM   4510  HB2 GLN A 294      12.851  58.278  36.866  1.00  0.00           H  
ATOM   4511  HB3 GLN A 294      11.124  58.156  36.506  1.00  0.00           H  
ATOM   4512  HG2 GLN A 294      11.128  60.386  35.499  1.00  0.00           H  
ATOM   4513  HG3 GLN A 294      11.752  60.439  37.138  1.00  0.00           H  
ATOM   4514 HE21 GLN A 294      12.354  61.444  33.954  1.00  0.00           H  
ATOM   4515 HE22 GLN A 294      14.068  61.804  34.192  1.00  0.00           H  
ATOM   4516  N   ARG A 295      11.612  55.663  34.080  1.00  0.88           N  
ATOM   4517  CA  ARG A 295      11.787  54.238  33.756  1.00  0.88           C  
ATOM   4518  C   ARG A 295      12.950  54.119  32.756  1.00  0.88           C  
ATOM   4519  O   ARG A 295      12.990  54.946  31.842  1.00  0.88           O  
ATOM   4520  CB  ARG A 295      10.494  53.668  33.139  1.00  0.88           C  
ATOM   4521  CG  ARG A 295       9.252  53.861  34.022  1.00  0.88           C  
ATOM   4522  CD  ARG A 295       7.958  53.516  33.281  1.00  0.88           C  
ATOM   4523  NE  ARG A 295       6.789  54.071  33.991  1.00  0.88           N  
ATOM   4524  CZ  ARG A 295       5.608  54.350  33.477  1.00  0.88           C  
ATOM   4525  NH1 ARG A 295       5.297  54.006  32.266  1.00  0.88           N1+
ATOM   4526  NH2 ARG A 295       4.719  55.014  34.152  1.00  0.88           N  
ATOM   4527  H   ARG A 295      11.100  56.218  33.410  1.00  0.00           H  
ATOM   4528  HA  ARG A 295      12.037  53.692  34.668  1.00  0.00           H  
ATOM   4529  HB2 ARG A 295      10.630  52.603  32.953  1.00  0.00           H  
ATOM   4530  HB3 ARG A 295      10.321  54.163  32.182  1.00  0.00           H  
ATOM   4531  HG2 ARG A 295       9.340  53.246  34.919  1.00  0.00           H  
ATOM   4532  HG3 ARG A 295       9.185  54.905  34.314  1.00  0.00           H  
ATOM   4533  HD2 ARG A 295       8.011  53.954  32.283  1.00  0.00           H  
ATOM   4534  HD3 ARG A 295       7.869  52.433  33.181  1.00  0.00           H  
ATOM   4535  HE  ARG A 295       6.916  54.309  34.971  1.00  0.00           H  
ATOM   4536 HH11 ARG A 295       5.973  53.521  31.695  1.00  0.00           H  
ATOM   4537 HH12 ARG A 295       4.425  54.355  31.855  1.00  0.00           H  
ATOM   4538 HH21 ARG A 295       4.982  55.508  34.998  1.00  0.00           H  
ATOM   4539 HH22 ARG A 295       3.830  55.246  33.699  1.00  0.00           H  
ATOM   4540  N   PRO A 296      13.782  53.062  32.804  1.00  0.96           N  
ATOM   4541  CA  PRO A 296      14.851  52.852  31.828  1.00  0.96           C  
ATOM   4542  C   PRO A 296      14.303  52.658  30.412  1.00  0.96           C  
ATOM   4543  O   PRO A 296      13.158  52.234  30.208  1.00  0.96           O  
ATOM   4544  CB  PRO A 296      15.615  51.613  32.309  1.00  0.96           C  
ATOM   4545  CG  PRO A 296      14.555  50.836  33.089  1.00  0.96           C  
ATOM   4546  CD  PRO A 296      13.728  51.946  33.735  1.00  0.96           C  
ATOM   4547  HA  PRO A 296      15.529  53.708  31.817  1.00  0.00           H  
ATOM   4548  HB2 PRO A 296      16.414  51.922  32.983  1.00  0.00           H  
ATOM   4549  HB3 PRO A 296      16.025  51.030  31.483  1.00  0.00           H  
ATOM   4550  HG2 PRO A 296      15.001  50.176  33.834  1.00  0.00           H  
ATOM   4551  HG3 PRO A 296      13.928  50.272  32.397  1.00  0.00           H  
ATOM   4552  HD2 PRO A 296      12.706  51.602  33.893  1.00  0.00           H  
ATOM   4553  HD3 PRO A 296      14.180  52.243  34.682  1.00  0.00           H  
ATOM   4554  N   THR A 297      15.102  52.938  29.393  1.00  0.94           N  
ATOM   4555  CA  THR A 297      14.763  52.540  28.010  1.00  0.94           C  
ATOM   4556  C   THR A 297      15.003  51.033  27.797  1.00  0.94           C  
ATOM   4557  O   THR A 297      15.782  50.380  28.500  1.00  0.94           O  
ATOM   4558  CB  THR A 297      15.587  53.328  26.990  1.00  0.94           C  
ATOM   4559  CG2 THR A 297      15.482  54.856  27.183  1.00  0.94           C  
ATOM   4560  OG1 THR A 297      16.916  52.845  27.070  1.00  0.94           O  
ATOM   4561  H   THR A 297      16.039  53.286  29.604  1.00  0.00           H  
ATOM   4562  HA  THR A 297      13.722  52.772  27.808  1.00  0.00           H  
ATOM   4563  HB  THR A 297      15.263  53.109  25.990  1.00  0.00           H  
ATOM   4564  HG1 THR A 297      17.412  53.568  27.416  1.00  0.00           H  
ATOM   4565 HG21 THR A 297      16.000  55.388  26.384  1.00  0.00           H  
ATOM   4566 HG22 THR A 297      14.433  55.139  27.143  1.00  0.00           H  
ATOM   4567 HG23 THR A 297      15.893  55.209  28.145  1.00  0.00           H  
ATOM   4568  N   PHE A 298      14.482  50.487  26.690  1.00  0.92           N  
ATOM   4569  CA  PHE A 298      14.800  49.104  26.310  1.00  0.92           C  
ATOM   4570  C   PHE A 298      16.268  48.884  25.912  1.00  0.92           C  
ATOM   4571  O   PHE A 298      16.741  47.764  26.059  1.00  0.92           O  
ATOM   4572  CB  PHE A 298      13.856  48.594  25.219  1.00  0.92           C  
ATOM   4573  CG  PHE A 298      12.478  48.241  25.733  1.00  0.92           C  
ATOM   4574  CD1 PHE A 298      12.320  47.130  26.584  1.00  0.92           C  
ATOM   4575  CD2 PHE A 298      11.356  49.003  25.364  1.00  0.92           C  
ATOM   4576  CE1 PHE A 298      11.046  46.781  27.061  1.00  0.92           C  
ATOM   4577  CE2 PHE A 298      10.080  48.654  25.843  1.00  0.92           C  
ATOM   4578  CZ  PHE A 298       9.924  47.540  26.688  1.00  0.92           C  
ATOM   4579  H   PHE A 298      13.843  51.028  26.130  1.00  0.00           H  
ATOM   4580  HA  PHE A 298      14.649  48.484  27.191  1.00  0.00           H  
ATOM   4581  HB2 PHE A 298      13.790  49.327  24.413  1.00  0.00           H  
ATOM   4582  HB3 PHE A 298      14.280  47.682  24.800  1.00  0.00           H  
ATOM   4583  HD1 PHE A 298      13.181  46.544  26.874  1.00  0.00           H  
ATOM   4584  HD2 PHE A 298      11.478  49.856  24.717  1.00  0.00           H  
ATOM   4585  HE1 PHE A 298      10.937  45.932  27.718  1.00  0.00           H  
ATOM   4586  HE2 PHE A 298       9.222  49.252  25.576  1.00  0.00           H  
ATOM   4587  HZ  PHE A 298       8.947  47.272  27.060  1.00  0.00           H  
ATOM   4588  N   SER A 299      17.010  49.915  25.499  1.00  0.94           N  
ATOM   4589  CA  SER A 299      18.460  49.804  25.274  1.00  0.94           C  
ATOM   4590  C   SER A 299      19.241  49.675  26.585  1.00  0.94           C  
ATOM   4591  O   SER A 299      20.089  48.799  26.712  1.00  0.94           O  
ATOM   4592  CB  SER A 299      18.955  51.016  24.481  1.00  0.94           C  
ATOM   4593  OG  SER A 299      18.331  51.032  23.208  1.00  0.94           O  
ATOM   4594  H   SER A 299      16.606  50.840  25.490  1.00  0.00           H  
ATOM   4595  HA  SER A 299      18.667  48.909  24.691  1.00  0.00           H  
ATOM   4596  HB2 SER A 299      18.708  51.933  25.016  1.00  0.00           H  
ATOM   4597  HB3 SER A 299      20.039  50.960  24.353  1.00  0.00           H  
ATOM   4598  HG  SER A 299      18.682  50.282  22.713  1.00  0.00           H  
ATOM   4599  N   GLU A 300      18.827  50.399  27.629  1.00  0.90           N  
ATOM   4600  CA  GLU A 300      19.418  50.313  28.978  1.00  0.90           C  
ATOM   4601  C   GLU A 300      19.050  48.992  29.689  1.00  0.90           C  
ATOM   4602  O   GLU A 300      19.919  48.343  30.278  1.00  0.90           O  
ATOM   4603  CB  GLU A 300      18.965  51.514  29.804  1.00  0.90           C  
ATOM   4604  CG  GLU A 300      19.549  52.835  29.259  1.00  0.90           C  
ATOM   4605  CD  GLU A 300      18.563  54.015  29.371  1.00  0.90           C  
ATOM   4606  OE1 GLU A 300      17.592  53.922  30.164  1.00  0.90           O  
ATOM   4607  OE2 GLU A 300      18.537  54.759  28.338  1.00  0.90           O1-
ATOM   4608  H   GLU A 300      18.091  51.081  27.503  1.00  0.00           H  
ATOM   4609  HA  GLU A 300      20.510  50.324  28.900  1.00  0.00           H  
ATOM   4610  HB2 GLU A 300      19.281  51.398  30.835  1.00  0.00           H  
ATOM   4611  HB3 GLU A 300      17.876  51.529  29.774  1.00  0.00           H  
ATOM   4612  HG2 GLU A 300      20.442  53.084  29.812  1.00  0.00           H  
ATOM   4613  HG3 GLU A 300      19.847  52.709  28.221  1.00  0.00           H  
ATOM   4614  N   LEU A 301      17.831  48.480  29.464  1.00  0.94           N  
ATOM   4615  CA  LEU A 301      17.438  47.135  29.889  1.00  0.94           C  
ATOM   4616  C   LEU A 301      18.188  46.029  29.134  1.00  0.94           C  
ATOM   4617  O   LEU A 301      18.443  44.979  29.716  1.00  0.94           O  
ATOM   4618  CB  LEU A 301      15.923  46.964  29.716  1.00  0.94           C  
ATOM   4619  CG  LEU A 301      15.089  47.800  30.702  1.00  0.94           C  
ATOM   4620  CD1 LEU A 301      13.637  47.840  30.229  1.00  0.94           C  
ATOM   4621  CD2 LEU A 301      15.133  47.203  32.111  1.00  0.94           C  
ATOM   4622  H   LEU A 301      17.162  49.073  28.983  1.00  0.00           H  
ATOM   4623  HA  LEU A 301      17.699  47.015  30.940  1.00  0.00           H  
ATOM   4624  HB2 LEU A 301      15.665  47.239  28.694  1.00  0.00           H  
ATOM   4625  HB3 LEU A 301      15.666  45.912  29.848  1.00  0.00           H  
ATOM   4626  HG  LEU A 301      15.463  48.821  30.740  1.00  0.00           H  
ATOM   4627 HD11 LEU A 301      13.029  48.338  30.981  1.00  0.00           H  
ATOM   4628 HD12 LEU A 301      13.267  46.831  30.065  1.00  0.00           H  
ATOM   4629 HD13 LEU A 301      13.574  48.410  29.303  1.00  0.00           H  
ATOM   4630 HD21 LEU A 301      16.151  47.235  32.499  1.00  0.00           H  
ATOM   4631 HD22 LEU A 301      14.784  46.173  32.102  1.00  0.00           H  
ATOM   4632 HD23 LEU A 301      14.504  47.788  32.780  1.00  0.00           H  
ATOM   4633  N   VAL A 302      18.538  46.226  27.860  1.00  0.95           N  
ATOM   4634  CA  VAL A 302      19.376  45.279  27.107  1.00  0.95           C  
ATOM   4635  C   VAL A 302      20.797  45.218  27.667  1.00  0.95           C  
ATOM   4636  O   VAL A 302      21.291  44.117  27.902  1.00  0.95           O  
ATOM   4637  CB  VAL A 302      19.358  45.610  25.600  1.00  0.95           C  
ATOM   4638  CG1 VAL A 302      20.554  45.038  24.830  1.00  0.95           C  
ATOM   4639  CG2 VAL A 302      18.086  45.018  24.988  1.00  0.95           C  
ATOM   4640  H   VAL A 302      18.298  47.108  27.424  1.00  0.00           H  
ATOM   4641  HA  VAL A 302      18.968  44.278  27.240  1.00  0.00           H  
ATOM   4642  HB  VAL A 302      19.349  46.686  25.451  1.00  0.00           H  
ATOM   4643 HG11 VAL A 302      21.459  45.582  25.103  1.00  0.00           H  
ATOM   4644 HG12 VAL A 302      20.685  43.989  25.085  1.00  0.00           H  
ATOM   4645 HG13 VAL A 302      20.403  45.164  23.758  1.00  0.00           H  
ATOM   4646 HG21 VAL A 302      18.029  45.282  23.933  1.00  0.00           H  
ATOM   4647 HG22 VAL A 302      17.210  45.418  25.492  1.00  0.00           H  
ATOM   4648 HG23 VAL A 302      18.091  43.940  25.106  1.00  0.00           H  
ATOM   4649  N   GLU A 303      21.398  46.366  27.973  1.00  0.90           N  
ATOM   4650  CA  GLU A 303      22.730  46.454  28.584  1.00  0.90           C  
ATOM   4651  C   GLU A 303      22.753  45.842  29.997  1.00  0.90           C  
ATOM   4652  O   GLU A 303      23.512  44.912  30.274  1.00  0.90           O  
ATOM   4653  CB  GLU A 303      23.148  47.937  28.595  1.00  0.90           C  
ATOM   4654  CG  GLU A 303      24.519  48.220  29.229  1.00  0.90           C  
ATOM   4655  CD  GLU A 303      25.683  47.484  28.545  1.00  0.90           C  
ATOM   4656  OE1 GLU A 303      25.559  47.163  27.340  1.00  0.90           O  
ATOM   4657  OE2 GLU A 303      26.684  47.226  29.250  1.00  0.90           O1-
ATOM   4658  H   GLU A 303      20.933  47.236  27.734  1.00  0.00           H  
ATOM   4659  HA  GLU A 303      23.445  45.898  27.975  1.00  0.00           H  
ATOM   4660  HB2 GLU A 303      22.400  48.511  29.145  1.00  0.00           H  
ATOM   4661  HB3 GLU A 303      23.150  48.310  27.570  1.00  0.00           H  
ATOM   4662  HG2 GLU A 303      24.701  49.296  29.179  1.00  0.00           H  
ATOM   4663  HG3 GLU A 303      24.478  47.947  30.286  1.00  0.00           H  
ATOM   4664  N   HIS A 304      21.805  46.231  30.854  1.00  0.91           N  
ATOM   4665  CA  HIS A 304      21.727  45.761  32.241  1.00  0.91           C  
ATOM   4666  C   HIS A 304      21.406  44.264  32.354  1.00  0.91           C  
ATOM   4667  O   HIS A 304      22.157  43.521  32.985  1.00  0.91           O  
ATOM   4668  CB  HIS A 304      20.708  46.623  32.994  1.00  0.91           C  
ATOM   4669  CG  HIS A 304      20.581  46.257  34.448  1.00  0.91           C  
ATOM   4670  CD2 HIS A 304      19.422  45.931  35.087  1.00  0.91           C  
ATOM   4671  ND1 HIS A 304      21.623  46.266  35.375  1.00  0.91           N  
ATOM   4672  CE1 HIS A 304      21.069  45.940  36.552  1.00  0.91           C  
ATOM   4673  NE2 HIS A 304      19.747  45.737  36.408  1.00  0.91           N  
ATOM   4674  H   HIS A 304      21.183  46.984  30.567  1.00  0.00           H  
ATOM   4675  HA  HIS A 304      22.697  45.905  32.720  1.00  0.00           H  
ATOM   4676  HB2 HIS A 304      21.014  47.669  32.933  1.00  0.00           H  
ATOM   4677  HB3 HIS A 304      19.732  46.527  32.517  1.00  0.00           H  
ATOM   4678  HD2 HIS A 304      18.436  45.875  34.651  1.00  0.00           H  
ATOM   4679  HE1 HIS A 304      21.613  45.873  37.485  1.00  0.00           H  
ATOM   4680  HE2 HIS A 304      19.087  45.523  37.145  1.00  0.00           H  
ATOM   4681  N   LEU A 305      20.424  43.763  31.594  1.00  0.94           N  
ATOM   4682  CA  LEU A 305      20.124  42.325  31.556  1.00  0.94           C  
ATOM   4683  C   LEU A 305      21.204  41.505  30.831  1.00  0.94           C  
ATOM   4684  O   LEU A 305      21.314  40.310  31.095  1.00  0.94           O  
ATOM   4685  CB  LEU A 305      18.741  42.075  30.930  1.00  0.94           C  
ATOM   4686  CG  LEU A 305      17.566  42.708  31.700  1.00  0.94           C  
ATOM   4687  CD1 LEU A 305      16.284  42.557  30.885  1.00  0.94           C  
ATOM   4688  CD2 LEU A 305      17.331  42.036  33.050  1.00  0.94           C  
ATOM   4689  H   LEU A 305      19.895  44.392  30.999  1.00  0.00           H  
ATOM   4690  HA  LEU A 305      20.109  41.957  32.581  1.00  0.00           H  
ATOM   4691  HB2 LEU A 305      18.575  40.998  30.877  1.00  0.00           H  
ATOM   4692  HB3 LEU A 305      18.752  42.456  29.909  1.00  0.00           H  
ATOM   4693  HG  LEU A 305      17.743  43.769  31.871  1.00  0.00           H  
ATOM   4694 HD11 LEU A 305      16.409  43.077  29.936  1.00  0.00           H  
ATOM   4695 HD12 LEU A 305      16.077  41.504  30.707  1.00  0.00           H  
ATOM   4696 HD13 LEU A 305      15.461  43.012  31.431  1.00  0.00           H  
ATOM   4697 HD21 LEU A 305      18.184  42.219  33.700  1.00  0.00           H  
ATOM   4698 HD22 LEU A 305      16.454  42.467  33.528  1.00  0.00           H  
ATOM   4699 HD23 LEU A 305      17.196  40.962  32.927  1.00  0.00           H  
ATOM   4700  N   GLY A 306      22.015  42.121  29.965  1.00  0.96           N  
ATOM   4701  CA  GLY A 306      23.205  41.498  29.381  1.00  0.96           C  
ATOM   4702  C   GLY A 306      24.320  41.302  30.410  1.00  0.96           C  
ATOM   4703  O   GLY A 306      24.745  40.168  30.634  1.00  0.96           O  
ATOM   4704  H   GLY A 306      21.874  43.109  29.786  1.00  0.00           H  
ATOM   4705  HA2 GLY A 306      22.945  40.530  28.955  1.00  0.00           H  
ATOM   4706  HA3 GLY A 306      23.586  42.144  28.589  1.00  0.00           H  
ATOM   4707  N   ASN A 307      24.602  42.335  31.207  1.00  0.91           N  
ATOM   4708  CA  ASN A 307      25.550  42.264  32.321  1.00  0.91           C  
ATOM   4709  C   ASN A 307      25.111  41.275  33.419  1.00  0.91           C  
ATOM   4710  O   ASN A 307      25.898  40.399  33.779  1.00  0.91           O  
ATOM   4711  CB  ASN A 307      25.791  43.681  32.870  1.00  0.91           C  
ATOM   4712  CG  ASN A 307      26.655  44.508  31.931  1.00  0.91           C  
ATOM   4713  ND2 ASN A 307      26.155  45.625  31.462  1.00  0.91           N  
ATOM   4714  OD1 ASN A 307      27.786  44.152  31.646  1.00  0.91           O  
ATOM   4715  H   ASN A 307      24.187  43.237  30.987  1.00  0.00           H  
ATOM   4716  HA  ASN A 307      26.502  41.887  31.939  1.00  0.00           H  
ATOM   4717  HB2 ASN A 307      26.325  43.614  33.816  1.00  0.00           H  
ATOM   4718  HB3 ASN A 307      24.839  44.180  33.053  1.00  0.00           H  
ATOM   4719 HD21 ASN A 307      25.173  45.798  31.549  1.00  0.00           H  
ATOM   4720 HD22 ASN A 307      26.669  46.109  30.716  1.00  0.00           H  
ATOM   4721  N   LEU A 308      23.826  41.258  33.805  1.00  0.93           N  
ATOM   4722  CA  LEU A 308      23.296  40.254  34.744  1.00  0.93           C  
ATOM   4723  C   LEU A 308      23.357  38.821  34.180  1.00  0.93           C  
ATOM   4724  O   LEU A 308      23.731  37.898  34.902  1.00  0.93           O  
ATOM   4725  CB  LEU A 308      21.852  40.597  35.165  1.00  0.93           C  
ATOM   4726  CG  LEU A 308      21.659  41.889  35.986  1.00  0.93           C  
ATOM   4727  CD1 LEU A 308      20.186  42.009  36.386  1.00  0.93           C  
ATOM   4728  CD2 LEU A 308      22.488  41.919  37.271  1.00  0.93           C  
ATOM   4729  H   LEU A 308      23.215  42.000  33.474  1.00  0.00           H  
ATOM   4730  HA  LEU A 308      23.926  40.250  35.634  1.00  0.00           H  
ATOM   4731  HB2 LEU A 308      21.234  40.657  34.269  1.00  0.00           H  
ATOM   4732  HB3 LEU A 308      21.478  39.765  35.765  1.00  0.00           H  
ATOM   4733  HG  LEU A 308      21.927  42.753  35.384  1.00  0.00           H  
ATOM   4734 HD11 LEU A 308      19.564  42.014  35.494  1.00  0.00           H  
ATOM   4735 HD12 LEU A 308      19.896  41.171  37.021  1.00  0.00           H  
ATOM   4736 HD13 LEU A 308      20.024  42.942  36.923  1.00  0.00           H  
ATOM   4737 HD21 LEU A 308      23.549  41.940  37.028  1.00  0.00           H  
ATOM   4738 HD22 LEU A 308      22.256  42.822  37.834  1.00  0.00           H  
ATOM   4739 HD23 LEU A 308      22.269  41.044  37.884  1.00  0.00           H  
ATOM   4740  N   LEU A 309      23.075  38.624  32.886  1.00  0.89           N  
ATOM   4741  CA  LEU A 309      23.166  37.309  32.238  1.00  0.89           C  
ATOM   4742  C   LEU A 309      24.608  36.791  32.156  1.00  0.89           C  
ATOM   4743  O   LEU A 309      24.840  35.593  32.301  1.00  0.89           O  
ATOM   4744  CB  LEU A 309      22.528  37.400  30.839  1.00  0.89           C  
ATOM   4745  CG  LEU A 309      22.493  36.083  30.043  1.00  0.89           C  
ATOM   4746  CD1 LEU A 309      21.720  34.976  30.766  1.00  0.89           C  
ATOM   4747  CD2 LEU A 309      21.802  36.338  28.700  1.00  0.89           C  
ATOM   4748  H   LEU A 309      22.788  39.418  32.324  1.00  0.00           H  
ATOM   4749  HA  LEU A 309      22.605  36.596  32.843  1.00  0.00           H  
ATOM   4750  HB2 LEU A 309      21.511  37.765  30.943  1.00  0.00           H  
ATOM   4751  HB3 LEU A 309      23.081  38.136  30.255  1.00  0.00           H  
ATOM   4752  HG  LEU A 309      23.508  35.741  29.845  1.00  0.00           H  
ATOM   4753 HD11 LEU A 309      22.253  34.691  31.674  1.00  0.00           H  
ATOM   4754 HD12 LEU A 309      20.724  35.323  31.031  1.00  0.00           H  
ATOM   4755 HD13 LEU A 309      21.651  34.093  30.134  1.00  0.00           H  
ATOM   4756 HD21 LEU A 309      21.788  35.420  28.115  1.00  0.00           H  
ATOM   4757 HD22 LEU A 309      22.358  37.101  28.153  1.00  0.00           H  
ATOM   4758 HD23 LEU A 309      20.787  36.694  28.869  1.00  0.00           H  
ATOM   4759  N   GLN A 310      25.572  37.682  31.915  1.00  0.82           N  
ATOM   4760  CA  GLN A 310      26.993  37.336  31.846  1.00  0.82           C  
ATOM   4761  C   GLN A 310      27.588  37.073  33.241  1.00  0.82           C  
ATOM   4762  O   GLN A 310      28.228  36.037  33.423  1.00  0.82           O  
ATOM   4763  CB  GLN A 310      27.743  38.421  31.051  1.00  0.82           C  
ATOM   4764  CG  GLN A 310      27.355  38.338  29.559  1.00  0.82           C  
ATOM   4765  CD  GLN A 310      27.893  39.478  28.697  1.00  0.82           C  
ATOM   4766  NE2 GLN A 310      29.182  39.737  28.715  1.00  0.82           N  
ATOM   4767  OE1 GLN A 310      27.212  40.027  27.850  1.00  0.82           O  
ATOM   4768  H   GLN A 310      25.304  38.651  31.770  1.00  0.00           H  
ATOM   4769  HA  GLN A 310      27.093  36.397  31.300  1.00  0.00           H  
ATOM   4770  HB2 GLN A 310      27.494  39.407  31.451  1.00  0.00           H  
ATOM   4771  HB3 GLN A 310      28.817  38.262  31.152  1.00  0.00           H  
ATOM   4772  HG2 GLN A 310      26.273  38.344  29.459  1.00  0.00           H  
ATOM   4773  HG3 GLN A 310      27.728  37.397  29.161  1.00  0.00           H  
ATOM   4774 HE21 GLN A 310      29.772  39.296  29.395  1.00  0.00           H  
ATOM   4775 HE22 GLN A 310      29.458  40.528  28.159  1.00  0.00           H  
ATOM   4776  N   ALA A 311      27.165  37.825  34.264  1.00  0.86           N  
ATOM   4777  CA  ALA A 311      27.510  37.557  35.661  1.00  0.86           C  
ATOM   4778  C   ALA A 311      26.925  36.227  36.189  1.00  0.86           C  
ATOM   4779  O   ALA A 311      27.638  35.461  36.832  1.00  0.86           O  
ATOM   4780  CB  ALA A 311      27.052  38.752  36.504  1.00  0.86           C  
ATOM   4781  H   ALA A 311      26.615  38.655  34.064  1.00  0.00           H  
ATOM   4782  HA  ALA A 311      28.596  37.486  35.737  1.00  0.00           H  
ATOM   4783  HB1 ALA A 311      27.344  38.597  37.544  1.00  0.00           H  
ATOM   4784  HB2 ALA A 311      25.968  38.862  36.446  1.00  0.00           H  
ATOM   4785  HB3 ALA A 311      27.527  39.664  36.139  1.00  0.00           H  
ATOM   4786  N   ASN A 312      25.727  35.831  35.737  1.00  0.81           N  
ATOM   4787  CA  ASN A 312      25.122  34.518  36.025  1.00  0.81           C  
ATOM   4788  C   ASN A 312      25.885  33.316  35.401  1.00  0.81           C  
ATOM   4789  O   ASN A 312      25.544  32.154  35.643  1.00  0.81           O  
ATOM   4790  CB  ASN A 312      23.654  34.572  35.559  1.00  0.81           C  
ATOM   4791  CG  ASN A 312      22.817  33.419  36.088  1.00  0.81           C  
ATOM   4792  ND2 ASN A 312      22.635  32.366  35.330  1.00  0.81           N  
ATOM   4793  OD1 ASN A 312      22.192  33.493  37.132  1.00  0.81           O  
ATOM   4794  H   ASN A 312      25.174  36.504  35.217  1.00  0.00           H  
ATOM   4795  HA  ASN A 312      25.136  34.375  37.107  1.00  0.00           H  
ATOM   4796  HB2 ASN A 312      23.196  35.492  35.923  1.00  0.00           H  
ATOM   4797  HB3 ASN A 312      23.615  34.578  34.471  1.00  0.00           H  
ATOM   4798 HD21 ASN A 312      23.204  32.217  34.495  1.00  0.00           H  
ATOM   4799 HD22 ASN A 312      22.136  31.617  35.756  1.00  0.00           H  
ATOM   4800  N   ALA A 313      26.895  33.568  34.561  1.00  0.76           N  
ATOM   4801  CA  ALA A 313      27.629  32.543  33.823  1.00  0.76           C  
ATOM   4802  C   ALA A 313      29.163  32.669  33.890  1.00  0.76           C  
ATOM   4803  O   ALA A 313      29.850  31.955  33.158  1.00  0.76           O  
ATOM   4804  CB  ALA A 313      27.092  32.523  32.386  1.00  0.76           C  
ATOM   4805  H   ALA A 313      27.120  34.536  34.362  1.00  0.00           H  
ATOM   4806  HA  ALA A 313      27.420  31.581  34.282  1.00  0.00           H  
ATOM   4807  HB1 ALA A 313      27.518  31.681  31.840  1.00  0.00           H  
ATOM   4808  HB2 ALA A 313      26.005  32.436  32.391  1.00  0.00           H  
ATOM   4809  HB3 ALA A 313      27.367  33.452  31.884  1.00  0.00           H  
ATOM   4810  N   GLN A 314      29.693  33.540  34.753  1.00  0.72           N  
ATOM   4811  CA  GLN A 314      31.135  33.695  34.969  1.00  0.72           C  
ATOM   4812  C   GLN A 314      31.739  32.584  35.853  1.00  0.72           C  
ATOM   4813  O   GLN A 314      31.045  31.670  36.302  1.00  0.72           O  
ATOM   4814  CB  GLN A 314      31.417  35.115  35.494  1.00  0.72           C  
ATOM   4815  CG  GLN A 314      31.034  35.349  36.966  1.00  0.72           C  
ATOM   4816  CD  GLN A 314      30.803  36.825  37.298  1.00  0.72           C  
ATOM   4817  NE2 GLN A 314      30.173  37.119  38.412  1.00  0.72           N  
ATOM   4818  OE1 GLN A 314      31.081  37.740  36.537  1.00  0.72           O  
ATOM   4819  H   GLN A 314      29.069  34.074  35.343  1.00  0.00           H  
ATOM   4820  HA  GLN A 314      31.623  33.614  33.998  1.00  0.00           H  
ATOM   4821  HB2 GLN A 314      30.863  35.811  34.860  1.00  0.00           H  
ATOM   4822  HB3 GLN A 314      32.478  35.338  35.373  1.00  0.00           H  
ATOM   4823  HG2 GLN A 314      30.122  34.801  37.196  1.00  0.00           H  
ATOM   4824  HG3 GLN A 314      31.822  34.964  37.614  1.00  0.00           H  
ATOM   4825 HE21 GLN A 314      29.951  36.383  39.059  1.00  0.00           H  
ATOM   4826 HE22 GLN A 314      30.072  38.094  38.617  1.00  0.00           H  
ATOM   4827  N   GLN A 315      33.065  32.620  35.990  1.00  0.32           N  
ATOM   4828  CA  GLN A 315      33.848  31.786  36.906  1.00  0.32           C  
ATOM   4829  C   GLN A 315      34.156  32.550  38.207  1.00  0.32           C  
ATOM   4830  O   GLN A 315      34.339  33.768  38.149  1.00  0.32           O  
ATOM   4831  CB  GLN A 315      35.134  31.320  36.198  1.00  0.32           C  
ATOM   4832  CG  GLN A 315      36.106  32.462  35.845  1.00  0.32           C  
ATOM   4833  CD  GLN A 315      37.203  31.999  34.896  1.00  0.32           C  
ATOM   4834  NE2 GLN A 315      38.060  31.099  35.322  1.00  0.32           N  
ATOM   4835  OE1 GLN A 315      37.242  32.334  33.722  1.00  0.32           O  
ATOM   4836  H   GLN A 315      33.533  33.452  35.671  1.00  0.00           H  
ATOM   4837  HA  GLN A 315      33.269  30.901  37.176  1.00  0.00           H  
ATOM   4838  HB2 GLN A 315      35.651  30.603  36.839  1.00  0.00           H  
ATOM   4839  HB3 GLN A 315      34.848  30.803  35.281  1.00  0.00           H  
ATOM   4840  HG2 GLN A 315      36.570  32.837  36.758  1.00  0.00           H  
ATOM   4841  HG3 GLN A 315      35.569  33.281  35.369  1.00  0.00           H  
ATOM   4842 HE21 GLN A 315      38.045  30.826  36.298  1.00  0.00           H  
ATOM   4843 HE22 GLN A 315      38.759  30.806  34.672  1.00  0.00           H  
ATOM   4844  N   ASP A 316      34.384  31.781  39.277  1.00  0.32           N  
ATOM   4845  CA  ASP A 316      34.929  32.187  40.584  1.00  0.32           C  
ATOM   4846  C   ASP A 316      34.263  33.435  41.220  1.00  0.32           C  
ATOM   4847  O   ASP A 316      33.008  33.410  41.254  1.00  0.32           O  
ATOM   4848  CB  ASP A 316      36.485  32.196  40.495  1.00  0.32           C  
ATOM   4849  CG  ASP A 316      37.146  30.950  39.854  1.00  0.32           C  
ATOM   4850  OD1 ASP A 316      36.461  29.932  39.579  1.00  0.32           O  
ATOM   4851  OD2 ASP A 316      38.361  31.035  39.550  1.00  0.32           O1-
ATOM   4852  OXT ASP A 316      34.943  34.105  42.032  1.00  0.32           O1-
ATOM   4853  H   ASP A 316      34.422  30.786  39.124  1.00  0.00           H  
ATOM   4854  HA  ASP A 316      34.682  31.391  41.279  1.00  0.00           H  
ATOM   4855  HB2 ASP A 316      36.892  32.304  41.503  1.00  0.00           H  
ATOM   4856  HB3 ASP A 316      36.799  33.067  39.914  1.00  0.00           H  
TER   
END
